# Supplementary material for: Ets21c Governs Tissue Renewal, Stress Tolerance, and Aging in the Drosophila Intestine
Source: Cell Rep. 2019 Jun 4;27(10):3019–3033.e5. doi: 10.1016/j.celrep.2019.05.025 (PMC6581828; doi:10.1016/j.celrep.2019.05.025)
Supplement: Table S2. Ets21c and PolII TaDa-Sequencing (TaDa-Seq) Results, Related to Figures 4 and S2 [file mmc2.xlsx]

## Sheet: TaDa results
esg-TS>Dam-Polymerase II (2216)					Myo1A-TS>Dam-Polymerase II (948)					esg-TS>Dam-ets21c-RA (5184)					Myo1A-TS>Dam-ets21c-RA (4855)					esg-TS>Dam-ets21c-RA transcribed (1567)					esg-TS>Dam-ets21c-RA non-transcribed (3617)					Myo1A-TS>Dam-ets21c-RA transcribed (603)					Myo1A-TS>Dam-ets21c-RA non-transcribed (4251)
Flybase ID	Gene symbol	Peak height (log2>0.3)	FDR (<0.01)		Flybase ID	Gene symbol	Peak height (log2>0.2)	FDR (<0.01)		Flybase ID	Gene symbol	Peak height (log2>0.1)	FDR (<0.01)		Flybase ID	Gene symbol	Peak height (log2>0.1)	FDR (<0.01)		Flybase ID	Gene symbol	Peak height (log2>0.1)	FDR (<0.01)		Flybase ID	Gene symbol	Peak height (log2>0.1)	FDR (<0.01)		Flybase ID	Gene symbol	Peak height (log2>0.1)	FDR (<0.01)		Flybase ID	Gene symbol	Peak height (log2>0.1)	FDR (<0.01)
FBgn0063923	Kaz1-ORFB	2.615	6.80152e-05		FBgn0013981	His4r	1.319	4.09e-05		FBgn0263706	CG43658	1.46	0		FBgn0035713	velo	1.48	0		FBgn0063923	Kaz1-ORFB	2.615	6.80152e-05		FBgn0267779	lncRNA:CR46110	1.39	0		FBgn0027359	Tim8	1.1	0.000316403		FBgn0035713	velo	1.48	0
FBgn0259964	Sfp33A3	2.531	0.000475333		FBgn0250868	CG42239	1.274	0.000275008		FBgn0001297	kay	1.39	0		FBgn0261934	dikar	1.48	0		FBgn0259964	Sfp33A3	2.531	0.000475333		FBgn0004389	bnk	1.37	0		FBgn0259964	Sfp33A3	1.033	0.00231429		FBgn0261934	dikar	1.48	0
FBgn0032400	CG6770	2.526	0.000124675		FBgn0027359	Tim8	1.1	0.000316403		FBgn0267779	lncRNA:CR46110	1.39	0		FBgn0013732	sced	1.35	0		FBgn0001941	ifc	2.402	4.17535e-06		FBgn0051004	mesh	1.37	0		FBgn0033357	Tom7	0.99	0.00147284		FBgn0013732	sced	1.35	0
FBgn0085261	CG34232	2.419	0.000203776		FBgn0028382	cyp33	1.085	9.87e-05		FBgn0004389	bnk	1.37	0		FBgn0033081	geminin	1.35	0		FBgn0036335	mRpL20	2.398	0.000320674		FBgn0033981	Cyp6a21	1.17	5e-05		FBgn0051800	CG31800	0.973	0.000745604		FBgn0033081	geminin	1.35	0
FBgn0001941	ifc	2.402	4.17535e-06		FBgn0259964	Sfp33A3	1.033	0.00231429		FBgn0051004	mesh	1.37	0		FBgn0086690	Plp	1.28	0		FBgn0035926	Acbp5	2.368	0.00121236		FBgn0024698	Cpsf160	1.12	0		FBgn0032400	CG6770	0.959	0.00058871		FBgn0086690	Plp	1.28	0
FBgn0036335	mRpL20	2.398	0.000320674		FBgn0029529	CG13365	1.002	0.00165166		FBgn0028494	CG6424	1.36	5e-05		FBgn0263395	hppy	1.22	0.00712		FBgn0038353	CG5399	2.345	3.74797e-05		FBgn0035208	CG9184	1.1	0.0001		FBgn0015031	cype	0.948	0.00121139		FBgn0263395	hppy	1.22	0.00712
FBgn0035926	Acbp5	2.368	0.00121236		FBgn0033357	Tom7	0.99	0.00147284		FBgn0261461	RhoGAP18B	1.23	0		FBgn0003371	sgg	1.2	0		FBgn0003274	RpLP2	2.277	0.00105093		FBgn0266676	lncRNA:CR45166	1.1	0.0001		FBgn0033301	CG12780	0.939	0.00195034		FBgn0003371	sgg	1.2	0
FBgn0265185	CG44250	2.357	3.5519e-06		FBgn0051800	CG31800	0.973	0.000745604		FBgn0002413	dco	1.22	6e-05		FBgn0263289	scrib	1.19	0		FBgn0002838	ms(3)K81	2.249	0.000540061		FBgn0034463	CG15125	1.08	0.00024		FBgn0004132	boca	0.935	0.000460486		FBgn0263289	scrib	1.19	0
FBgn0038353	CG5399	2.345	3.74797e-05		FBgn0063491	GstE9	0.963	0.000439941		FBgn0260442	rhea	1.2	0		FBgn0263397	Ih	1.19	0.0007		FBgn0266977	CG45428	2.239	0.000535121		FBgn0265145	lncRNA:CR44214	1.08	0.00024		FBgn0032160	CG4598	0.925	0.000444931		FBgn0263397	Ih	1.19	0.0007
FBgn0085223	CG34194	2.31	0.000553563		FBgn0032839	AANATL3	0.962	0.00063324		FBgn0033980	Cyp6a20	1.17	5e-05		FBgn0050022	CG30022	1.15	0.00019		FBgn0013981	His4r	2.225	0.000345404		FBgn0264087	Slob	1.07	0		FBgn0085223	CG34194	0.901	0.00117269		FBgn0050022	CG30022	1.15	0.00019
FBgn0003274	RpLP2	2.277	0.00105093		FBgn0032400	CG6770	0.959	0.00058871		FBgn0033981	Cyp6a21	1.17	5e-05		FBgn0082585	sprt	1.15	0.00019		FBgn0265177	CG44242	2.188	0.00173278		FBgn0264997	lncRNA:CR44148	1.07	0		FBgn0035517	CG1265	0.897	0.000163753		FBgn0082585	sprt	1.15	0.00019
FBgn0002838	ms(3)K81	2.249	0.000540061		FBgn0015031	cype	0.948	0.00121139		FBgn0024698	Cpsf160	1.12	0		FBgn0030331	CG15221	1.12	0.00074		FBgn0051548	CG31548	2.176	0.000328563		FBgn0261934	dikar	1.06	0		FBgn0032088	CG13102	0.892	0.00186295		FBgn0030331	CG15221	1.12	0.00074
FBgn0266977	CG45428	2.239	0.000535121		FBgn0033301	CG12780	0.939	0.00195034		FBgn0029881	pigs	1.12	0		FBgn0085350	inaF-C	1.12	0.00074		FBgn0030292	CG11752	2.133	0.00111999		FBgn0030082	HP1b	1.06	0.00026		FBgn0050354	UQCR-11L	0.883	0.00349291		FBgn0085350	inaF-C	1.12	0.00074
FBgn0050269	CG30269	2.227	0.000215457		FBgn0004132	boca	0.935	0.000460486		FBgn0261823	Asx	1.12	0		FBgn0085351	inaF-A	1.12	0.00074		FBgn0038678	mRpL55	2.117	0.0018092		FBgn0052707	APC4	1.06	0.00026		FBgn0030519	CG11151	0.876	0.000151239		FBgn0085351	inaF-A	1.12	0.00074
FBgn0013981	His4r	2.225	0.000345404		FBgn0032160	CG4598	0.925	0.000444931		FBgn0010246	Myo61F	1.1	0.0001		FBgn0260812	inaF-D	1.12	0.00074		FBgn0039830	ATPsynC	2.097	2.57343e-06		FBgn0037017	CG4074	1.06	0.00657		FBgn0051288	CG31288	0.866	0.00470107		FBgn0260812	inaF-D	1.12	0.00074
FBgn0265177	CG44242	2.188	0.00173278		FBgn0063670	CG40228	0.919	0.00131429		FBgn0035208	CG9184	1.1	0.0001		FBgn0034723	CG13506	1.11	4e-05		FBgn0037340	CG14671	2.095	0.00113862		FBgn0037176	CG14456	1.04	1e-05		FBgn0030136	RpS28b	0.863	0.00185563		FBgn0034723	CG13506	1.11	4e-05
FBgn0040070	Trx-2	2.186	4.68642e-07		FBgn0085223	CG34194	0.901	0.00117269		FBgn0266676	lncRNA:CR45166	1.1	0.0001		FBgn0265978	lncRNA:CR44757	1.11	4e-05		FBgn0031263	Tspo	2.075	0.000369365		FBgn0037177	CG14454	1.04	1e-05		FBgn0259708	CG42362	0.862	0.000339436		FBgn0265978	lncRNA:CR44757	1.11	4e-05
FBgn0051548	CG31548	2.176	0.000328563		FBgn0034081	CG10731	0.9	0.000285341		FBgn0034463	CG15125	1.08	0.00024		FBgn0264979	CG4267	1.11	0.0007		FBgn0085229	CG34200	2.062	0.00339856		FBgn0030310	PGRP-SA	1.04	5e-05		FBgn0259709	CG42363	0.862	0.000339436		FBgn0264979	CG4267	1.11	0.0007
FBgn0264775	CG44013	2.161	0.000186311		FBgn0035517	CG1265	0.897	0.000163753		FBgn0265145	lncRNA:CR44214	1.08	0.00024		FBgn0031908	CG5177	1.1	0		FBgn0040575	CG15922	2.055	0.00306124		FBgn0020371	Tim17b2	1.04	0.00046		FBgn0039326	CG10562	0.861	0.000484821		FBgn0031908	CG5177	1.1	0
FBgn0030292	CG11752	2.133	0.00111999		FBgn0031361	CG17652	0.895	0.000445108		FBgn0040299	Myo28B1	1.07	0		FBgn0031909	CG5181	1.1	0		FBgn0030136	RpS28b	2.049	0.00156752		FBgn0261989	CG42807	1.04	0.00069		FBgn0001941	ifc	0.859	0.000536657		FBgn0031909	CG5181	1.1	0
FBgn0015393	hoip	2.119	0.000742254		FBgn0053108	CG33108	0.892	0.00126393		FBgn0264087	Slob	1.07	0		FBgn0031910	CG15818	1.1	0		FBgn0037517	CG10086	2.044	6.55199e-07		FBgn0004364	18w	1.03	0.00069		FBgn0031897	CG13784	0.852	0.000936764		FBgn0031910	CG15818	1.1	0
FBgn0050273	CG30273	2.117	2.03852e-05		FBgn0032088	CG13102	0.892	0.00186295		FBgn0264997	lncRNA:CR44148	1.07	0		FBgn0085370	Pde11	1.09	0		FBgn0038830	CG17272	2.039	0.000427649		FBgn0264982	lncRNA:CR44133	1.02	4e-05		FBgn0036192	Pldn	0.842	9.3e-05		FBgn0085370	Pde11	1.09	0
FBgn0038678	mRpL55	2.117	0.0018092		FBgn0036766	CG5506	0.89	0.0016732		FBgn0030747	CG4301	1.07	2e-05		FBgn0024698	Cpsf160	1.08	0		FBgn0032033	CG13392	2.035	0.000429391		FBgn0065088	snmRNA:641	1.01	0		FBgn0036335	mRpL20	0.823	0.00259613		FBgn0024698	Cpsf160	1.08	0
FBgn0039830	ATPsynC	2.097	2.57343e-06		FBgn0050354	UQCR-11L	0.883	0.00349291		FBgn0030748	Traf-like	1.07	2e-05		FBgn0261823	Asx	1.08	0		FBgn0040364	CG11378	2.009	1.79498e-05		FBgn0267463	asRNA:CR45813	1.01	0		FBgn0040070	Trx-2	0.814	5.65e-05		FBgn0261823	Asx	1.08	0
FBgn0037340	CG14671	2.095	0.00113862		FBgn0063493	GstE7	0.88	0.000787723		FBgn0035713	velo	1.06	0		FBgn0263864	Dark	1.07	0		FBgn0033544	CG7220	2.007	3.13003e-05		FBgn0036680	Cpr73D	1.01	0.0001		FBgn0266977	CG45428	0.799	0.00179751		FBgn0263864	Dark	1.07	0
FBgn0028382	cyp33	2.078	0.00014293		FBgn0030519	CG11151	0.876	0.000151239		FBgn0261934	dikar	1.06	0		FBgn0032451	spict	1.06	0		FBgn0038973	Pebp1	2.002	0.00140755		FBgn0036681	Obp73a	1.01	0.0001		FBgn0030703	MSBP	0.798	0.000133925		FBgn0032451	spict	1.06	0
FBgn0031263	Tspo	2.075	0.000369365		FBgn0031245	CG3625	0.873	4.36e-05		FBgn0030082	HP1b	1.06	0.00026		FBgn0032452	CG15484	1.06	0		FBgn0035390	scramb2	1.976	4.90078e-07		FBgn0259236	comm3	1.01	0.00063		FBgn0037890	CG17734	0.793	0.000255986		FBgn0032452	CG15484	1.06	0
FBgn0085229	CG34200	2.062	0.00339856		FBgn0051410	Npc2e	0.869	0.000649916		FBgn0052707	APC4	1.06	0.00026		FBgn0052750	CG32750	1.06	0		FBgn0265186	CG44251	1.958	2.28621e-08		FBgn0029974	dpr14	1.01	0.00304		FBgn0036945	Ssk	0.782	0.00235726		FBgn0052750	CG32750	1.06	0
FBgn0040575	CG15922	2.055	0.00306124		FBgn0265177	CG44242	0.868	0.00208213		FBgn0037017	CG4074	1.06	0.00657		FBgn0243512	puc	1.06	6e-05		FBgn0054010	Glyat	1.953	0.000475805		FBgn0003863	alphaTry	1	0		FBgn0046302	CG10650	0.779	0.000161198		FBgn0265419	lncRNA:CR44331	1.06	6e-05
FBgn0037885	CG17721	2.052	0.0011454		FBgn0051288	CG31288	0.866	0.00470107		FBgn0035976	PGRP-LC	1.04	0		FBgn0265419	lncRNA:CR44331	1.06	6e-05		FBgn0035252	CG7970	1.945	0.000303526		FBgn0010425	epsilonTry	1	0		FBgn0031312	Tango14	0.771	0.00019304		FBgn0038960	CG13855	1.04	6e-05
FBgn0030136	RpS28b	2.049	0.00156752		FBgn0030136	RpS28b	0.863	0.00185563		FBgn0037176	CG14456	1.04	1e-05		FBgn0038960	CG13855	1.04	6e-05		FBgn0004432	Cyp1	1.932	2.04791e-06		FBgn0000083	AnxB9	1	6e-05		FBgn0039870	CG1896	0.77	0.00202234		FBgn0038961	CG13850	1.04	6e-05
FBgn0037517	CG10086	2.044	6.55199e-07		FBgn0259708	CG42362	0.862	0.000339436		FBgn0037177	CG14454	1.04	1e-05		FBgn0038961	CG13850	1.04	6e-05		FBgn0029971	ND-MNLL	1.923	0.00277695		FBgn0003257	r-l	1	6e-05		FBgn0040763	CG18336	0.768	0.00388283		FBgn0261279	lqfR	1.04	6e-05
FBgn0028697	RpL15	2.044	0.000209166		FBgn0259709	CG42363	0.862	0.000339436		FBgn0030310	PGRP-SA	1.04	5e-05		FBgn0261279	lqfR	1.04	6e-05		FBgn0039266	CG11791	1.922	9.22586e-07		FBgn0031119	CG1812	1	0.00102		FBgn0010409	RpL18A	0.763	0.000666189		FBgn0038694	CG5217	1.04	0.00057
FBgn0038830	CG17272	2.039	0.000427649		FBgn0039326	CG10562	0.861	0.000484821		FBgn0020371	Tim17b2	1.04	0.00046		FBgn0038694	CG5217	1.04	0.00057		FBgn0035085	CG3770	1.916	0.00012753		FBgn0261793	Trf2	0.99	0.00013		FBgn0063492	GstE8	0.762	0.00278711		FBgn0031119	CG1812	1.03	0.00011
FBgn0032033	CG13392	2.035	0.000429391		FBgn0001941	ifc	0.859	0.000536657		FBgn0261989	CG42807	1.04	0.00069		FBgn0031119	CG1812	1.03	0.00011		FBgn0035471	Sc2	1.912	3.69363e-05		FBgn0036321	CG14120	0.99	0.0045		FBgn0038678	mRpL55	0.76	0.00349574		FBgn0033981	Cyp6a21	1.02	0.00019
FBgn0032987	RpL21	2.028	0.00109378		FBgn0063494	GstE6	0.855	0.00075662		FBgn0004364	18w	1.03	0.00069		FBgn0033981	Cyp6a21	1.02	0.00019		FBgn0262736	Vha16-1	1.895	8.30656e-14		FBgn0264429	lncRNA:CR43847	0.98	0.00036		FBgn0040575	CG15922	0.759	0.00578849		FBgn0032857	CG10947	1.01	8e-05
FBgn0040364	CG11378	2.009	1.79498e-05		FBgn0031897	CG13784	0.852	0.000936764		FBgn0003507	srp	1.02	4e-05		FBgn0032857	CG10947	1.01	8e-05		FBgn0085265	CG34236	1.893	0.00113803		FBgn0038723	CG6195	0.98	0.00047		FBgn0014184	Oda	0.755	9.61e-05		FBgn0263333	lncRNA:CR43414	1.01	8e-05
FBgn0033544	CG7220	2.007	3.13003e-05		FBgn0036192	Pldn	0.842	9.3e-05		FBgn0264982	lncRNA:CR44133	1.02	4e-05		FBgn0263333	lncRNA:CR43414	1.01	8e-05		FBgn0264426	CG43844	1.877	0.00245949		FBgn0051220	CG31220	0.98	0.00047		FBgn0037885	CG17721	0.747	0.00171365		FBgn0025684	MFS18	1	0.0001
FBgn0038973	Pebp1	2.002	0.00140755		FBgn0034759	CG13511	0.834	0.00220634		FBgn0035147	Gale	1.01	0		FBgn0025684	MFS18	1	0.0001		FBgn0261113	Xrp1	1.875	2.75266e-06		FBgn0000239	bur	0.98	0.00253		FBgn0034443	cer	0.742	0.00396101		FBgn0031604	Elp3	1	0.0001
FBgn0035422	RpL28	1.996	0.000178038		FBgn0035422	RpL28	0.823	0.000477561		FBgn0036746	Crtc	1.01	0		FBgn0031604	Elp3	1	0.0001		FBgn0259708	CG42362	1.869	8.60829e-05		FBgn0263474	scaRNA:PsiU2-38.40.42	0.98	0.00253		FBgn0027945	ppl	0.741	0.000697092		FBgn0031606	CG15439	1	0.0001
FBgn0045823	vsg	1.991	4.17877e-08		FBgn0040636	CG13255	0.823	0.000681276		FBgn0041342	Pcyt1	1.01	0		FBgn0031606	CG15439	1	0.0001		FBgn0259709	CG42363	1.869	8.60829e-05		FBgn0266216	asRNA:CR44911	0.98	0.00253		FBgn0039830	ATPsynC	0.738	4.87e-05		FBgn0033789	CG13324	1	0.0007
FBgn0051955	CG31955	1.991	0.000460924		FBgn0036335	mRpL20	0.823	0.00259613		FBgn0065088	snmRNA:641	1.01	0		FBgn0033789	CG13324	1	0.0007		FBgn0050280	CG30280	1.861	0.000286172		FBgn0053317	CR33317	0.98	0.0071		FBgn0036356	CG10222	0.738	0.000542569		FBgn0033791	Drl-2	1	0.0007
FBgn0034759	CG13511	1.977	0.00243371		FBgn0003274	RpLP2	0.823	0.00370302		FBgn0267463	asRNA:CR45813	1.01	0		FBgn0033791	Drl-2	1	0.0007		FBgn0001092	Gapdh2	1.853	0.000410655		FBgn0052330	tRNA:Glu-CTC-3-1	0.97	0		FBgn0036334	CG11267	0.738	0.00127815		FBgn0031814	retm	0.99	0.0006
FBgn0035390	scramb2	1.976	4.90078e-07		FBgn0039342	CG5107	0.817	0.00149412		FBgn0013733	shot	1.01	2e-05		FBgn0031814	retm	0.99	0.0006		FBgn0034638	CG10433	1.839	7.0473e-06		FBgn0265719	lncRNA:CR44526	0.97	0		FBgn0038923	mRpL35	0.737	0.00234722		FBgn0032048	Dh31	0.99	0.00829
FBgn0265186	CG44251	1.958	2.28621e-08		FBgn0040070	Trx-2	0.814	5.65e-05		FBgn0010352	Nc73EF	1.01	0.0001		FBgn0032048	Dh31	0.99	0.00829		FBgn0010501	Dcp-1	1.835	1.27218e-05		FBgn0036398	upSET	0.97	0.00075		FBgn0053514	CG33514	0.736	0.0011211		FBgn0032049	Bace	0.99	0.00829
FBgn0250836	Acbp3	1.955	0.00125642		FBgn0033691	CG8860	0.81	0.00475861		FBgn0036680	Cpr73D	1.01	0.0001		FBgn0032049	Bace	0.99	0.00829		FBgn0037354	CG12171	1.834	0.000658076		FBgn0037580	DppIII	0.96	0.00072		FBgn0263911	COX8	0.735	0.00243247		FBgn0267385	PyK	0.98	0.00057
FBgn0054010	Glyat	1.953	0.000475805		FBgn0266977	CG45428	0.799	0.00179751		FBgn0036681	Obp73a	1.01	0.0001		FBgn0267385	PyK	0.98	0.00057		FBgn0000150	awd	1.827	0.0013204		FBgn0034786	CG13531	0.96	0.00746		FBgn0263773	fok	0.732	2.87e-05		FBgn0266831	lncRNA:CR45293	0.97	0.00116
FBgn0035252	CG7970	1.945	0.000303526		FBgn0030703	MSBP	0.798	0.000133925		FBgn0024733	RpL10	1.01	0.00022		FBgn0266831	lncRNA:CR45293	0.97	0.00116		FBgn0036411	Sox21a	1.824	3.35549e-09		FBgn0264703	CR43972	0.95	0		FBgn0037065	CG12974	0.731	1.46e-05		FBgn0031187	Usp2	0.96	0
FBgn0004432	Cyp1	1.932	2.04791e-06		FBgn0035120	wac	0.797	0.00163185		FBgn0259236	comm3	1.01	0.00063		FBgn0031187	Usp2	0.96	0		FBgn0040636	CG13255	1.82	0.000571034		FBgn0264704	lncRNA:CR43973	0.95	0		FBgn0265186	CG44251	0.726	0.000572541		FBgn0262594	CheA46a	0.96	0
FBgn0039505	CG5934	1.932	0.000835515		FBgn0035334	CG8993	0.796	0.00146948		FBgn0029974	dpr14	1.01	0.00304		FBgn0050011	gem	0.96	0		FBgn0034741	CG4269	1.819	0.000800138		FBgn0266452	CTPsyn	0.95	0		FBgn0043471	kappaTry	0.726	0.00189541		FBgn0003261	Rm62	0.96	0.00046
FBgn0029971	ND-MNLL	1.923	0.00277695		FBgn0037890	CG17734	0.793	0.000255986		FBgn0003863	alphaTry	1	0		FBgn0262594	CheA46a	0.96	0		FBgn0015031	cype	1.787	0.00176322		FBgn0036773	CG13698	0.94	1e-05		FBgn0034245	UQCR-6.4	0.724	0.00500578		FBgn0027583	CG7601	0.96	0.00656
FBgn0266490	CG45089	1.923	0.00277695		FBgn0058191	CG40191	0.791	0.000567229		FBgn0010425	epsilonTry	1	0		FBgn0003261	Rm62	0.96	0.00046		FBgn0050000	GstT1	1.782	0.000831744		FBgn0050241	tRNA:Leu-AAG-1-1	0.94	6e-05		FBgn0033356	CG8229	0.716	0.000442745		FBgn0039688	Kul	0.96	0.00656
FBgn0039266	CG11791	1.922	9.22586e-07		FBgn0085452	CG34423	0.791	0.00495408		FBgn0037174	CG14457	1	1e-05		FBgn0027583	CG7601	0.96	0.00656		FBgn0067102	GlcT	1.779	1.21835e-06		FBgn0034046	tun	0.93	0		FBgn0033204	CG2065	0.709	0.000803691		FBgn0263113	Cc2d2a	0.94	0
FBgn0035085	CG3770	1.916	0.00012753		FBgn0030351	CG1840	0.789	0.00112072		FBgn0000083	AnxB9	1	6e-05		FBgn0039688	Kul	0.96	0.00656		FBgn0011705	rost	1.775	1.35436e-06		FBgn0052218	lncRNA:CR32218	0.93	0		FBgn0264922	smt3	0.709	0.00177253		FBgn0030300	Sk1	0.94	3e-05
FBgn0035471	Sc2	1.912	3.69363e-05		FBgn0036945	Ssk	0.782	0.00235726		FBgn0003257	r-l	1	6e-05		FBgn0085265	CG34236	0.95	8e-05		FBgn0010409	RpL18A	1.774	0.00116761		FBgn0053465	CG33465	0.93	0		FBgn0034295	CG10911	0.704	0.00135531		FBgn0262740	Evi5	0.94	3e-05
FBgn0025700	CG5885	1.909	0.000590724		FBgn0047114	CG31142	0.781	0.00317573		FBgn0031119	CG1812	1	0.00102		FBgn0010409	RpL18A	0.94	0		FBgn0015795	Rab7	1.772	2.78771e-05		FBgn0262681	lncRNA:CR43151	0.93	0		FBgn0264775	CG44013	0.704	0.00270211		FBgn0259168	mnb	0.94	0.0001
FBgn0050154	CG30154	1.907	0.00395087		FBgn0046302	CG10650	0.779	0.000161198		FBgn0261793	Trf2	0.99	0.00013		FBgn0085223	CG34194	0.94	0		FBgn0025640	CG13369	1.77	0.000555855		FBgn0265991	Zasp52	0.93	0		FBgn0264776	CG44014	0.7	0.00445941		FBgn0010303	hep	0.93	0
FBgn0004132	boca	1.899	0.00105359		FBgn0037913	fabp	0.776	2.5e-05		FBgn0029507	Tsp42Ed	0.99	0.00069		FBgn0263113	Cc2d2a	0.94	0		FBgn0051230	CG31230	1.766	0.00718008		FBgn0030780	CG13008	0.93	0.00026		FBgn0035998	CG3437	0.693	0.000868639		FBgn0023000	mth	0.93	3e-05
FBgn0262736	Vha16-1	1.895	8.30656e-14		FBgn0039930	CG11077	0.776	0.000680702		FBgn0036321	CG14120	0.99	0.0045		FBgn0030300	Sk1	0.94	3e-05		FBgn0085192	CG34163	1.765	0.0046305		FBgn0085220	Ufm1	0.93	0.00067		FBgn0036320	CG10943	0.693	0.00347608		FBgn0035132	mthl10	0.93	3e-05
FBgn0051922	CG31922	1.895	0.00165184		FBgn0002838	ms(3)K81	0.773	0.00145674		FBgn0026259	eIF5B	0.98	0		FBgn0262740	Evi5	0.94	3e-05		FBgn0002733	E(spl)mbeta-HLH	1.761	0.00109266		FBgn0085444	mute	0.93	0.00067		FBgn0031968	CG7231	0.691	2.57e-05		FBgn0030082	HP1b	0.93	6e-05
FBgn0085265	CG34236	1.893	0.00113803		FBgn0085339	CG34310	0.773	0.00243192		FBgn0025574	Pli	0.98	6e-05		FBgn0259168	mnb	0.94	0.0001		FBgn0040763	CG18336	1.757	0.00221424		FBgn0261611	CG42700	0.93	0.00106		FBgn0037340	CG14671	0.688	0.00539211		FBgn0052707	APC4	0.93	6e-05
FBgn0027359	Tim8	1.888	0.000927117		FBgn0031312	Tango14	0.771	0.00019304		FBgn0035770	pst	0.98	0.0001		FBgn0010303	hep	0.93	0		FBgn0038947	Sar1	1.755	1.60398e-06		FBgn0266809	asRNA:CR45271	0.93	0.00106		FBgn0033205	CG2064	0.686	0.00278284		FBgn0004389	bnk	0.93	0.0001
FBgn0264426	CG43844	1.877	0.00245949		FBgn0085261	CG34232	0.771	0.00153272		FBgn0264429	lncRNA:CR43847	0.98	0.00036		FBgn0023000	mth	0.93	3e-05		FBgn0052428	CG32428	1.753	5.33331e-06		FBgn0264517	asRNA:CR43916	0.93	0.00657		FBgn0262736	Vha16-1	0.685	3.07e-09		FBgn0051004	mesh	0.93	0.0001
FBgn0261113	Xrp1	1.875	2.75266e-06		FBgn0039870	CG1896	0.77	0.00202234		FBgn0038723	CG6195	0.98	0.00047		FBgn0035132	mthl10	0.93	3e-05		FBgn0033467	Pdrg1	1.753	0.00468146		FBgn0265831	lncRNA:CR44620	0.92	0		FBgn0033236	CG14764	0.676	5.11e-06		FBgn0036757	Ir75a	0.93	0.00066
FBgn0259708	CG42362	1.869	8.60829e-05		FBgn0040763	CG18336	0.768	0.00388283		FBgn0051220	CG31220	0.98	0.00047		FBgn0261985	Ptpmeg	0.93	3e-05		FBgn0040658	CG13516	1.752	0.00033134		FBgn0037956	CG6959	0.92	0.00225		FBgn0039266	CG11791	0.676	4.79e-05		FBgn0020440	Fak	0.93	0.0007
FBgn0259709	CG42363	1.869	8.60829e-05		FBgn0035679	CG10467	0.765	0.000166033		FBgn0000239	bur	0.98	0.00253		FBgn0030082	HP1b	0.93	6e-05		FBgn0020910	RpL3	1.75	0.000708818		FBgn0032006	Pvr	0.91	0		FBgn0036820	Grx1	0.671	0.0033361		FBgn0040273	Spt5	0.93	0.0007
FBgn0014020	Rho1	1.863	1.11317e-06		FBgn0010409	RpL18A	0.763	0.000666189		FBgn0263474	scaRNA:PsiU2-38.40.42	0.98	0.00253		FBgn0052707	APC4	0.93	6e-05		FBgn0044030	mRpS14	1.75	0.00478085		FBgn0036239	Pop2	0.91	0		FBgn0050381	PIG-X	0.668	0.000611177		FBgn0030648	CG6340	0.93	0.00098
FBgn0050280	CG30280	1.861	0.000286172		FBgn0063492	GstE8	0.762	0.00278711		FBgn0266216	asRNA:CR44911	0.98	0.00253		FBgn0004389	bnk	0.93	0.0001		FBgn0031453	Bacc	1.749	1.20168e-08		FBgn0003415	skd	0.91	1e-05		FBgn0086687	Desat1	0.661	3.07e-07		FBgn0035047	Pof	0.92	0
FBgn0037913	fabp	1.855	1.58841e-06		FBgn0038678	mRpL55	0.76	0.00349574		FBgn0053317	CR33317	0.98	0.0071		FBgn0051004	mesh	0.93	0.0001		FBgn0031418	CG3609	1.749	5.87305e-05		FBgn0027620	Acf	0.91	4e-05		FBgn0017414	cag	0.661	0.00119592		FBgn0065107	snmRNA:128	0.92	0
FBgn0001092	Gapdh2	1.853	0.000410655		FBgn0037151	CG7130	0.759	0.0031095		FBgn0003295	ru	0.97	0		FBgn0036757	Ir75a	0.93	0.00066		FBgn0266430	CG45060	1.747	0.00340977		FBgn0039723	CG15522	0.91	0.00047		FBgn0051097	CG31097	0.66	0.00085816		FBgn0260456	CG4806	0.92	0
FBgn0032390	dgt2	1.849	0.000788863		FBgn0040575	CG15922	0.759	0.00578849		FBgn0052330	tRNA:Glu-CTC-3-1	0.97	0		FBgn0020440	Fak	0.93	0.0007		FBgn0052476	mthl14	1.745	2.89518e-06		FBgn0051040	Cog7	0.91	0.00047		FBgn0085265	CG34236	0.66	0.00262917		FBgn0261373	CG33228	0.92	0
FBgn0038571	CG7215	1.84	0.00240499		FBgn0033429	CG12929	0.758	0.00525637		FBgn0265719	lncRNA:CR44526	0.97	0		FBgn0040273	Spt5	0.93	0.0007		FBgn0037890	CG17734	1.742	9.42817e-05		FBgn0051202	alpha-Man-Ic	0.91	0.00047		FBgn0002579	RpL36	0.658	0.00150771		FBgn0261836	Msp300	0.92	0
FBgn0034638	CG10433	1.839	7.0473e-06		FBgn0031419	CG15390	0.757	0.0033493		FBgn0267487	Ptp61F	0.97	0		FBgn0030648	CG6340	0.93	0.00098		FBgn0046114	Gclm	1.74	0.0002813		FBgn0260759	CG42557	0.91	0.00047		FBgn0029827	CG6048	0.658	0.00686379		FBgn0000546	EcR	0.92	4e-05
FBgn0010501	Dcp-1	1.835	1.27218e-05		FBgn0028697	RpL15	0.756	0.00875675		FBgn0036398	upSET	0.97	0.00075		FBgn0035047	Pof	0.92	0		FBgn0010520	Bka	1.74	0.00153856		FBgn0260760	CG42558	0.91	0.00047		FBgn0033215	Dgat2	0.654	0.00155137		FBgn0040688	CG12483	0.92	7e-05
FBgn0037354	CG12171	1.834	0.000658076		FBgn0014184	Oda	0.755	9.61e-05		FBgn0014380	RhoL	0.96	4e-05		FBgn0065107	snmRNA:128	0.92	0		FBgn0028983	Spn55B	1.738	0.000298255		FBgn0036324	CG12520	0.91	0.00063		FBgn0036552	CG17028	0.652	0.00542953		FBgn0036363	CG10140	0.92	0.00066
FBgn0000150	awd	1.827	0.0013204		FBgn0028663	VhaM9.7-b	0.752	0.00539022		FBgn0037579	COX7AL	0.96	0.00072		FBgn0260456	CG4806	0.92	0		FBgn0000043	Act42A	1.737	9.04014e-05		FBgn0052117	CG32117	0.91	0.00063		FBgn0001149	GstD1	0.648	0.000741069		FBgn0036364	CG14109	0.92	0.00066
FBgn0036411	Sox21a	1.824	3.35549e-09		FBgn0033777	CG17574	0.748	0.000924286		FBgn0037580	DppIII	0.96	0.00072		FBgn0261373	CG33228	0.92	0		FBgn0036356	CG10222	1.733	0.000525279		FBgn0035639	kri	0.9	0		FBgn0037912	sea	0.647	3.59e-07		FBgn0053317	CR33317	0.92	0.00122
FBgn0040636	CG13255	1.82	0.000571034		FBgn0033519	CG11825	0.748	0.00391827		FBgn0010078	RpL23	0.96	0.00746		FBgn0261836	Msp300	0.92	0		FBgn0284245	eEF1alpha1	1.729	8.80333e-05		FBgn0052482	tRNA:iMet-CAT-1-3	0.9	0		FBgn0037936	CG6908	0.647	0.00104225		FBgn0013756	Mtor	0.91	0
FBgn0034741	CG4269	1.819	0.000800138		FBgn0037885	CG17721	0.747	0.00171365		FBgn0034786	CG13531	0.96	0.00746		FBgn0000546	EcR	0.92	4e-05		FBgn0032160	CG4598	1.719	0.00078451		FBgn0259167	CG42272	0.9	0		FBgn0025469	slv	0.641	0.000784865		FBgn0033657	Sln	0.91	0
FBgn0264776	CG44014	1.799	0.0010307		FBgn0047178	CG32147	0.746	0.000615856		FBgn0264703	CR43972	0.95	0		FBgn0040688	CG12483	0.92	7e-05		FBgn0039085	CG10170	1.717	8.2257e-05		FBgn0030300	Sk1	0.9	2e-05		FBgn0030850	stas	0.64	4.26e-05		FBgn0003218	rdgB	0.91	1e-05
FBgn0250868	CG42239	1.797	0.00383795		FBgn0065035	AlkB	0.744	0.00145976		FBgn0264704	lncRNA:CR43973	0.95	0		FBgn0036363	CG10140	0.92	0.00066		FBgn0039870	CG1896	1.715	0.00129696		FBgn0036485	FucTA	0.9	3e-05		FBgn0033781	CG13319	0.64	0.0043341		FBgn0051324	CG31324	0.91	6e-05
FBgn0013983	imd	1.796	5.84605e-07		FBgn0034443	cer	0.742	0.00396101		FBgn0266452	CTPsyn	0.95	0		FBgn0036364	CG14109	0.92	0.00066		FBgn0050090	CG30090	1.712	0.000956051		FBgn0036486	Msh6	0.9	3e-05		FBgn0032665	CG15152	0.64	0.00546777		FBgn0020269	mspo	0.91	8e-05
FBgn0085339	CG34310	1.792	0.00143544		FBgn0027945	ppl	0.741	0.000697092		FBgn0030400	Pits	0.95	0.00013		FBgn0053317	CR33317	0.92	0.00122		FBgn0015221	Fer2LCH	1.71	1.77017e-05		FBgn0028538	Sec71	0.9	0.00041		FBgn0261113	Xrp1	0.638	4.19e-05		FBgn0050479	CG30479	0.91	8e-05
FBgn0015031	cype	1.787	0.00176322		FBgn0039830	ATPsynC	0.738	4.87e-05		FBgn0036773	CG13698	0.94	1e-05		FBgn0013756	Mtor	0.91	0		FBgn0037722	CG8319	1.707	0.000445384		FBgn0028931	CG16863	0.9	0.00041		FBgn0260770	CG42568	0.637	0.000469932		FBgn0266795	asRNA:CR45257	0.91	0.00122
FBgn0051974	CG31974	1.783	6.06958e-05		FBgn0036356	CG10222	0.738	0.000542569		FBgn0033988	pcs	0.94	6e-05		FBgn0033657	Sln	0.91	0		FBgn0019936	RpS20	1.706	0.000739551		FBgn0013732	sced	0.9	0.00067		FBgn0050011	gem	0.636	0.000477344		FBgn0267488	Mcr	0.91	0.00122
FBgn0050000	GstT1	1.782	0.000831744		FBgn0036334	CG11267	0.738	0.00127815		FBgn0050241	tRNA:Leu-AAG-1-1	0.94	6e-05		FBgn0003218	rdgB	0.91	1e-05		FBgn0038923	mRpL35	1.698	0.00184825		FBgn0033081	geminin	0.9	0.00067		FBgn0031974	CG12560	0.633	0.00372529		FBgn0035896	CG6983	0.91	0.00627
FBgn0051410	Npc2e	1.782	0.000841052		FBgn0032033	CG13392	0.738	0.00324657		FBgn0034046	tun	0.93	0		FBgn0042102	CG18745	0.91	2e-05		FBgn0035120	wac	1.694	0.00145523		FBgn0263333	lncRNA:CR43414	0.9	0.00107		FBgn0267398	Yeti	0.632	0.00232413		FBgn0033015	d4	0.9	0
FBgn0067102	GlcT	1.779	1.21835e-06		FBgn0038923	mRpL35	0.737	0.00234722		FBgn0035101	p130CAS	0.93	0		FBgn0042105	CG18748	0.91	2e-05		FBgn0014184	Oda	1.687	4.14665e-05		FBgn0036745	CG7484	0.89	0		FBgn0011205	fbl	0.63	2.4e-05		FBgn0036173	CG7394	0.9	0
FBgn0011705	rost	1.775	1.35436e-06		FBgn0033221	CG12825	0.737	0.00972418		FBgn0052218	lncRNA:CR32218	0.93	0		FBgn0051324	CG31324	0.91	6e-05		FBgn0050159	CG30159	1.685	0.000300599		FBgn0029091	Chs2	0.89	1e-05		FBgn0086358	Tab2	0.628	2.03e-12		FBgn0040234	c12.2	0.9	0
FBgn0028663	VhaM9.7-b	1.775	0.000780948		FBgn0053514	CG33514	0.736	0.0011211		FBgn0053465	CG33465	0.93	0		FBgn0020269	mspo	0.91	8e-05		FBgn0259238	CG42336	1.683	4.91317e-06		FBgn0034853	Ice1	0.89	1e-05		FBgn0034086	CG8441	0.627	0.00102128		FBgn0040235	c12.1	0.9	0
FBgn0063491	GstE9	1.775	0.0017059		FBgn0034191	CG6984	0.735	0.00165209		FBgn0262519	Mi-2	0.93	0		FBgn0050479	CG30479	0.91	8e-05		FBgn0261791	SNRPG	1.682	0.00411667		FBgn0034854	Golgin245	0.89	1e-05		FBgn0032076	Argl	0.623	0.00179393		FBgn0263569	mir-4968	0.9	0
FBgn0010409	RpL18A	1.774	0.00116761		FBgn0263911	COX8	0.735	0.00243247		FBgn0262681	lncRNA:CR43151	0.93	0		FBgn0266795	asRNA:CR45257	0.91	0.00122		FBgn0034639	CG15673	1.681	4.75125e-08		FBgn0085291	CR34262	0.89	1e-05		FBgn0038973	Pebp1	0.623	0.00539931		FBgn0052529	Hers	0.9	6e-05
FBgn0015795	Rab7	1.772	2.78771e-05		FBgn0263773	fok	0.732	2.87e-05		FBgn0265991	Zasp52	0.93	0		FBgn0267488	Mcr	0.91	0.00122		FBgn0041087	wun2	1.679	1.90298e-06		FBgn0267321	lncRNA:CR45757	0.89	1e-05		FBgn0046247	CG5938	0.622	9.56e-05		FBgn0039015	Takl2	0.9	0.00057
FBgn0025640	CG13369	1.77	0.000555855		FBgn0037065	CG12974	0.731	1.46e-05		FBgn0030780	CG13008	0.93	0.00026		FBgn0035896	CG6983	0.91	0.00627		FBgn0038292	CG3987	1.677	0.00012183		FBgn0265419	lncRNA:CR44331	0.89	4e-05		FBgn0266124	ghi	0.621	0.00255996		FBgn0266409	CG45049	0.9	0.00057
FBgn0051230	CG31230	1.766	0.00718008		FBgn0265186	CG44251	0.726	0.000572541		FBgn0085354	CG34325	0.93	0.00026		FBgn0033015	d4	0.9	0		FBgn0031969	pes	1.677	0.00461492		FBgn0037602	SLIRP2	0.89	6e-05		FBgn0026741	mRpL18	0.618	0.00506546		FBgn0015582	dare	0.9	0.0007
FBgn0085192	CG34163	1.765	0.0046305		FBgn0043471	kappaTry	0.726	0.00189541		FBgn0085220	Ufm1	0.93	0.00067		FBgn0036173	CG7394	0.9	0		FBgn0243512	puc	1.666	2.09156e-22		FBgn0037603	CG11753	0.89	6e-05		FBgn0051710	CG31710	0.615	0.000640605		FBgn0033609	Fbl6	0.9	0.0007
FBgn0285950	RpL19	1.761	0.000119058		FBgn0034245	UQCR-6.4	0.724	0.00500578		FBgn0085444	mute	0.93	0.00067		FBgn0040234	c12.2	0.9	0		FBgn0029161	slmo	1.664	0.00104827		FBgn0052451	SPoCk	0.89	0.00022		FBgn0034480	CG16898	0.614	0.00274437		FBgn0033610	CG18335	0.9	0.0007
FBgn0002733	E(spl)mbeta-HLH	1.761	0.00109266		FBgn0014930	CG2846	0.723	0.00253836		FBgn0265174	PIG-V	0.93	0.00067		FBgn0040235	c12.1	0.9	0		FBgn0037723	SpdS	1.657	0.00010222		FBgn0031596	CG15429	0.89	0.00031		FBgn0063497	GstE3	0.614	0.00453576		FBgn0034782	CG12490	0.89	0
FBgn0040763	CG18336	1.757	0.00221424		FBgn0039505	CG5934	0.72	0.00138142		FBgn0261611	CG42700	0.93	0.00106		FBgn0259481	Mob2	0.9	0		FBgn0032293	Dpy-30L1	1.654	0.00464485		FBgn0004425	LysB	0.89	0.0045		FBgn0259722	CG42376	0.614	0.00850995		FBgn0039264	CG11786	0.89	0
FBgn0038947	Sar1	1.755	1.60398e-06		FBgn0033356	CG8229	0.716	0.000442745		FBgn0266809	asRNA:CR45271	0.93	0.00106		FBgn0263569	mir-4968	0.9	0		FBgn0030026	sni	1.648	2.14207e-05		FBgn0034687	CG11475	0.88	0		FBgn0051086	CG31086	0.614	0.00877517		FBgn0045866	bai	0.89	0
FBgn0034758	CG13510	1.755	0.000373766		FBgn0040773	COX7C	0.713	0.00130287		FBgn0264517	asRNA:CR43916	0.93	0.00657		FBgn0052529	Hers	0.9	6e-05		FBgn0032075	Tsp29Fb	1.647	3.8249e-05		FBgn0265184	CG44249	0.88	0		FBgn0026250	eIF1A	0.611	1.72e-06		FBgn0050265	CG30265	0.89	0
FBgn0052428	CG32428	1.753	5.33331e-06		FBgn0031579	CG15422	0.712	0.0061623		FBgn0262579	Ect4	0.92	0		FBgn0039015	Takl2	0.9	0.00057		FBgn0035770	pst	1.644	1.9149e-06		FBgn0265192	Snp	0.88	0		FBgn0052428	CG32428	0.61	5.72e-05		FBgn0259178	5PtaseI	0.89	0
FBgn0033467	Pdrg1	1.753	0.00468146		FBgn0033204	CG2065	0.709	0.000803691		FBgn0265831	lncRNA:CR44620	0.92	0		FBgn0266409	CG45049	0.9	0.00057		FBgn0033100	CG3420	1.644	0.00212446		FBgn0003963	ush	0.88	1e-05		FBgn0262007	CG42825	0.61	0.000145824		FBgn0038897	CG5849	0.89	0.0001
FBgn0040658	CG13516	1.752	0.00033134		FBgn0264922	smt3	0.709	0.00177253		FBgn0037956	CG6959	0.92	0.00225		FBgn0015582	dare	0.9	0.0007		FBgn0029529	CG13365	1.641	0.00433293		FBgn0003008	or	0.88	2e-05		FBgn0038681	Cyp12a4	0.608	0.000969745		FBgn0039747	AdoR	0.89	0.00714
FBgn0020910	RpL3	1.75	0.000708818		FBgn0038307	mRpS10	0.708	0.00243273		FBgn0032006	Pvr	0.91	0		FBgn0033609	Fbl6	0.9	0.0007		FBgn0035499	Chd64	1.637	4.85439e-13		FBgn0004370	Ptp10D	0.88	2e-05		FBgn0037517	CG10086	0.607	0.000625038		FBgn0039748	CG15529	0.89	0.00714
FBgn0044030	mRpS14	1.75	0.00478085		FBgn0037535	PIG-H	0.708	0.00430409		FBgn0036239	Pop2	0.91	0		FBgn0033610	CG18335	0.9	0.0007		FBgn0050414	CG30414	1.63	0.000628967		FBgn0262428	mir-87	0.88	3e-05		FBgn0034534	maf-S	0.607	0.00711491		FBgn0025808	Rad17	0.88	0
FBgn0031453	Bacc	1.749	1.20168e-08		FBgn0262954	Rpb12	0.707	0.00685185		FBgn0036240	CG6928	0.91	0		FBgn0034782	CG12490	0.89	0		FBgn0036994	CG5199	1.625	3.34884e-05		FBgn0267611	lncRNA:CR45949	0.88	3e-05		FBgn0000536	eas	0.606	8.46e-07		FBgn0030744	CG9992	0.88	0
FBgn0031418	CG3609	1.749	5.87305e-05		FBgn0031822	Phf5a	0.706	0.00445041		FBgn0003415	skd	0.91	1e-05		FBgn0039264	CG11786	0.89	0		FBgn0261560	Thor	1.624	0.000936197		FBgn0012024	tRNA:Tyr-GTA-1-8	0.88	4e-05		FBgn0037715	CG9399	0.604	0.000457169		FBgn0030745	CG4239	0.88	0
FBgn0266430	CG45060	1.747	0.00340977		FBgn0030776	CG4653	0.705	0.00302467		FBgn0027620	Acf	0.91	4e-05		FBgn0045866	bai	0.89	0		FBgn0033787	CG13321	1.618	1.9564e-05		FBgn0012026	tRNA:Tyr-GTA-1-6	0.88	4e-05		FBgn0036623	Agpat3	0.6	0.000137658		FBgn0032006	Pvr	0.88	0
FBgn0052476	mthl14	1.745	2.89518e-06		FBgn0010387	Acbp2	0.704	0.000233272		FBgn0262582	cic	0.91	4e-05		FBgn0050265	CG30265	0.89	0		FBgn0039087	CG10168	1.615	0.000138828		FBgn0036646	CR18217	0.88	0.00063		FBgn0030026	sni	0.6	0.000550839		FBgn0038251	Hexim	0.88	0
FBgn0039086	CG16732	1.744	9.39311e-05		FBgn0034295	CG10911	0.704	0.00135531		FBgn0039723	CG15522	0.91	0.00047		FBgn0259178	5PtaseI	0.89	0		FBgn0264922	smt3	1.611	0.00261092		FBgn0036648	CG4098	0.88	0.00063		FBgn0004228	mex1	0.594	0.000521127		FBgn0038252	BigH1	0.88	0
FBgn0261596	RpS24	1.743	0.00138994		FBgn0264775	CG44013	0.704	0.00270211		FBgn0051040	Cog7	0.91	0.00047		FBgn0038897	CG5849	0.89	0.0001		FBgn0023129	aay	1.61	0.000219028		FBgn0042177	Arts	0.88	0.00063		FBgn0046114	Gclm	0.594	0.000883986		FBgn0259678	sqa	0.88	0
FBgn0037890	CG17734	1.742	9.42817e-05		FBgn0266598	Kmn2	0.702	0.00203408		FBgn0051202	alpha-Man-Ic	0.91	0.00047		FBgn0039747	AdoR	0.89	0.00714		FBgn0050281	CG30281	1.61	0.00103434		FBgn0020440	Fak	0.88	0.00067		FBgn0014380	RhoL	0.593	0.000120354		FBgn0263706	CG43658	0.88	0
FBgn0046114	Gclm	1.74	0.0002813		FBgn0264776	CG44014	0.7	0.00445941		FBgn0260759	CG42557	0.91	0.00047		FBgn0039748	CG15529	0.89	0.00714		FBgn0015924	crq	1.609	1.58144e-07		FBgn0040273	Spt5	0.88	0.00067		FBgn0032002	CG8353	0.593	0.00206499		FBgn0265434	zip	0.88	0
FBgn0010520	Bka	1.74	0.00153856		FBgn0053229	CG33229	0.697	0.000858846		FBgn0260760	CG42558	0.91	0.00047		FBgn0025808	Rad17	0.88	0		FBgn0283521	lola	1.607	1.83865e-06		FBgn0005658	Ets65A	0.88	0.00075		FBgn0085358	Diedel3	0.592	0.00883699		FBgn0001085	fz	0.88	1e-05
FBgn0028983	Spn55B	1.738	0.000298255		FBgn0033391	CG8026	0.695	3.55e-07		FBgn0036324	CG12520	0.91	0.00063		FBgn0030744	CG9992	0.88	0		FBgn0033453	Sting	1.606	1.31818e-05		FBgn0267663	lncRNA:CR46001	0.88	0.00075		FBgn0037700	CG8149	0.591	0.00257159		FBgn0266383	lncRNA:CR45025	0.88	1e-05
FBgn0000043	Act42A	1.737	9.04014e-05		FBgn0266486	CG45085	0.695	3.55e-07		FBgn0052117	CG32117	0.91	0.00063		FBgn0030745	CG4239	0.88	0		FBgn0051710	CG31710	1.602	6.14217e-06		FBgn0065107	snmRNA:128	0.87	0		FBgn0033826	CG4734	0.588	0.00270605		FBgn0261239	Hr39	0.88	2e-05
FBgn0036356	CG10222	1.733	0.000525279		FBgn0053199	CG33199	0.694	1.1e-05		FBgn0000575	emc	0.9	0		FBgn0032006	Pvr	0.88	0		FBgn0039694	fig	1.602	0.00132773		FBgn0034248	CG14483	0.87	6e-05		FBgn0034406	Jheh3	0.587	0.000761228		FBgn0283561	mir-9374	0.88	2e-05
FBgn0284245	eEF1alpha1	1.729	8.80333e-05		FBgn0035998	CG3437	0.693	0.000868639		FBgn0013263	Trl	0.9	0		FBgn0038251	Hexim	0.88	0		FBgn0065035	AlkB	1.601	0.000919951		FBgn0266812	lncRNA:CR45274	0.87	6e-05		FBgn0033437	CG12926	0.586	0.00086722		FBgn0039026	CG7029	0.88	6e-05
FBgn0026872	CG14777	1.728	0.000156146		FBgn0036320	CG10943	0.693	0.00347608		FBgn0035160	hng3	0.9	0		FBgn0038252	BigH1	0.88	0		FBgn0036728	UQCR-Q	1.6	0.000982576		FBgn0266813	asRNA:CR45275	0.87	6e-05		FBgn0266449	Kr-h2	0.586	0.00174273		FBgn0263663	lncRNA:CR43654	0.88	6e-05
FBgn0032160	CG4598	1.719	0.00078451		FBgn0037328	RpL35A	0.692	0.000634425		FBgn0035639	kri	0.9	0		FBgn0259678	sqa	0.88	0		FBgn0024995	CG2680	1.597	0.000921043		FBgn0037506	Mics1	0.87	0.00047		FBgn0031830	COX5B	0.584	0.00333718		FBgn0002183	dre4	0.88	0.00094
FBgn0039085	CG10170	1.717	8.2257e-05		FBgn0031968	CG7231	0.691	2.57e-05		FBgn0052482	tRNA:iMet-CAT-1-3	0.9	0		FBgn0263706	CG43658	0.88	0		FBgn0014879	Set	1.591	0.000306155		FBgn0004049	yrt	0.87	0.00672		FBgn0038419	CG14879	0.583	0.000241532		FBgn0028645	beat-Ib	0.88	0.00829
FBgn0039870	CG1896	1.715	0.00129696		FBgn0040715	CG15386	0.689	0.0038952		FBgn0259167	CG42272	0.9	0		FBgn0265434	zip	0.88	0		FBgn0259992	CG42489	1.591	0.00184684		FBgn0086058	snoRNA:Me18S-G1189	0.87	0.00672		FBgn0032704	Jwa	0.582	0.00453594		FBgn0032577	CG13244	0.88	0.00829
FBgn0050090	CG30090	1.712	0.000956051		FBgn0259717	CG42371	0.689	0.0038952		FBgn0260233	CG42507	0.9	0		FBgn0001085	fz	0.88	1e-05		FBgn0034082	CG10734	1.588	0.000939		FBgn0039348	Npl4	0.86	0		FBgn0086608	CG34112	0.578	0.00136853		FBgn0029941	CG1677	0.87	0
FBgn0030611	CG15027	1.712	0.00224073		FBgn0037340	CG14671	0.688	0.00539211		FBgn0283472	S6k	0.9	0		FBgn0266383	lncRNA:CR45025	0.88	1e-05		FBgn0263346	CG43427	1.587	2.6203e-09		FBgn0052251	Claspin	0.86	0		FBgn0040759	CG13177	0.575	0.00254855		FBgn0029943	Atg5	0.87	0
FBgn0004629	Cys	1.712	0.00517849		FBgn0050109	CG30109	0.687	0.00311577		FBgn0035625	Blimp-1	0.9	1e-05		FBgn0261239	Hr39	0.88	2e-05		FBgn0027590	GstE12	1.585	0.000951356		FBgn0004865	Eip78C	0.86	1e-05		FBgn0038020	GstD9	0.575	0.00619708		FBgn0265457	lncRNA:CR44357	0.87	0
FBgn0015221	Fer2LCH	1.71	1.77017e-05		FBgn0260775	DnaJ-60	0.686	0.00205215		FBgn0030300	Sk1	0.9	2e-05		FBgn0283561	mir-9374	0.88	2e-05		FBgn0033122	CG17002	1.581	1.8046e-05		FBgn0262855	CG43219	0.86	1e-05		FBgn0035476	CG12766	0.574	0.00706451		FBgn0016031	lama	0.87	1e-05
FBgn0037722	CG8319	1.707	0.000445384		FBgn0033205	CG2064	0.686	0.00278284		FBgn0262740	Evi5	0.9	2e-05		FBgn0039026	CG7029	0.88	6e-05		FBgn0037270	eIF3f1	1.581	0.00108504		FBgn0010497	dmGlut	0.86	3e-05		FBgn0032482	Pect	0.572	1.26e-06		FBgn0029174	Fkbp59	0.87	2e-05
FBgn0019936	RpS20	1.706	0.000739551		FBgn0262736	Vha16-1	0.685	3.07e-09		FBgn0036485	FucTA	0.9	3e-05		FBgn0263663	lncRNA:CR43654	0.88	6e-05		FBgn0010638	Sec61beta	1.579	0.00269035		FBgn0001983	wor	0.86	0.0001		FBgn0033139	Tsp42Er	0.572	0.00267053		FBgn0030912	CG6023	0.87	6e-05
FBgn0054021	CG34021	1.704	0.00206049		FBgn0031213	galectin	0.685	3.33e-05		FBgn0036486	Msh6	0.9	3e-05		FBgn0002183	dre4	0.88	0.00094		FBgn0041184	Socs36E	1.578	1.33519e-17		FBgn0033178	CG11127	0.86	0.0001		FBgn0051300	CG31300	0.57	0.0011658		FBgn0266455	CG45080	0.87	6e-05
FBgn0038923	mRpL35	1.698	0.00184825		FBgn0033222	CG12824	0.682	0.00335266		FBgn0028538	Sec71	0.9	0.00041		FBgn0028645	beat-Ib	0.88	0.00829		FBgn0014380	RhoL	1.576	1.89743e-08		FBgn0033179	p47	0.86	0.0001		FBgn0032075	Tsp29Fb	0.568	0.00107347		FBgn0033238	azot	0.87	0.00712
FBgn0035120	wac	1.694	0.00145523		FBgn0033236	CG14764	0.676	5.11e-06		FBgn0028931	CG16863	0.9	0.00041		FBgn0032577	CG13244	0.88	0.00829		FBgn0024986	CG3719	1.576	0.000444261		FBgn0030291	CG1738	0.86	0.00017		FBgn0031969	pes	0.567	5.25e-06		FBgn0050378	CG30378	0.87	0.00712
FBgn0033691	CG8860	1.694	0.00674985		FBgn0039266	CG11791	0.676	4.79e-05		FBgn0013732	sced	0.9	0.00067		FBgn0029941	CG1677	0.87	0		FBgn0010651	MFS14	1.575	6.67402e-10		FBgn0036727	CG7589	0.86	0.0003		FBgn0015221	Fer2LCH	0.567	0.000174853		FBgn0042627	FASN2	0.86	0
FBgn0033357	Tom7	1.692	0.00739467		FBgn0000150	awd	0.676	0.00262291		FBgn0033081	geminin	0.9	0.00067		FBgn0029943	Atg5	0.87	0		FBgn0046302	CG10650	1.575	4.99853e-05		FBgn0004666	sim	0.86	0.00036		FBgn0034031	CG12963	0.566	2.3e-06		FBgn0263847	snRNA:LU	0.86	0
FBgn0033547	CG12935	1.691	0.00274494		FBgn0052069	CG32069	0.672	0.00584701		FBgn0263333	lncRNA:CR43414	0.9	0.00107		FBgn0265457	lncRNA:CR44357	0.87	0		FBgn0010786	l(3)02640	1.566	6.32554e-08		FBgn0034229	CG4847	0.85	0		FBgn0036666	TSG101	0.566	0.000358991		FBgn0036913	Usp32	0.86	5e-05
FBgn0014184	Oda	1.687	4.14665e-05		FBgn0265185	CG44250	0.671	0.00081026		FBgn0036745	CG7484	0.89	0		FBgn0016031	lama	0.87	1e-05		FBgn0263776	CG43693	1.565	5.06325e-15		FBgn0034230	CG4853	0.85	0		FBgn0034296	CG10912	0.566	0.00338698		FBgn0029814	CG15765	0.86	0.00098
FBgn0014930	CG2846	1.687	0.00144769		FBgn0037354	CG12171	0.671	0.0021017		FBgn0263864	Dark	0.89	0		FBgn0029174	Fkbp59	0.87	2e-05		FBgn0037350	CG2911	1.565	0.000177673		FBgn0266935	lncRNA:CR45386	0.85	0		FBgn0037241	CG14646	0.565	0.00139669		FBgn0027348	bgm	0.85	0
FBgn0050159	CG30159	1.685	0.000300599		FBgn0036820	Grx1	0.671	0.0033361		FBgn0029091	Chs2	0.89	1e-05		FBgn0030912	CG6023	0.87	6e-05		FBgn0037310	Tim17b1	1.562	0.00176867		FBgn0010220	Dbp45A	0.85	6e-05		FBgn0039086	CG16732	0.565	0.00421666		FBgn0029504	CHES-1-like	0.85	0
FBgn0259238	CG42336	1.683	4.91317e-06		FBgn0050381	PIG-X	0.668	0.000611177		FBgn0034853	Ice1	0.89	1e-05		FBgn0266455	CG45080	0.87	6e-05		FBgn0025814	Mgstl	1.562	0.00308297		FBgn0267702	lncRNA:CR46035	0.85	0.00047		FBgn0036994	CG5199	0.564	0.000175377		FBgn0035147	Gale	0.85	0
FBgn0261791	SNRPG	1.682	0.00411667		FBgn0085192	CG34163	0.667	0.00654828		FBgn0034854	Golgin245	0.89	1e-05		FBgn0033238	azot	0.87	0.00712		FBgn0085208	CG34179	1.559	0.000243725		FBgn0033893	CG18371	0.85	0.00069		FBgn0031453	Bacc	0.562	9.39e-07		FBgn0262979	lncRNA:CR43287	0.85	0
FBgn0034639	CG15673	1.681	4.75125e-08		FBgn0086687	Desat1	0.661	3.07e-07		FBgn0035497	CG14995	0.89	1e-05		FBgn0050378	CG30378	0.87	0.00712		FBgn0035998	CG3437	1.559	0.000673644		FBgn0039863	CG1815	0.85	0.00225		FBgn0053969	CG33969	0.562	0.00124696		FBgn0030479	Rbp1-like	0.85	1e-05
FBgn0041087	wun2	1.679	1.90298e-06		FBgn0017414	cag	0.661	0.00119592		FBgn0085291	CR34262	0.89	1e-05		FBgn0003748	Treh	0.86	0		FBgn0033437	CG12926	1.558	7.42306e-05		FBgn0003520	stau	0.84	0		FBgn0038391	GATAe	0.56	8.19e-10		FBgn0030480	Tim9a	0.85	1e-05
FBgn0038292	CG3987	1.677	0.00012183		FBgn0051097	CG31097	0.66	0.00085816		FBgn0267321	lncRNA:CR45757	0.89	1e-05		FBgn0042627	FASN2	0.86	0		FBgn0002579	RpL36	1.556	0.00121538		FBgn0015376	cutlet	0.84	0		FBgn0035471	Sc2	0.56	0.00153139		FBgn0003016	osp	0.85	0.00011
FBgn0031969	pes	1.677	0.00461492		FBgn0085265	CG34236	0.66	0.00262917		FBgn0265419	lncRNA:CR44331	0.89	4e-05		FBgn0263847	snRNA:LU	0.86	0		FBgn0032997	CG17486	1.553	0.000351403		FBgn0027348	bgm	0.84	0		FBgn0038292	CG3987	0.558	0.00383888		FBgn0038727	CG7432	0.85	0.00057
FBgn0040907	mRpL33	1.672	0.00476899		FBgn0002579	RpL36	0.658	0.00150771		FBgn0000447	Dhod	0.89	6e-05		FBgn0036913	Usp32	0.86	5e-05		FBgn0034877	levy	1.552	0.00443189		FBgn0031566	CG2818	0.84	0		FBgn0030608	Lsd-2	0.557	3.13e-06		FBgn0051216	Naam	0.85	0.00057
FBgn0033715	CG8490	1.668	0.00249053		FBgn0029827	CG6048	0.658	0.00686379		FBgn0037602	SLIRP2	0.89	6e-05		FBgn0029814	CG15765	0.86	0.00098		FBgn0035083	Tina-1	1.549	0.000305986		FBgn0053983	obst-H	0.84	1e-05		FBgn0026630	nes	0.557	0.000144901		FBgn0023520	CG3857	0.85	0.00074
FBgn0243512	puc	1.666	2.09156e-22		FBgn0250836	Acbp3	0.657	0.00533025		FBgn0037603	CG11753	0.89	6e-05		FBgn0027348	bgm	0.85	0		FBgn0034706	CG11275	1.548	1.01882e-05		FBgn0261681	CG42728	0.84	1e-05		FBgn0023197	Jon74E	0.557	0.00542977		FBgn0023521	CG3587	0.85	0.00074
FBgn0029161	slmo	1.664	0.00104827		FBgn0033215	Dgat2	0.654	0.00155137		FBgn0036428	Gbs-70E	0.89	0.0001		FBgn0029504	CHES-1-like	0.85	0		FBgn0040837	CG8620	1.546	0.00257944		FBgn0053531	Ddr	0.84	4e-05		FBgn0031437	Arpc5	0.557	0.00638605		FBgn0000659	fkh	0.85	0.00091
FBgn0250838	roh	1.66	0.00154603		FBgn0050000	GstT1	0.654	0.00173413		FBgn0052451	SPoCk	0.89	0.00022		FBgn0033301	CG12780	0.85	0		FBgn0038391	GATAe	1.543	1.4767e-13		FBgn0261699	lncRNA:CR42735	0.84	4e-05		FBgn0285952	eEF5	0.556	0.00432454		FBgn0037579	COX7AL	0.85	0.00091
FBgn0047178	CG32147	1.658	0.000997377		FBgn0036552	CG17028	0.652	0.00542953		FBgn0031596	CG15429	0.89	0.00031		FBgn0035147	Gale	0.85	0		FBgn0036334	CG11267	1.542	0.00184995		FBgn0085325	CG34296	0.84	0.00047		FBgn0031832	CG9596	0.554	0.00114646		FBgn0037580	DppIII	0.85	0.00091
FBgn0037723	SpdS	1.657	0.00010222		FBgn0015834	eIF3i	0.651	0.000835123		FBgn0004425	LysB	0.89	0.0045		FBgn0262979	lncRNA:CR43287	0.85	0		FBgn0042105	CG18748	1.538	0.000254078		FBgn0000045	Act79B	0.84	0.00056		FBgn0028950	CG15255	0.554	0.00397053		FBgn0035901	CG6745	0.85	0.00094
FBgn0051673	CG31673	1.654	0.000485549		FBgn0001149	GstD1	0.648	0.000741069		FBgn0284243	betaTub56D	0.89	0.00746		FBgn0026749	Yippee	0.85	1e-05		FBgn0053108	CG33108	1.534	0.00470271		FBgn0010750	atms	0.84	0.00106		FBgn0029801	CG15771	0.553	2.29e-05		FBgn0035902	CG6683	0.85	0.00094
FBgn0032293	Dpy-30L1	1.654	0.00464485		FBgn0037912	sea	0.647	3.59e-07		FBgn0034687	CG11475	0.88	0		FBgn0030479	Rbp1-like	0.85	1e-05		FBgn0036993	CG5910	1.531	1.02475e-08		FBgn0264907	CG44098	0.84	0.00106		FBgn0032805	CG10337	0.553	0.00207366		FBgn0035903	CG6765	0.85	0.00094
FBgn0038834	RpS30	1.65	0.00863207		FBgn0037936	CG6908	0.647	0.00104225		FBgn0265184	CG44249	0.88	0		FBgn0030480	Tim9a	0.85	1e-05		FBgn0267339	p38c	1.53	0.00112335		FBgn0036822	NijB	0.83	0		FBgn0036066	CG14160	0.552	0.000179708		FBgn0035904	GstO3	0.85	0.00094
FBgn0030026	sni	1.648	2.14207e-05		FBgn0033715	CG8490	0.647	0.00227141		FBgn0265192	Snp	0.88	0		FBgn0003016	osp	0.85	0.00011		FBgn0038243	CG8066	1.529	0.00130875		FBgn0086661	snoRNA:Psi28S-2566	0.83	0		FBgn0015924	crq	0.552	0.000305606		FBgn0259935	CG42458	0.84	0
FBgn0032075	Tsp29Fb	1.647	3.8249e-05		FBgn0261560	Thor	0.646	0.00254107		FBgn0003963	ush	0.88	1e-05		FBgn0038727	CG7432	0.85	0.00057		FBgn0033434	CG1902	1.525	0.000271389		FBgn0261556	CG42674	0.83	1e-05		FBgn0038429	CG14882	0.552	0.00335461		FBgn0030524	CG10993	0.84	1e-05
FBgn0035770	pst	1.644	1.9149e-06		FBgn0001229	Hsp67Bc	0.645	0.00162569		FBgn0043364	cbt	0.88	1e-05		FBgn0051216	Naam	0.85	0.00057		FBgn0040475	SH3PX1	1.524	2.04511e-06		FBgn0036474	Or71a	0.83	4e-05		FBgn0010265	RpS13	0.552	0.00710442		FBgn0030525	CG10996	0.84	1e-05
FBgn0033100	CG3420	1.644	0.00212446		FBgn0037714	CG9396	0.644	0.00936014		FBgn0003008	or	0.88	2e-05		FBgn0027843	CAH2	0.85	0.00066		FBgn0266186	Vamp7	1.523	0.000897094		FBgn0086690	Plp	0.83	4e-05		FBgn0051720	mthl15	0.551	0.00906238		FBgn0038740	CG4562	0.84	1e-05
FBgn0031822	Phf5a	1.641	0.00345437		FBgn0025469	slv	0.641	0.000784865		FBgn0004370	Ptp10D	0.88	2e-05		FBgn0023520	CG3857	0.85	0.00074		FBgn0020622	Pi3K21B	1.521	5.29545e-09		FBgn0264792	lncRNA:CR44022	0.83	4e-05		FBgn0284257	Ttd14	0.55	2.38e-09		FBgn0053111	CG33111	0.84	1e-05
FBgn0029529	CG13365	1.641	0.00433293		FBgn0053469	CG33469	0.641	0.0060193		FBgn0262428	mir-87	0.88	3e-05		FBgn0023521	CG3587	0.85	0.00074		FBgn0034743	RpS16	1.521	0.000182617		FBgn0263581	lncRNA:CR43606	0.83	9e-05		FBgn0016926	Pino	0.549	1.15e-05		FBgn0260634	eIF4G2	0.84	1e-05
FBgn0035499	Chd64	1.637	4.85439e-13		FBgn0030850	stas	0.64	4.26e-05		FBgn0267611	lncRNA:CR45949	0.88	3e-05		FBgn0000659	fkh	0.85	0.00091		FBgn0031897	CG13784	1.514	0.000741269		FBgn0039015	Takl2	0.83	0.00072		FBgn0283521	lola	0.549	2.72e-05		FBgn0261244	inaE	0.84	1e-05
FBgn0050414	CG30414	1.63	0.000628967		FBgn0033781	CG13319	0.64	0.0043341		FBgn0012024	tRNA:Tyr-GTA-1-8	0.88	4e-05		FBgn0037579	COX7AL	0.85	0.00091		FBgn0034399	CG15083	1.514	0.000885293		FBgn0266409	CG45049	0.83	0.00072		FBgn0037279	CG1129	0.549	0.00030272		FBgn0033388	CG8046	0.84	0.00124
FBgn0036994	CG5199	1.625	3.34884e-05		FBgn0032665	CG15152	0.64	0.00546777		FBgn0012026	tRNA:Tyr-GTA-1-6	0.88	4e-05		FBgn0037580	DppIII	0.85	0.00091		FBgn0037955	CG6950	1.512	0.000510006		FBgn0051199	CG31199	0.82	0.00036		FBgn0033450	Lsm11	0.543	0.00494729		FBgn0033389	Rad51D	0.84	0.00124
FBgn0261560	Thor	1.624	0.000936197		FBgn0261113	Xrp1	0.638	4.19e-05		FBgn0037606	CG8032	0.88	4e-05		FBgn0035901	CG6745	0.85	0.00094		FBgn0030850	stas	1.505	4.55656e-06		FBgn0051200	CG31200	0.82	0.00036		FBgn0035534	mRpS6	0.543	0.00991204		FBgn0024958	Irp-1A	0.84	0.00656
FBgn0033356	CG8229	1.621	5.2959e-06		FBgn0030733	UQCR-14	0.638	0.00672598		FBgn0037607	CG8036	0.88	4e-05		FBgn0035902	CG6683	0.85	0.00094		FBgn0037579	COX7AL	1.5	0.00657974		FBgn0259222	CG42322	0.82	0.00036		FBgn0259238	CG42336	0.542	0.000148668		FBgn0039013	CG4813	0.84	0.00656
FBgn0053199	CG33199	1.621	5.2959e-06		FBgn0260770	CG42568	0.637	0.000469932		FBgn0086679	p	0.88	4e-05		FBgn0035903	CG6765	0.85	0.00094		FBgn0036945	Ssk	1.499	0.000644188		FBgn0265445	lncRNA:CR44345	0.82	0.00107		FBgn0036111	Aps	0.542	0.000931245		FBgn0266258	lncRNA:CR44953	0.84	0.00656
FBgn0001149	GstD1	1.621	0.000448689		FBgn0050011	gem	0.636	0.000477344		FBgn0035237	CG13917	0.88	6e-05		FBgn0035904	GstO3	0.85	0.00094		FBgn0260635	Diap1	1.496	5.41501e-07		FBgn0025808	Rad17	0.82	0.00672		FBgn0036813	Atg3	0.54	0.000954618		FBgn0032363	Dlg5	0.84	0.00829
FBgn0033787	CG13321	1.618	1.9564e-05		FBgn0014879	Set	0.635	0.000582414		FBgn0004507	GlyP	0.88	0.0001		FBgn0014011	Rac2	0.84	0		FBgn0030529	Clic	1.494	3.69506e-11		FBgn0038251	Hexim	0.82	0.00672		FBgn0243512	puc	0.539	4.77e-12		FBgn0032364	CG4970	0.84	0.00829
FBgn0039087	CG10168	1.615	0.000138828		FBgn0045823	vsg	0.633	8.76e-06		FBgn0036646	CR18217	0.88	0.00063		FBgn0033453	Sting	0.84	0		FBgn0051720	mthl15	1.492	7.24618e-06		FBgn0038252	BigH1	0.82	0.00672		FBgn0263120	Acsl	0.539	2.51e-10		FBgn0003502	Btk29A	0.83	0
FBgn0264922	smt3	1.611	0.00261092		FBgn0031974	CG12560	0.633	0.00372529		FBgn0036648	CG4098	0.88	0.00063		FBgn0259935	CG42458	0.84	0		FBgn0261599	RpS29	1.489	0.00281377		FBgn0003920	snRNA:U2:14B	0.82	0.00845		FBgn0038830	CG17272	0.539	0.00938566		FBgn0011902	tRNA:Lys-TTT-1-1	0.83	0
FBgn0023129	aay	1.61	0.000219028		FBgn0031913	CG5958	0.632	0.000333277		FBgn0042177	Arts	0.88	0.00063		FBgn0266186	Vamp7	0.84	0		FBgn0015789	Rab10	1.487	2.43854e-05		FBgn0265487	mbl	0.81	1e-05		FBgn0030196	Psf3	0.538	0.000235766		FBgn0035028	Start1	0.83	0.0007
FBgn0050281	CG30281	1.61	0.00103434		FBgn0267398	Yeti	0.632	0.00232413		FBgn0020440	Fak	0.88	0.00067		FBgn0030524	CG10993	0.84	1e-05		FBgn0038516	P5cr-2	1.485	9.63977e-05		FBgn0267659	lncRNA:CR45997	0.81	1e-05		FBgn0039130	CG5854	0.538	0.0010374		FBgn0039403	Sld5	0.83	0.00091
FBgn0015924	crq	1.609	1.58144e-07		FBgn0011205	fbl	0.63	2.4e-05		FBgn0040273	Spt5	0.88	0.00067		FBgn0030525	CG10996	0.84	1e-05		FBgn0030608	Lsd-2	1.48	3.20872e-07		FBgn0032634	Rpb11	0.81	3e-05		FBgn0039085	CG10170	0.537	0.00586494		FBgn0039404	CG14543	0.83	0.00091
FBgn0283521	lola	1.607	1.83865e-06		FBgn0259482	Mob3	0.63	0.00747986		FBgn0005658	Ets65A	0.88	0.00075		FBgn0038740	CG4562	0.84	1e-05		FBgn0039130	CG5854	1.477	0.000378154		FBgn0033885	DJ-1alpha	0.81	6e-05		FBgn0031950	Herp	0.536	0.000750001		FBgn0039405	PIG-P	0.83	0.00091
FBgn0033453	Sting	1.606	1.31818e-05		FBgn0086358	Tab2	0.628	2.03e-12		FBgn0267663	lncRNA:CR46001	0.88	0.00075		FBgn0053111	CG33111	0.84	1e-05		FBgn0015229	glec	1.475	2.82986e-08		FBgn0267913	lncRNA:CR46194	0.81	6e-05		FBgn0040512	zetaCOP	0.535	0.00117391		FBgn0035639	kri	0.83	0.00689
FBgn0051710	CG31710	1.602	6.14217e-06		FBgn0037724	Fst	0.628	0.0021652		FBgn0032120	CG33298	0.87	0		FBgn0260634	eIF4G2	0.84	1e-05		FBgn0040759	CG13177	1.474	0.00198663		FBgn0286006	mir-281-1	0.81	6e-05		FBgn0000318	cl	0.535	0.00384031		FBgn0033654	Sobp	0.83	0.00762
FBgn0039694	fig	1.602	0.00132773		FBgn0034086	CG8441	0.627	0.00102128		FBgn0065107	snmRNA:128	0.87	0		FBgn0261244	inaE	0.84	1e-05		FBgn0037635	CG9837	1.473	1.51201e-07		FBgn0039084	CG10175	0.81	0.0001		FBgn0037723	SpdS	0.535	0.00546433		FBgn0266894	lncRNA:CR45354	0.83	0.00829
FBgn0065035	AlkB	1.601	0.000919951		FBgn0034850	CG9875	0.627	0.00325757		FBgn0261836	Msp300	0.87	0		FBgn0024733	RpL10	0.84	0.00016		FBgn0001297	kay	1.471	2.09666e-24		FBgn0040609	CG3348	0.81	0.00014		FBgn0034885	Eglp4	0.534	0.00105553		FBgn0003295	ru	0.82	0
FBgn0036728	UQCR-Q	1.6	0.000982576		FBgn0037620	ranshi	0.626	0.00667448		FBgn0035558	CG11357	0.87	1e-05		FBgn0033788	CG13323	0.84	0.00111		FBgn0037842	CG6567	1.471	0.00242895		FBgn0262028	lncRNA:CR42839	0.81	0.00047		FBgn0261822	Bsg	0.532	3.36e-14		FBgn0031214	CG11374	0.82	0
FBgn0024995	CG2680	1.597	0.000921043		FBgn0038047	CG5245	0.624	0.000681178		FBgn0038826	Syp	0.87	1e-05		FBgn0033388	CG8046	0.84	0.00124		FBgn0031359	Rim2	1.47	2.74974e-10		FBgn0039264	CG11786	0.81	0.00072		FBgn0037350	CG2911	0.532	0.00724697		FBgn0031688	Cyp28d2	0.82	0
FBgn0015288	RpL22	1.593	2.28588e-05		FBgn0034663	CG4363	0.624	0.0063243		FBgn0003261	Rm62	0.87	6e-05		FBgn0033389	Rad51D	0.84	0.00124		FBgn0011704	RnrS	1.469	0.000141654		FBgn0259178	5PtaseI	0.81	0.00072		FBgn0042102	CG18745	0.531	0.000268894		FBgn0052330	tRNA:Glu-CTC-3-1	0.82	0
FBgn0014879	Set	1.591	0.000306155		FBgn0032076	Argl	0.623	0.00179393		FBgn0034248	CG14483	0.87	6e-05		FBgn0024958	Irp-1A	0.84	0.00656		FBgn0033781	CG13319	1.468	0.0046538		FBgn0036492	Best3	0.81	0.00075		FBgn0264294	Cyt-b5	0.531	0.00117824		FBgn0065104	snmRNA:158	0.82	0
FBgn0259992	CG42489	1.591	0.00184684		FBgn0038973	Pebp1	0.623	0.00539931		FBgn0266812	lncRNA:CR45274	0.87	6e-05		FBgn0039013	CG4813	0.84	0.00656		FBgn0031054	Ssu72	1.467	0.000960075		FBgn0015524	otp	0.81	0.00106		FBgn0038662	Mpc1	0.53	0.00188594		FBgn0267487	Ptp61F	0.82	0
FBgn0034082	CG10734	1.588	0.000939		FBgn0035592	CG10674	0.623	0.00653654		FBgn0266813	asRNA:CR45275	0.87	6e-05		FBgn0266258	lncRNA:CR44953	0.84	0.00656		FBgn0038972	CG7054	1.464	0.00324355		FBgn0262690	asRNA:CR43160	0.81	0.00106		FBgn0033787	CG13321	0.529	0.000412546		FBgn0038805	TFAM	0.82	1e-05
FBgn0263346	CG43427	1.587	2.6203e-09		FBgn0046247	CG5938	0.622	9.56e-05		FBgn0036356	CG10222	0.87	0.00022		FBgn0032363	Dlg5	0.84	0.00829		FBgn0001981	esg	1.463	0.000148567		FBgn0038484	CG5246	0.81	0.00672		FBgn0042110	CG18765	0.529	0.00214658		FBgn0266641	lncRNA:CR45148	0.82	0.0001
FBgn0040773	COX7C	1.587	0.000420465		FBgn0025700	CG5885	0.622	0.0046411		FBgn0015577	alpha-Est9	0.87	0.00047		FBgn0032364	CG4970	0.84	0.00829		FBgn0031356	CG17660	1.462	1.08607e-05		FBgn0051267	CG31267	0.81	0.00672		FBgn0000253	Cam	0.527	2.9e-09		FBgn0017561	Ork1	0.82	0.00012
FBgn0050342	Prp38	1.586	0.00113848		FBgn0036928	Tom20	0.621	0.00097564		FBgn0028381	Decay	0.87	0.00047		FBgn0003231	ref(2)P	0.83	0		FBgn0263051	CG43346	1.462	0.00601418		FBgn0029666	CG10803	0.81	0.00845		FBgn0033788	CG13323	0.527	0.000848569		FBgn0027499	wde	0.82	0.00019
FBgn0027590	GstE12	1.585	0.000951356		FBgn0039115	CG10214	0.621	0.0021142		FBgn0037506	Mics1	0.87	0.00047		FBgn0003502	Btk29A	0.83	0		FBgn0033450	Lsm11	1.459	0.00301422		FBgn0266549	lncRNA:CR45102	0.81	0.00845		FBgn0038243	CG8066	0.527	0.0070868		FBgn0053144	CG33144	0.82	0.00019
FBgn0033122	CG17002	1.581	1.8046e-05		FBgn0266124	ghi	0.621	0.00255996		FBgn0004049	yrt	0.87	0.00672		FBgn0011902	tRNA:Lys-TTT-1-1	0.83	0		FBgn0010078	RpL23	1.457	0.00173131		FBgn0003301	rut	0.8	0		FBgn0038194	Cyp6d5	0.524	0.00103361		FBgn0002413	dco	0.82	0.00091
FBgn0037270	eIF3f1	1.581	0.00108504		FBgn0266724	Trs20	0.619	0.0045273		FBgn0086058	snoRNA:Me18S-G1189	0.87	0.00672		FBgn0032805	CG10337	0.83	0		FBgn0033101	CG9436	1.457	0.00227249		FBgn0000079	Amy-p	0.8	1e-05		FBgn0033948	CG12863	0.524	0.00170546		FBgn0010379	Akt1	0.81	0
FBgn0063492	GstE8	1.579	0.00120108		FBgn0026741	mRpL18	0.618	0.00506546		FBgn0004167	kst	0.86	0		FBgn0035028	Start1	0.83	0.0007		FBgn0265342	CG44296	1.457	0.00936643		FBgn0021760	chb	0.8	1e-05		FBgn0263241	Mocs1	0.523	0.000104364		FBgn0031497	SerRS	0.81	0
FBgn0010638	Sec61beta	1.579	0.00269035		FBgn0283494	Adk2	0.617	0.0035487		FBgn0039348	Npl4	0.86	0		FBgn0039403	Sld5	0.83	0.00091		FBgn0035346	CG1146	1.455	5.66029e-05		FBgn0034195	Spn53F	0.8	1e-05		FBgn0264785	Hph	0.523	0.000276226		FBgn0031498	CG17260	0.81	0
FBgn0041184	Socs36E	1.578	1.33519e-17		FBgn0011769	Fdx1	0.616	0.00241228		FBgn0039349	Ssadh	0.86	0		FBgn0039404	CG14543	0.83	0.00091		FBgn0037065	CG12974	1.453	1.46673e-06		FBgn0086081	snoRNA:Me28S-A30	0.8	1e-05		FBgn0029507	Tsp42Ed	0.52	0.00531746		FBgn0037891	CG5214	0.81	0
FBgn0037535	PIG-H	1.578	0.00343228		FBgn0051710	CG31710	0.615	0.000640605		FBgn0052250	PMP34	0.86	0		FBgn0039405	PIG-P	0.83	0.00091		FBgn0033079	Fmo-2	1.453	5.86078e-05		FBgn0262482	CG43072	0.8	1e-05		FBgn0030189	CG2909	0.519	0.000359556		FBgn0030773	CG9676	0.81	1e-05
FBgn0031361	CG17652	1.577	0.00198257		FBgn0264740	CG43998	0.614	0.00189144		FBgn0052251	Claspin	0.86	0		FBgn0035639	kri	0.83	0.00689		FBgn0259834	out	1.447	4.07541e-13		FBgn0266810	asRNA:CR45272	0.8	1e-05		FBgn0031228	ND-15	0.519	0.00982618		FBgn0030774	sphe	0.81	1e-05
FBgn0014380	RhoL	1.576	1.89743e-08		FBgn0264741	CG43999	0.614	0.00189144		FBgn0004865	Eip78C	0.86	1e-05		FBgn0033654	Sobp	0.83	0.00762		FBgn0033716	Den1	1.446	0.000498581		FBgn0031895	CG4497	0.8	3e-05		FBgn0265174	PIG-V	0.518	0.000832728		FBgn0030778	CG4678	0.81	1e-05
FBgn0024986	CG3719	1.576	0.000444261		FBgn0034480	CG16898	0.614	0.00274437		FBgn0262855	CG43219	0.86	1e-05		FBgn0266894	lncRNA:CR45354	0.83	0.00829		FBgn0036288	CG10660	1.445	8.30158e-07		FBgn0262353	lncRNA:CR43051	0.8	3e-05		FBgn0051974	CG31974	0.518	0.00138913		FBgn0030141	Gga	0.81	0.00012
FBgn0010651	MFS14	1.575	6.67402e-10		FBgn0063497	GstE3	0.614	0.00453576		FBgn0010497	dmGlut	0.86	3e-05		FBgn0003295	ru	0.82	0		FBgn0037637	IscU	1.442	0.00149937		FBgn0262022	CG42833	0.8	8e-05		FBgn0003008	or	0.518	0.00485196		FBgn0013343	Syx1A	0.81	0.00057
FBgn0046302	CG10650	1.575	4.99853e-05		FBgn0259722	CG42376	0.614	0.00850995		FBgn0001983	wor	0.86	0.0001		FBgn0031214	CG11374	0.82	0		FBgn0038396	CG5013	1.441	0.00439627		FBgn0264324	spg	0.8	9e-05		FBgn0015765	p38a	0.517	0.00743237		FBgn0053100	eIF4EHP	0.81	0.00057
FBgn0010786	l(3)02640	1.566	6.32554e-08		FBgn0051086	CG31086	0.614	0.00877517		FBgn0033178	CG11127	0.86	0.0001		FBgn0031688	Cyp28d2	0.82	0		FBgn0028978	trbl	1.44	2.59376e-08		FBgn0037412	Osi4	0.8	0.00014		FBgn0001404	egh	0.516	3.26e-09		FBgn0052264	CG32264	0.81	0.00627
FBgn0050109	CG30109	1.566	0.00624093		FBgn0026250	eIF1A	0.611	1.72e-06		FBgn0033179	p47	0.86	0.0001		FBgn0052330	tRNA:Glu-CTC-3-1	0.82	0		FBgn0030679	CG8206	1.44	0.00263065		FBgn0032809	CG13078	0.8	0.00041		FBgn0015737	Hmu	0.516	0.000150756		FBgn0052266	CG32266	0.81	0.00627
FBgn0263776	CG43693	1.565	5.06325e-15		FBgn0260747	Chchd2	0.611	0.00264472		FBgn0030291	CG1738	0.86	0.00017		FBgn0065104	snmRNA:158	0.82	0		FBgn0026250	eIF1A	1.439	1.27916e-10		FBgn0264845	Tep5	0.8	0.00041		FBgn0036101	NijA	0.515	0.000315327		FBgn0039723	CG15522	0.81	0.00656
FBgn0031213	galectin	1.565	8.17934e-07		FBgn0052428	CG32428	0.61	5.72e-05		FBgn0030292	CG11752	0.86	0.00017		FBgn0267487	Ptp61F	0.82	0		FBgn0025111	Ant2	1.439	3.8364e-10		FBgn0034093	CG15706	0.8	0.00067		FBgn0023167	SmD3	0.514	0.00219422		FBgn0051202	alpha-Man-Ic	0.81	0.00656
FBgn0037350	CG2911	1.565	0.000177673		FBgn0262007	CG42825	0.61	0.000145824		FBgn0036727	CG7589	0.86	0.0003		FBgn0038805	TFAM	0.82	1e-05		FBgn0003053	peb	1.438	4.69452e-11		FBgn0034094	Tsf3	0.8	0.00067		FBgn0004687	Mlc-c	0.514	0.00260465		FBgn0030528	CG11095	0.8	1e-05
FBgn0037310	Tim17b1	1.562	0.00176867		FBgn0034248	CG14483	0.61	0.00306411		FBgn0036728	UQCR-Q	0.86	0.0003		FBgn0266641	lncRNA:CR45148	0.82	0.0001		FBgn0038488	m-cup	1.438	2.0826e-06		FBgn0267744	lncRNA:CR46075	0.8	0.00067		FBgn0004432	Cyp1	0.512	0.00026585		FBgn0029895	CG14441	0.8	4e-05
FBgn0025814	Mgstl	1.562	0.00308297		FBgn0052022	CG32022	0.61	0.00374365		FBgn0004666	sim	0.86	0.00036		FBgn0267824	PRAS40	0.82	0.0001		FBgn0032034	Rcd4	1.438	0.00660502		FBgn0051971	tRNA:Asp-GTC-2-1	0.8	0.00077		FBgn0035999	CG3552	0.512	0.000716963		FBgn0034455	CG11007	0.8	4e-05
FBgn0263911	COX8	1.562	0.00488302		FBgn0029854	CG3566	0.609	0.000537825		FBgn0085265	CG34236	0.86	0.00067		FBgn0017561	Ork1	0.82	0.00012		FBgn0004828	His3.3B	1.436	0.00128639		FBgn0005666	bt	0.8	0.00393		FBgn0037933	Ho	0.512	0.0064115		FBgn0265665	lncRNA:CR44472	0.8	4e-05
FBgn0037714	CG9396	1.561	0.00171489		FBgn0038681	Cyp12a4	0.608	0.000969745		FBgn0016031	lama	0.85	0		FBgn0027499	wde	0.82	0.00019		FBgn0285952	eEF5	1.435	0.000745433		FBgn0029814	CG15765	0.8	0.00845		FBgn0051673	CG31673	0.511	0.00304995		FBgn0267695	lncRNA:CR46031	0.8	5e-05
FBgn0085208	CG34179	1.559	0.000243725		FBgn0037517	CG10086	0.607	0.000625038		FBgn0034229	CG4847	0.85	0		FBgn0053144	CG33144	0.82	0.00019		FBgn0085405	CG34376	1.434	2.98472e-14		FBgn0030684	CG8260	0.8	0.00845		FBgn0033980	Cyp6a20	0.508	0.00537269		FBgn0267696	lncRNA:CR46032	0.8	5e-05
FBgn0035998	CG3437	1.559	0.000673644		FBgn0034534	maf-S	0.607	0.00711491		FBgn0034230	CG4853	0.85	0		FBgn0002413	dco	0.82	0.00091		FBgn0264389	opm	1.434	0.000803739		FBgn0030686	mRpL3	0.8	0.00845		FBgn0036428	Gbs-70E	0.507	3.99e-08		FBgn0260632	dl	0.8	6e-05
FBgn0033437	CG12926	1.558	7.42306e-05		FBgn0000536	eas	0.606	8.46e-07		FBgn0266935	lncRNA:CR45386	0.85	0		FBgn0029507	Tsp42Ed	0.82	0.00124		FBgn0003205	Ras85D	1.431	7.02658e-05		FBgn0011606	Klp3A	0.79	0		FBgn0032161	CG4594	0.507	0.00387064		FBgn0267729	lncRNA:CR46060	0.8	6e-05
FBgn0002579	RpL36	1.556	0.00121538		FBgn0037715	CG9399	0.604	0.000457169		FBgn0001168	h	0.85	1e-05		FBgn0010379	Akt1	0.81	0		FBgn0037874	Tctp	1.428	0.00404939		FBgn0263039	lncRNA:CR43334	0.79	0		FBgn0037973	CG18547	0.505	0.00136014		FBgn0026179	siz	0.8	0.0001
FBgn0017579	RpL14	1.555	0.000393354		FBgn0038363	Acyp2	0.604	0.0068478		FBgn0003371	sgg	0.85	6e-05		FBgn0031497	SerRS	0.81	0		FBgn0051086	CG31086	1.428	0.00913846		FBgn0263342	lncRNA:CR43423	0.79	0		FBgn0032401	Plzf	0.504	0.00157384		FBgn0033072	CG17994	0.8	0.0001
FBgn0032997	CG17486	1.553	0.000351403		FBgn0032193	CG5727	0.603	0.0093181		FBgn0010220	Dbp45A	0.85	6e-05		FBgn0031498	CG17260	0.81	0		FBgn0030239	CG17333	1.427	0.00256199		FBgn0036984	CG13248	0.79	1e-05		FBgn0030137	CG15317	0.5	0.00504975		FBgn0050431	CG30431	0.8	0.0001
FBgn0034877	levy	1.552	0.00443189		FBgn0036623	Agpat3	0.6	0.000137658		FBgn0033373	CG8080	0.85	6e-05		FBgn0037890	CG17734	0.81	0		FBgn0011205	fbl	1.425	3.65821e-09		FBgn0267635	lncRNA:CR45973	0.79	1e-05		FBgn0017545	RpS3A	0.499	0.00754751		FBgn0065095	snmRNA:400	0.8	0.00012
FBgn0042102	CG18745	1.551	9.88796e-05		FBgn0030026	sni	0.6	0.000550839		FBgn0031988	CG8668	0.85	9e-05		FBgn0037891	CG5214	0.81	0		FBgn0052803	CG32803	1.425	0.00182106		FBgn0015663	Dot	0.79	3e-05		FBgn0000308	chic	0.498	1.07e-07		FBgn0034229	CG4847	0.8	0.00054
FBgn0035083	Tina-1	1.549	0.000305986		FBgn0016701	Rab4	0.599	0.00142132		FBgn0037853	CG14696	0.85	0.0001		FBgn0030773	CG9676	0.81	1e-05		FBgn0030519	CG11151	1.425	0.00185714		FBgn0033132	Tsp42Ej	0.79	3e-05		FBgn0260635	Diap1	0.497	0.00101432		FBgn0029114	Tollo	0.8	0.00066
FBgn0265725	CG44532	1.549	0.00136504		FBgn0069923	CG41128	0.598	0.00428048		FBgn0037855	CG6621	0.85	0.0001		FBgn0030774	sphe	0.81	1e-05		FBgn0013432	bcn92	1.421	0.00470641		FBgn0033133	Tsp42Ek	0.79	3e-05		FBgn0051975	CG31975	0.497	0.00327621		FBgn0037017	CG4074	0.8	0.00066
FBgn0034706	CG11275	1.548	1.01882e-05		FBgn0259748	CG42397	0.598	0.00759487		FBgn0037856	Leash	0.85	0.0001		FBgn0030778	CG4678	0.81	1e-05		FBgn0013726	pnut	1.42	0.000160205		FBgn0265369	lncRNA:CR44310	0.79	3e-05		FBgn0036191	Sugb	0.496	6.02e-06		FBgn0039417	CG6073	0.8	0.00091
FBgn0040837	CG8620	1.546	0.00257944		FBgn0041245	Gr39b	0.597	0.00534644		FBgn0042094	Adk3	0.85	0.0001		FBgn0030141	Gga	0.81	0.00012		FBgn0026878	CG4325	1.42	0.00703332		FBgn0265925	lncRNA:CR44714	0.79	6e-05		FBgn0264389	opm	0.496	0.00232079		FBgn0266895	lncRNA:CR45355	0.8	0.00122
FBgn0038391	GATAe	1.543	1.4767e-13		FBgn0031263	Tspo	0.597	0.00539287		FBgn0261885	osa	0.85	0.00047		FBgn0013343	Syx1A	0.81	0.00057		FBgn0015299	Ssb-c31a	1.418	0.00715676		FBgn0265930	lncRNA:CR44719	0.79	6e-05		FBgn0032074	Tsp29Fa	0.495	0.000933579		FBgn0003301	rut	0.79	0
FBgn0259979	CG17337	1.542	0.000324579		FBgn0004228	mex1	0.594	0.000521127		FBgn0267702	lncRNA:CR46035	0.85	0.00047		FBgn0053100	eIF4EHP	0.81	0.00057		FBgn0020653	Trxr-1	1.417	1.01394e-07		FBgn0039748	CG15529	0.79	9e-05		FBgn0038966	pinta	0.495	0.00342358		FBgn0036689	CG7730	0.79	0
FBgn0036334	CG11267	1.542	0.00184995		FBgn0046114	Gclm	0.594	0.000883986		FBgn0033893	CG18371	0.85	0.00069		FBgn0052264	CG32264	0.81	0.00627		FBgn0027547	CG1927	1.417	0.000895424		FBgn0000212	brm	0.79	0.0001		FBgn0019936	RpS20	0.495	0.00865801		FBgn0036690	Ilp8	0.79	0
FBgn0042105	CG18748	1.538	0.000254078		FBgn0014380	RhoL	0.593	0.000120354		FBgn0028646	aralar1	0.85	0.00072		FBgn0052266	CG32266	0.81	0.00627		FBgn0015623	Cpr	1.415	9.84885e-07		FBgn0036550	CG17026	0.79	0.0001		FBgn0025111	Ant2	0.494	0.00904403		FBgn0036846	MESR6	0.79	0
FBgn0032087	CG9568	1.538	0.00402064		FBgn0032002	CG8353	0.593	0.00206499		FBgn0039863	CG1815	0.85	0.00225		FBgn0039723	CG15522	0.81	0.00656		FBgn0005612	Sox14	1.414	6.89527e-09		FBgn0050338	CG30338	0.79	0.0001		FBgn0039941	CG17167	0.493	4.09e-09		FBgn0266935	lncRNA:CR45386	0.79	0
FBgn0053108	CG33108	1.534	0.00470271		FBgn0085358	Diedel3	0.592	0.00883699		FBgn0003520	stau	0.84	0		FBgn0051202	alpha-Man-Ic	0.81	0.00656		FBgn0016926	Pino	1.413	8.74343e-07		FBgn0050339	CG30339	0.79	0.0001		FBgn0027532	CG7139	0.492	8.13e-06		FBgn0052237	CG32237	0.79	1e-05
FBgn0032801	CG10165	1.532	0.00205875		FBgn0037700	CG8149	0.591	0.00257159		FBgn0015376	cutlet	0.84	0		FBgn0030528	CG11095	0.8	1e-05		FBgn0002609	E(spl)m3-HLH	1.412	0.00198004		FBgn0265312	lncRNA:CR44285	0.79	0.0001		FBgn0037671	ATP6AP2	0.492	0.00266541		FBgn0004583	ex	0.79	2e-05
FBgn0036993	CG5910	1.531	1.02475e-08		FBgn0033826	CG4734	0.588	0.00270605		FBgn0027348	bgm	0.84	0		FBgn0029895	CG14441	0.8	4e-05		FBgn0266124	ghi	1.412	0.00462403		FBgn0267485	asRNA:CR45835	0.79	0.0001		FBgn0011217	eff	0.49	3.13e-06		FBgn0038723	CG6195	0.79	6e-05
FBgn0267339	p38c	1.53	0.00112335		FBgn0019624	COX5A	0.588	0.0045016		FBgn0028983	Spn55B	0.84	0		FBgn0033402	Myd88	0.8	4e-05		FBgn0083985	CG34149	1.408	0.00443147		FBgn0030506	DNAlig4	0.79	0.00026		FBgn0036449	bmm	0.489	3.66e-07		FBgn0051220	CG31220	0.79	6e-05
FBgn0038243	CG8066	1.529	0.00130875		FBgn0034406	Jheh3	0.587	0.000761228		FBgn0031566	CG2818	0.84	0		FBgn0034455	CG11007	0.8	4e-05		FBgn0025631	moody	1.407	1.2807e-07		FBgn0030507	CG11164	0.79	0.00026		FBgn0030234	CG15211	0.488	5.73e-05		FBgn0029911	CG14435	0.79	0.00011
FBgn0010408	RpS9	1.526	0.000325075		FBgn0033437	CG12926	0.586	0.00086722		FBgn0053983	obst-H	0.84	1e-05		FBgn0265665	lncRNA:CR44472	0.8	4e-05		FBgn0000244	by	1.407	6.86379e-07		FBgn0038376	Hmt-1	0.79	0.00047		FBgn0015229	glec	0.487	2.51e-05		FBgn0040009	CG17490	0.79	0.00011
FBgn0033434	CG1902	1.525	0.000271389		FBgn0266449	Kr-h2	0.586	0.00174273		FBgn0261681	CG42728	0.84	1e-05		FBgn0267695	lncRNA:CR46031	0.8	5e-05		FBgn0033226	CG1882	1.407	2.64554e-05		FBgn0261975	CG42806	0.79	0.00067		FBgn0038516	P5cr-2	0.487	0.000938357		FBgn0082980	snoRNA:Psi28S-2996	0.79	0.00011
FBgn0036641	Smn	1.525	0.00269012		FBgn0033085	CG15908	0.585	0.00866985		FBgn0053531	Ddr	0.84	4e-05		FBgn0267696	lncRNA:CR46032	0.8	5e-05		FBgn0001091	Gapdh1	1.407	0.00101721		FBgn0275436	PheRS-m	0.79	0.00067		FBgn0034959	CG11388	0.487	0.00254041		FBgn0003507	srp	0.79	0.00057
FBgn0001233	Hsp83	1.524	6.13556e-07		FBgn0031830	COX5B	0.584	0.00333718		FBgn0261699	lncRNA:CR42735	0.84	4e-05		FBgn0260632	dl	0.8	6e-05		FBgn0038738	CG4572	1.406	0.000436964		FBgn0030447	CG2200	0.79	0.00102		FBgn0034217	Lhr	0.486	0.00808655		FBgn0022787	Hel89B	0.79	0.00057
FBgn0040475	SH3PX1	1.524	2.04511e-06		FBgn0038419	CG14879	0.583	0.000241532		FBgn0024841	Pcd	0.84	0.00047		FBgn0267729	lncRNA:CR46060	0.8	6e-05		FBgn0030357	Sclp	1.406	0.00234039		FBgn0030600	hiw	0.78	0		FBgn0001215	Hrb98DE	0.485	0.000182193		FBgn0036695	Papst2	0.79	0.00102
FBgn0035415	CG14966	1.524	0.00487841		FBgn0003358	Jon99Ci	0.583	0.00830574		FBgn0085325	CG34296	0.84	0.00047		FBgn0026179	siz	0.8	0.0001		FBgn0046687	Tre1	1.405	3.0799e-08		FBgn0052480	tRNA:Ile-TAT-1-1	0.78	0		FBgn0037063	CG9391	0.485	0.00346857		FBgn0036696	CG14057	0.79	0.00102
FBgn0266186	Vamp7	1.523	0.000897094		FBgn0032704	Jwa	0.582	0.00453594		FBgn0000045	Act79B	0.84	0.00056		FBgn0033072	CG17994	0.8	0.0001		FBgn0028381	Decay	1.405	0.000452483		FBgn0263555	mir-4943	0.78	0		FBgn0034405	Jheh2	0.484	0.00596733		FBgn0033252	CG12769	0.79	0.00124
FBgn0033375	CG8078	1.522	0.000487608		FBgn0086608	CG34112	0.578	0.00136853		FBgn0010750	atms	0.84	0.00106		FBgn0050431	CG30431	0.8	0.0001		FBgn0038047	CG5245	1.405	0.00112592		FBgn0004107	Cdk2	0.78	1e-05		FBgn0032997	CG17486	0.482	0.00297834		FBgn0035388	CG2162	0.79	0.00627
FBgn0020622	Pi3K21B	1.521	5.29545e-09		FBgn0040759	CG13177	0.575	0.00254855		FBgn0264907	CG44098	0.84	0.00106		FBgn0065095	snmRNA:400	0.8	0.00012		FBgn0062412	Ctr1B	1.401	0.000870709		FBgn0038821	CG17267	0.78	1e-05		FBgn0028468	rtet	0.481	0.0012265		FBgn0035772	Sh3beta	0.79	0.00627
FBgn0034743	RpS16	1.521	0.000182617		FBgn0033086	CG9410	0.575	0.00487275		FBgn0028331	l(1)G0289	0.84	0.00845		FBgn0034229	CG4847	0.8	0.00054		FBgn0031068	Alr	1.401	0.00210847		FBgn0041147	ida	0.78	1e-05		FBgn0040309	Jafrac1	0.481	0.00325531		FBgn0015773	NetA	0.79	0.00724
FBgn0034081	CG10731	1.521	0.00446253		FBgn0038020	GstD9	0.575	0.00619708		FBgn0024329	Mekk1	0.83	0		FBgn0029114	Tollo	0.8	0.00066		FBgn0031003	CG7889	1.4	0.000857977		FBgn0262185	mir-995	0.78	1e-05		FBgn0017578	Max	0.479	0.00306747		FBgn0025574	Pli	0.78	0
FBgn0039969	Fis1	1.518	0.00575395		FBgn0051109	CG31109	0.574	0.00608178		FBgn0036316	CG10960	0.83	0		FBgn0037017	CG4074	0.8	0.00066		FBgn0034398	CG15098	1.4	0.00136256		FBgn0267736	asRNA:CR46067	0.78	1e-05		FBgn0035083	Tina-1	0.478	0.00199007		FBgn0031703	CG12512	0.78	0
FBgn0032805	CG10337	1.516	0.000495984		FBgn0035476	CG12766	0.574	0.00706451		FBgn0036822	NijB	0.83	0		FBgn0039417	CG6073	0.8	0.00091		FBgn0034718	wdp	1.395	1.26364e-16		FBgn0037144	CG7458	0.78	3e-05		FBgn0036501	CG7272	0.478	0.00299691		FBgn0264370	lncRNA:CR43822	0.78	0
FBgn0003360	sesB	1.515	1.49854e-08		FBgn0032482	Pect	0.572	1.26e-06		FBgn0036824	CG3902	0.83	0		FBgn0266895	lncRNA:CR45355	0.8	0.00122		FBgn0016984	sktl	1.391	2.7373e-10		FBgn0030881	CG12985	0.78	0.0001		FBgn0034753	CG2852	0.478	0.00322768		FBgn0267730	lncRNA:CR46061	0.78	0
FBgn0264546	CG43925	1.515	0.0080702		FBgn0033139	Tsp42Er	0.572	0.00267053		FBgn0036825	RpL26	0.83	0		FBgn0003301	rut	0.79	0		FBgn0036111	Aps	1.39	2.42778e-06		FBgn0037920	CG14710	0.78	0.0001		FBgn0011705	rost	0.477	0.00337124		FBgn0267731	lncRNA:CR46062	0.78	0
FBgn0031897	CG13784	1.514	0.000741269		FBgn0010501	Dcp-1	0.571	0.000343254		FBgn0086661	snoRNA:Psi28S-2566	0.83	0		FBgn0036689	CG7730	0.79	0		FBgn0286516	aqz	1.389	5.07079e-09		FBgn0038465	Irc	0.78	0.0001		FBgn0038922	Idh3b	0.476	0.000698237		FBgn0037028	CG3618	0.78	1e-05
FBgn0034399	CG15083	1.514	0.000885293		FBgn0051300	CG31300	0.57	0.0011658		FBgn0036945	Ssk	0.83	1e-05		FBgn0036690	Ilp8	0.79	0		FBgn0037700	CG8149	1.387	0.00447917		FBgn0038466	CG8907	0.78	0.0001		FBgn0266186	Vamp7	0.475	0.00327421		FBgn0086915	Mst77F	0.78	1e-05
FBgn0037955	CG6950	1.512	0.000510006		FBgn0034743	RpS16	0.57	0.00190926		FBgn0261556	CG42674	0.83	1e-05		FBgn0036846	MESR6	0.79	0		FBgn0263241	Mocs1	1.386	2.80797e-05		FBgn0051363	Jupiter	0.78	0.0001		FBgn0037842	CG6567	0.475	0.00993996		FBgn0259243	Pka-R1	0.78	1e-05
FBgn0037242	CG9855	1.511	0.000484643		FBgn0032075	Tsp29Fb	0.568	0.00107347		FBgn0004369	Ptp99A	0.83	4e-05		FBgn0266935	lncRNA:CR45386	0.79	0		FBgn0031836	CG11050	1.385	1.50584e-07		FBgn0266594	lncRNA:CR45119	0.78	0.0001		FBgn0028983	Spn55B	0.474	0.00230546		FBgn0266549	lncRNA:CR45102	0.78	3e-05
FBgn0025381	rush	1.508	2.02557e-05		FBgn0031969	pes	0.567	5.25e-06		FBgn0036474	Or71a	0.83	4e-05		FBgn0052237	CG32237	0.79	1e-05		FBgn0046247	CG5938	1.384	0.000178161		FBgn0266931	lncRNA:CR45382	0.78	0.0003		FBgn0039087	CG10168	0.472	0.00892474		FBgn0036309	Hip1	0.78	7e-05
FBgn0030850	stas	1.505	4.55656e-06		FBgn0015221	Fer2LCH	0.567	0.000174853		FBgn0086690	Plp	0.83	4e-05		FBgn0004583	ex	0.79	2e-05		FBgn0035228	CG12091	1.381	0.00113251		FBgn0001291	Jra	0.78	0.00067		FBgn0037195	CG11226	0.471	0.00653217		FBgn0052113	Vps13D	0.78	7e-05
FBgn0032236	mRpS7	1.503	0.00287894		FBgn0034031	CG12963	0.566	2.3e-06		FBgn0264792	lncRNA:CR44022	0.83	4e-05		FBgn0038723	CG6195	0.79	6e-05		FBgn0000566	Eip55E	1.38	0.00247386		FBgn0034800	CG3788	0.78	0.00067		FBgn0003748	Treh	0.47	5.04e-06		FBgn0039413	CG14556	0.78	8e-05
FBgn0037579	COX7AL	1.5	0.00657974		FBgn0036666	TSG101	0.566	0.000358991		FBgn0015221	Fer2LCH	0.83	6e-05		FBgn0051220	CG31220	0.79	6e-05		FBgn0263400	CG43446	1.377	0.00232342		FBgn0031990	PAPLA1	0.78	0.00107		FBgn0036422	CG3868	0.47	0.0014368		FBgn0023407	B4	0.78	0.0001
FBgn0036945	Ssk	1.499	0.000644188		FBgn0034296	CG10912	0.566	0.00338698		FBgn0003475	spir	0.83	9e-05		FBgn0029911	CG14435	0.79	0.00011		FBgn0035063	CG3594	1.374	0.00536662		FBgn0261064	Rbsn-5	0.78	0.00107		FBgn0030521	CtsB1	0.47	0.00328496		FBgn0039049	CG6726	0.78	0.00091
FBgn0033341	MrgBP	1.499	0.00673617		FBgn0037241	CG14646	0.565	0.00139669		FBgn0263581	lncRNA:CR43606	0.83	9e-05		FBgn0040009	CG17490	0.79	0.00011		FBgn0030894	Mvb12	1.372	1.75523e-05		FBgn0263256	CG43394	0.78	0.00107		FBgn0037722	CG8319	0.47	0.00478924		FBgn0039051	CG17109	0.78	0.00091
FBgn0260635	Diap1	1.496	5.41501e-07		FBgn0039086	CG16732	0.565	0.00421666		FBgn0039015	Takl2	0.83	0.00072		FBgn0064225	RpL5	0.79	0.00011		FBgn0033448	hebe	1.369	2.02036e-10		FBgn0004643	Zw10	0.78	0.00517		FBgn0031229	CG3436	0.469	0.00512478		FBgn0039052	CG6733	0.78	0.00091
FBgn0030529	Clic	1.494	3.69506e-11		FBgn0036994	CG5199	0.564	0.000175377		FBgn0266409	CG45049	0.83	0.00072		FBgn0082980	snoRNA:Psi28S-2996	0.79	0.00011		FBgn0038595	CG7142	1.369	0.0026667		FBgn0011566	Smyd3	0.78	0.00517		FBgn0039473	CG17191	0.469	0.00849128		FBgn0039054	Cow	0.78	0.00091
FBgn0051720	mthl15	1.492	7.24618e-06		FBgn0031453	Bacc	0.562	9.39e-07		FBgn0039993	CG17691	0.83	0.00746		FBgn0003507	srp	0.79	0.00057		FBgn0046685	Wsck	1.365	4.50537e-05		FBgn0041171	ago	0.78	0.00657		FBgn0038037	Cyp9f2	0.469	0.00973015		FBgn0032051	CG13097	0.78	0.00116
FBgn0036255	Atg12	1.492	0.0044686		FBgn0053969	CG33969	0.562	0.00124696		FBgn0052529	Hers	0.82	0		FBgn0022787	Hel89B	0.79	0.00057		FBgn0250869	CG42240	1.364	0.000429097		FBgn0038515	CG5823	0.77	0		FBgn0001168	h	0.468	0.000329626		FBgn0032082	CG18088	0.78	0.00122
FBgn0030311	CG11699	1.49	0.00230435		FBgn0037955	CG6950	0.561	0.0041351		FBgn0029174	Fkbp59	0.82	3e-05		FBgn0036695	Papst2	0.79	0.00102		FBgn0001186	Hex-A	1.363	0.000371673		FBgn0265457	lncRNA:CR44357	0.77	0		FBgn0030329	prtp	0.468	0.00104636		FBgn0032083	CG9541	0.78	0.00122
FBgn0261599	RpS29	1.489	0.00281377		FBgn0038391	GATAe	0.56	8.19e-10		FBgn0260960	Baldspot	0.82	6e-05		FBgn0036696	CG14057	0.79	0.00102		FBgn0001404	egh	1.362	2.31202e-11		FBgn0266634	asRNA:CR45141	0.77	0		FBgn0034883	Eglp2	0.468	0.00382193		FBgn0003071	Pfk	0.78	0.00124
FBgn0069056	CG33226	1.489	0.00503344		FBgn0035471	Sc2	0.56	0.00153139		FBgn0051199	CG31199	0.82	0.00036		FBgn0033252	CG12769	0.79	0.00124		FBgn0034405	Jheh2	1.362	0.00023297		FBgn0034455	CG11007	0.77	2e-05		FBgn0034849	CG3500	0.467	0.00640219		FBgn0032175	CG13131	0.78	0.00829
FBgn0015789	Rab10	1.487	2.43854e-05		FBgn0030928	CG15044	0.56	0.00415749		FBgn0051200	CG31200	0.82	0.00036		FBgn0035388	CG2162	0.79	0.00627		FBgn0042094	Adk3	1.362	0.00113076		FBgn0034611	MFS16	0.77	2e-05		FBgn0039509	bigmax	0.465	0.00565969		FBgn0014007	Ptp69D	0.77	0
FBgn0038516	P5cr-2	1.485	9.63977e-05		FBgn0038292	CG3987	0.558	0.00383888		FBgn0259222	CG42322	0.82	0.00036		FBgn0035772	Sh3beta	0.79	0.00627		FBgn0030703	MSBP	1.361	0.000223296		FBgn0085232	CG34203	0.77	2e-05		FBgn0037378	CG2046	0.464	0.00943676		FBgn0036978	Toll-9	0.77	0
FBgn0039509	bigmax	1.485	0.0019682		FBgn0030608	Lsd-2	0.557	3.13e-06		FBgn0065035	AlkB	0.82	0.001		FBgn0015773	NetA	0.79	0.00724		FBgn0001168	h	1.36	1.10959e-05		FBgn0265665	lncRNA:CR44472	0.77	2e-05		FBgn0028978	trbl	0.463	1.25e-05		FBgn0042206	GstD10	0.77	0
FBgn0030608	Lsd-2	1.48	3.20872e-07		FBgn0026630	nes	0.557	0.000144901		FBgn0265445	lncRNA:CR44345	0.82	0.00107		FBgn0025574	Pli	0.78	0		FBgn0035189	CG9119	1.36	0.000920187		FBgn0032225	CG5022	0.77	3e-05		FBgn0024947	NTPase	0.463	4.07e-05		FBgn0261383	IntS6	0.77	4e-05
FBgn0039130	CG5854	1.477	0.000378154		FBgn0023197	Jon74E	0.557	0.00542977		FBgn0025808	Rad17	0.82	0.00672		FBgn0031703	CG12512	0.78	0		FBgn0032822	CG10466	1.358	0.00884115		FBgn0000063	Mps1	0.77	4e-05		FBgn0024986	CG3719	0.463	0.00375125		FBgn0004911	asRNA:Eig63F-2	0.77	5e-05
FBgn0015229	glec	1.475	2.82986e-08		FBgn0031437	Arpc5	0.557	0.00638605		FBgn0038251	Hexim	0.82	0.00672		FBgn0264370	lncRNA:CR43822	0.78	0		FBgn0086358	Tab2	1.356	6.83108e-14		FBgn0029878	Pat1	0.77	6e-05		FBgn0037203	slif	0.462	2.06e-07		FBgn0039466	CG5521	0.77	6e-05
FBgn0033880	CG6553	1.475	0.00236742		FBgn0031505	ND-B14.5B	0.557	0.00724671		FBgn0038252	BigH1	0.82	0.00672		FBgn0267730	lncRNA:CR46061	0.78	0		FBgn0037163	laza	1.356	0.000205019		FBgn0053985	CG33985	0.77	6e-05		FBgn0040299	Myo28B1	0.462	7.92e-05		FBgn0264495	gpp	0.77	6e-05
FBgn0040759	CG13177	1.474	0.00198663		FBgn0032801	CG10165	0.556	0.00401997		FBgn0003920	snRNA:U2:14B	0.82	0.00845		FBgn0267731	lncRNA:CR46062	0.78	0		FBgn0011236	ken	1.355	2.17065e-09		FBgn0261682	CG42729	0.77	6e-05		FBgn0035770	pst	0.462	0.000429867		FBgn0013995	Calx	0.77	8e-05
FBgn0037635	CG9837	1.473	1.51201e-07		FBgn0285952	eEF5	0.556	0.00432454		FBgn0050011	gem	0.81	0		FBgn0037028	CG3618	0.78	1e-05		FBgn0038290	CG6912	1.355	0.00106086		FBgn0264380	lncRNA:CR43832	0.77	6e-05		FBgn0053181	CG33181	0.461	4.43e-09		FBgn0263400	CG43446	0.77	8e-05
FBgn0029801	CG15771	1.472	1.22005e-05		FBgn0013983	imd	0.555	1.17e-05		FBgn0265487	mbl	0.81	1e-05		FBgn0086915	Mst77F	0.78	1e-05		FBgn0033153	Gadd45	1.353	0.00289302		FBgn0029835	CG5921	0.77	0.0001		FBgn0044826	Pak3	0.461	1.65e-06		FBgn0035941	CG13313	0.77	0.00066
FBgn0001297	kay	1.471	2.09666e-24		FBgn0044419	Pmi	0.555	0.00306891		FBgn0267659	lncRNA:CR45997	0.81	1e-05		FBgn0259243	Pka-R1	0.78	1e-05		FBgn0034878	pita	1.352	1.03308e-07		FBgn0033640	CG13198	0.77	0.0001		FBgn0265042	Irk1	0.461	0.000113047		FBgn0035942	ValRS-m	0.77	0.00066
FBgn0037842	CG6567	1.471	0.00242895		FBgn0031832	CG9596	0.554	0.00114646		FBgn0020503	CLIP-190	0.81	3e-05		FBgn0015286	Rala	0.78	3e-05		FBgn0039857	RpL6	1.352	0.00174885		FBgn0035047	Pof	0.77	0.0001		FBgn0085468	ND-MWFE	0.461	0.00867954		FBgn0031489	CG17224	0.77	0.0007
FBgn0031359	Rim2	1.47	2.74974e-10		FBgn0028950	CG15255	0.554	0.00397053		FBgn0032633	Lrch	0.81	3e-05		FBgn0266549	lncRNA:CR45102	0.78	3e-05		FBgn0265512	mlt	1.351	0.000172929		FBgn0052636	lncRNA:CR32636	0.77	0.0001		FBgn0034948	PPP1R15	0.46	0.00552828		FBgn0031490	CG17264	0.77	0.0007
FBgn0036419	CG13482	1.47	0.00839387		FBgn0029801	CG15771	0.553	2.29e-05		FBgn0032634	Rpb11	0.81	3e-05		FBgn0036309	Hip1	0.78	7e-05		FBgn0023167	SmD3	1.351	0.00323359		FBgn0260456	CG4806	0.77	0.0001		FBgn0260758	CG42556	0.46	0.00647845		FBgn0032859	Arpc2	0.77	0.0007
FBgn0011704	RnrS	1.469	0.000141654		FBgn0032805	CG10337	0.553	0.00207366		FBgn0010621	CCT5	0.81	6e-05		FBgn0052113	Vps13D	0.78	7e-05		FBgn0003721	Tm1	1.35	1.17621e-10		FBgn0266088	lncRNA:CR44830	0.77	0.0001		FBgn0011207	pelo	0.459	1.94e-05		FBgn0083036	snoRNA:Psi18S-525c	0.77	0.0007
FBgn0033781	CG13319	1.468	0.0046538		FBgn0036066	CG14160	0.552	0.000179708		FBgn0014184	Oda	0.81	6e-05		FBgn0039413	CG14556	0.78	8e-05		FBgn0064766	CG7600	1.348	1.64744e-05		FBgn0034442	CG11257	0.77	0.00067		FBgn0039714	Zip99C	0.459	6.98e-05		FBgn0083038	snoRNA:Psi18S-525a	0.77	0.0007
FBgn0031054	Ssu72	1.467	0.000960075		FBgn0015924	crq	0.552	0.000305606		FBgn0023167	SmD3	0.81	6e-05		FBgn0023407	B4	0.78	0.0001		FBgn0261587	CG42697	1.348	0.00379472		FBgn0052718	CG32718	0.77	0.00517		FBgn0266410	CG45050	0.458	1.55e-09		FBgn0038755	Hs6st	0.77	0.00112
FBgn0038972	CG7054	1.464	0.00324355		FBgn0038429	CG14882	0.552	0.00335461		FBgn0033885	DJ-1alpha	0.81	6e-05		FBgn0039049	CG6726	0.78	0.00091		FBgn0027621	Pfrx	1.347	3.45521e-14		FBgn0031606	CG15439	0.77	0.0071		FBgn0052109	CG32109	0.458	0.00762719		FBgn0004369	Ptp99A	0.77	0.00714
FBgn0001981	esg	1.463	0.000148567		FBgn0010265	RpS13	0.552	0.00710442		FBgn0267913	lncRNA:CR46194	0.81	6e-05		FBgn0039051	CG17109	0.78	0.00091		FBgn0031357	mRpL48	1.343	0.00409804		FBgn0083969	CG34133	0.76	9e-05		FBgn0031359	Rim2	0.457	8.09e-06		FBgn0264792	lncRNA:CR44022	0.77	0.00714
FBgn0037912	sea	1.462	7.28955e-10		FBgn0015795	Rab7	0.551	0.000254372		FBgn0286006	mir-281-1	0.81	6e-05		FBgn0039052	CG6733	0.78	0.00091		FBgn0029975	spidey	1.341	7.18042e-05		FBgn0260234	Xport-B	0.76	9e-05		FBgn0037846	CG6574	0.457	0.00177211		FBgn0265597	rad	0.77	0.00724
FBgn0031356	CG17660	1.462	1.08607e-05		FBgn0052576	CG32576	0.551	0.000894581		FBgn0033453	Sting	0.81	0.0001		FBgn0039054	Cow	0.78	0.00091		FBgn0031974	CG12560	1.34	0.00257486		FBgn0266407	lncRNA:CR45047	0.76	9e-05		FBgn0040383	CG5254	0.454	0.00144661		FBgn0033982	Cyp317a1	0.77	0.00762
FBgn0035355	CG16985	1.462	0.00247353		FBgn0051720	mthl15	0.551	0.00906238		FBgn0039084	CG10175	0.81	0.0001		FBgn0032051	CG13097	0.78	0.00116		FBgn0003942	RpS27A	1.338	0.000522865		FBgn0266408	lncRNA:CR45048	0.76	9e-05		FBgn0264816	koko	0.454	0.00555564		FBgn0000079	Amy-p	0.76	0
FBgn0263051	CG43346	1.462	0.00601418		FBgn0284257	Ttd14	0.55	2.38e-09		FBgn0039085	CG10170	0.81	0.0001		FBgn0032082	CG18088	0.78	0.00122		FBgn0260747	Chchd2	1.338	0.00180677		FBgn0050178	CG30178	0.76	0.0001		FBgn0033810	CG4646	0.454	0.0089795		FBgn0034195	Spn53F	0.76	0
FBgn0260767	CG42565	1.46	6.32374e-06		FBgn0016926	Pino	0.549	1.15e-05		FBgn0039087	CG10168	0.81	0.0001		FBgn0032083	CG9541	0.78	0.00122		FBgn0030137	CG15317	1.337	0.00478755		FBgn0037475	Fer1	0.76	0.00036		FBgn0260857	Bet1	0.453	0.00550833		FBgn0035625	Blimp-1	0.76	0
FBgn0034365	CG5335	1.46	0.00120591		FBgn0283521	lola	0.549	2.72e-05		FBgn0266186	Vamp7	0.81	0.0001		FBgn0003071	Pfk	0.78	0.00124		FBgn0263234	Phae1	1.337	0.00531053		FBgn0039083	CG10177	0.76	0.00036		FBgn0036367	CG10116	0.453	0.00660033		FBgn0261238	Alh	0.76	0
FBgn0033450	Lsm11	1.459	0.00301422		FBgn0039929	CG11076	0.549	0.000125088		FBgn0040609	CG3348	0.81	0.00014		FBgn0033413	prel	0.78	0.00762		FBgn0038038	Sccpdh2	1.334	0.00140516		FBgn0261702	asRNA:CR42738	0.76	0.00036		FBgn0263916	Ent2	0.452	0.00210721		FBgn0264087	Slob	0.76	0
FBgn0035714	CG8549	1.457	0.00155941		FBgn0037279	CG1129	0.549	0.00030272		FBgn0262028	lncRNA:CR42839	0.81	0.00047		FBgn0032175	CG13131	0.78	0.00829		FBgn0029771	CG12730	1.333	0.00130591		FBgn0025642	CG32812	0.76	0.0008		FBgn0035102	CG7049	0.452	0.00690096		FBgn0264997	lncRNA:CR44148	0.76	0
FBgn0010078	RpL23	1.457	0.00173131		FBgn0036336	ste14	0.548	0.00121877		FBgn0039264	CG11786	0.81	0.00072		FBgn0014007	Ptp69D	0.77	0		FBgn0031146	CG15449	1.333	0.00687735		FBgn0265597	rad	0.76	0.0008		FBgn0033214	CG1941	0.451	0.00154107		FBgn0266810	asRNA:CR45272	0.76	0
FBgn0033101	CG9436	1.457	0.00227249		FBgn0086656	shrb	0.546	0.000703166		FBgn0045866	bai	0.81	0.00072		FBgn0036978	Toll-9	0.77	0		FBgn0029507	Tsp42Ed	1.332	0.000708409		FBgn0040684	CG12589	0.76	0.00431		FBgn0033448	hebe	0.45	1.65e-05		FBgn0267566	lncRNA:CR45906	0.76	0
FBgn0265342	CG44296	1.457	0.00936643		FBgn0034294	Muc55B	0.546	0.001803		FBgn0259178	5PtaseI	0.81	0.00072		FBgn0038020	GstD9	0.77	0		FBgn0024980	Syx4	1.33	1.39691e-06		FBgn0035086	CG12851	0.76	0.00746		FBgn0010246	Myo61F	0.45	2.81e-05		FBgn0054039	CG34039	0.76	1e-05
FBgn0003884	alphaTub84B	1.456	0.000559867		FBgn0050269	CG30269	0.546	0.00808147		FBgn0260003	Dys	0.81	0.00072		FBgn0042206	GstD10	0.77	0		FBgn0010348	Arf79F	1.328	6.87235e-06		FBgn0265365	lncRNA:CR44306	0.76	0.00746		FBgn0035355	CG16985	0.449	0.00862221		FBgn0034475	Obp56h	0.76	4e-05
FBgn0035346	CG1146	1.455	5.66029e-05		FBgn0037686	RpL34b	0.545	0.00695643		FBgn0036492	Best3	0.81	0.00075		FBgn0261383	IntS6	0.77	4e-05		FBgn0050005	GstT2	1.328	0.00513971		FBgn0035112	CG13877	0.75	0		FBgn0031836	CG11050	0.448	0.000101447		FBgn0034963	Not11	0.76	4e-05
FBgn0085452	CG34423	1.455	0.0079498		FBgn0025716	Bap55	0.544	0.00202377		FBgn0036493	CG7255	0.81	0.00075		FBgn0004911	asRNA:Eig63F-2	0.77	5e-05		FBgn0038981	CG5346	1.327	2.01462e-10		FBgn0038960	CG13855	0.75	0		FBgn0250869	CG42240	0.448	0.00380207		FBgn0034964	IntS1	0.76	4e-05
FBgn0037065	CG12974	1.453	1.46673e-06		FBgn0261881	l(2)35Be	0.544	0.00648439		FBgn0015524	otp	0.81	0.00106		FBgn0039466	CG5521	0.77	6e-05		FBgn0000575	emc	1.326	1.71873e-06		FBgn0038961	CG13850	0.75	0		FBgn0033453	Sting	0.446	0.000598009		FBgn0259167	CG42272	0.76	7e-05
FBgn0033079	Fmo-2	1.453	5.86078e-05		FBgn0267339	p38c	0.544	0.00859601		FBgn0262690	asRNA:CR43160	0.81	0.00106		FBgn0264495	gpp	0.77	6e-05		FBgn0035831	CG8038	1.325	0.00394363		FBgn0063924	Kaz1-ORFA	0.75	0		FBgn0042103	CG18746	0.446	0.00656042		FBgn0283472	S6k	0.76	7e-05
FBgn0033945	CG12868	1.452	0.00816977		FBgn0024956	Mat1	0.543	0.00407542		FBgn0038484	CG5246	0.81	0.00672		FBgn0013995	Calx	0.77	8e-05		FBgn0030400	Pits	1.324	7.82834e-13		FBgn0087007	bbg	0.75	0		FBgn0038595	CG7142	0.446	0.00706781		FBgn0034249	RhoGAP54D	0.76	0.0001
FBgn0027945	ppl	1.449	0.00275459		FBgn0033450	Lsm11	0.543	0.00494729		FBgn0051267	CG31267	0.81	0.00672		FBgn0263400	CG43446	0.77	8e-05		FBgn0028424	JhI-26	1.324	0.000680542		FBgn0261279	lqfR	0.75	0		FBgn0000565	Eip71CD	0.445	0.000927852		FBgn0262519	Mi-2	0.76	0.0001
FBgn0266598	Kmn2	1.449	0.00564698		FBgn0035534	mRpS6	0.543	0.00991204		FBgn0029666	CG10803	0.81	0.00845		FBgn0035600	Cyt-c1	0.77	0.0006		FBgn0284243	betaTub56D	1.318	2.28169e-06		FBgn0267696	lncRNA:CR46032	0.75	0		FBgn0037007	CG5059	0.445	0.00119255		FBgn0264481	asRNA:CR43889	0.76	0.0001
FBgn0259834	out	1.447	4.07541e-13		FBgn0259238	CG42336	0.542	0.000148668		FBgn0266549	lncRNA:CR45102	0.81	0.00845		FBgn0035941	CG13313	0.77	0.00066		FBgn0038828	CG17270	1.318	0.000419441		FBgn0033301	CG12780	0.75	1e-05		FBgn0033294	Mal-A4	0.445	0.00624833		FBgn0037536	CG2698	0.76	0.00046
FBgn0033716	Den1	1.446	0.000498581		FBgn0036111	Aps	0.542	0.000931245		FBgn0003301	rut	0.8	0		FBgn0035942	ValRS-m	0.77	0.00066		FBgn0085279	CG34250	1.318	0.00518117		FBgn0038694	CG5217	0.75	1e-05		FBgn0010235	Klc	0.444	0.000118784		FBgn0037537	CG2767	0.76	0.00046
FBgn0031312	Tango14	1.446	0.000995572		FBgn0086472	RpS25	0.542	0.00297297		FBgn0004390	RasGAP1	0.8	0		FBgn0031489	CG17224	0.77	0.0007		FBgn0266711	EloC	1.317	0.00520637		FBgn0266776	lncRNA:CR45241	0.75	1e-05		FBgn0024733	RpL10	0.444	0.00763983		FBgn0037538	CG3223	0.76	0.00046
FBgn0036288	CG10660	1.445	8.30158e-07		FBgn0029079	icln	0.542	0.00375667		FBgn0263397	Ih	0.8	0		FBgn0031490	CG17264	0.77	0.0007		FBgn0243516	Vrp1	1.316	1.828e-10		FBgn0267697	asRNA:CR46033	0.75	1e-05		FBgn0011837	Tis11	0.443	2.07e-12		FBgn0040524	CG11052	0.76	0.00046
FBgn0001229	Hsp67Bc	1.445	0.00224028		FBgn0035721	CG9948	0.542	0.00532028		FBgn0000079	Amy-p	0.8	1e-05		FBgn0032859	Arpc2	0.77	0.0007		FBgn0002626	RpL32	1.313	0.0050473		FBgn0261553	CG42671	0.75	3e-05		FBgn0036063	CG6674	0.443	0.0088522		FBgn0037482	CG10055	0.76	0.00057
FBgn0037637	IscU	1.442	0.00149937		FBgn0017551	Rca1	0.541	0.00343581		FBgn0000568	Eip75B	0.8	1e-05		FBgn0083036	snoRNA:Psi18S-525c	0.77	0.0007		FBgn0039756	CG9743	1.312	2.08825e-08		FBgn0036367	CG10116	0.75	6e-05		FBgn0259938	cwo	0.442	3.01e-08		FBgn0030509	CG11162	0.76	0.00074
FBgn0038396	CG5013	1.441	0.00439627		FBgn0036813	Atg3	0.54	0.000954618		FBgn0021760	chb	0.8	1e-05		FBgn0083038	snoRNA:Psi18S-525a	0.77	0.0007		FBgn0039419	CG12290	1.312	9.16058e-05		FBgn0036368	CG10738	0.75	6e-05		FBgn0000116	Argk	0.441	1.23e-07		FBgn0030510	CG12177	0.76	0.00074
FBgn0028978	trbl	1.44	2.59376e-08		FBgn0035714	CG8549	0.54	0.00360633		FBgn0026179	siz	0.8	1e-05		FBgn0038755	Hs6st	0.77	0.00112		FBgn0040383	CG5254	1.31	0.000210485		FBgn0038418	pad	0.75	9e-05		FBgn0052485	CG32485	0.441	0.004393		FBgn0037657	hyx	0.76	0.00091
FBgn0030679	CG8206	1.44	0.00263065		FBgn0243512	puc	0.539	4.77e-12		FBgn0034195	Spn53F	0.8	1e-05		FBgn0004369	Ptp99A	0.77	0.00714		FBgn0024733	RpL10	1.309	0.000148132		FBgn0265979	lncRNA:CR44758	0.75	0.00025		FBgn0040396	CG3939	0.441	0.00662398		FBgn0028622	qsm	0.76	0.00111
FBgn0026250	eIF1A	1.439	1.27916e-10		FBgn0263120	Acsl	0.539	2.51e-10		FBgn0086081	snoRNA:Me28S-A30	0.8	1e-05		FBgn0264792	lncRNA:CR44022	0.77	0.00714		FBgn0037647	RagA-B	1.309	0.00136381		FBgn0020399	Mst89B	0.75	0.00036		FBgn0003721	Tm1	0.439	6.36e-06		FBgn0034520	lms	0.76	0.00111
FBgn0025111	Ant2	1.439	3.8364e-10		FBgn0038830	CG17272	0.539	0.00938566		FBgn0262482	CG43072	0.8	1e-05		FBgn0265597	rad	0.77	0.00724		FBgn0037195	CG11226	1.307	0.00311844		FBgn0261286	Mat89Ba	0.75	0.00036		FBgn0015623	Cpr	0.437	2.47e-05		FBgn0034521	Mgat1	0.76	0.00111
FBgn0003053	peb	1.438	4.69452e-11		FBgn0030196	Psf3	0.538	0.000235766		FBgn0266810	asRNA:CR45272	0.8	1e-05		FBgn0033982	Cyp317a1	0.77	0.00762		FBgn0000308	chic	1.306	2.04042e-10		FBgn0031517	CG15406	0.75	0.00041		FBgn0031813	CG9527	0.437	0.000869335		FBgn0265864	asRNA:CR44653	0.76	0.00111
FBgn0038488	m-cup	1.438	2.0826e-06		FBgn0039130	CG5854	0.538	0.0010374		FBgn0270926	AsnS	0.8	1e-05		FBgn0000079	Amy-p	0.76	0		FBgn0032218	CG5381	1.305	3.39536e-07		FBgn0002962	nos	0.75	0.00047		FBgn0052687	CG32687	0.436	9.6e-06		FBgn0012037	Ance	0.76	0.00122
FBgn0028434	Ercc1	1.438	0.00386663		FBgn0039085	CG10170	0.537	0.00586494		FBgn0031895	CG4497	0.8	3e-05		FBgn0034195	Spn53F	0.76	0		FBgn0024841	Pcd	1.304	0.00593343		FBgn0038683	CG11779	0.75	0.00047		FBgn0036993	CG5910	0.436	7.27e-05		FBgn0010415	Sdc	0.75	0
FBgn0032034	Rcd4	1.438	0.00660502		FBgn0031950	Herp	0.536	0.000750001		FBgn0259176	bun	0.8	3e-05		FBgn0035625	Blimp-1	0.76	0		FBgn0002121	l(2)gl	1.302	1.58642e-12		FBgn0259704	Nsun5	0.75	0.00047		FBgn0035499	Chd64	0.435	2.96e-06		FBgn0033690	EndoG	0.75	0
FBgn0038925	Cchl	1.436	0.000796481		FBgn0040512	zetaCOP	0.535	0.00117391		FBgn0262353	lncRNA:CR43051	0.8	3e-05		FBgn0040299	Myo28B1	0.76	0		FBgn0032002	CG8353	1.3	0.0044		FBgn0264916	asRNA:CR44107	0.75	0.00047		FBgn0035407	Asciz	0.435	0.00878532		FBgn0033692	wash	0.75	0
FBgn0004828	His3.3B	1.436	0.00128639		FBgn0000318	cl	0.535	0.00384031		FBgn0262022	CG42833	0.8	8e-05		FBgn0261238	Alh	0.76	0		FBgn0015286	Rala	1.299	2.24057e-14		FBgn0003149	Prm	0.75	0.00056		FBgn0032234	gny	0.434	0.00361501		FBgn0036773	CG13698	0.75	0
FBgn0285952	eEF5	1.435	0.000745433		FBgn0037723	SpdS	0.535	0.00546433		FBgn0264324	spg	0.8	9e-05		FBgn0264087	Slob	0.76	0		FBgn0025469	slv	1.299	0.000272047		FBgn0024194	rasp	0.75	0.00056		FBgn0261587	CG42697	0.433	0.00681228		FBgn0266802	asRNA:CR45264	0.75	0
FBgn0085405	CG34376	1.434	2.98472e-14		FBgn0034885	Eglp4	0.534	0.00105553		FBgn0265274	Inx3	0.8	9e-05		FBgn0264997	lncRNA:CR44148	0.76	0		FBgn0053127	CG33127	1.299	0.00804085		FBgn0036141	wls	0.75	0.00063		FBgn0032001	CG8360	0.433	0.00933718		FBgn0031323	CG5139	0.75	2e-05
FBgn0032618	CG31743	1.434	1.21434e-07		FBgn0261822	Bsg	0.532	3.36e-14		FBgn0037412	Osi4	0.8	0.00014		FBgn0266810	asRNA:CR45272	0.76	0		FBgn0000253	Cam	1.298	3.67137e-15		FBgn0052076	Alg10	0.75	0.00063		FBgn0016076	vri	0.432	3.04e-05		FBgn0263080	CG43348	0.75	2e-05
FBgn0264389	opm	1.434	0.000803739		FBgn0037350	CG2911	0.532	0.00724697		FBgn0032809	CG13078	0.8	0.00041		FBgn0267566	lncRNA:CR45906	0.76	0		FBgn0031317	Charon	1.298	0.00054644		FBgn0052082	IRSp53	0.75	0.00063		FBgn0261930	vnd	0.431	1.18e-09		FBgn0004861	ph-p	0.75	3e-05
FBgn0003205	Ras85D	1.431	7.02658e-05		FBgn0042133	CG18810	0.532	0.00873953		FBgn0264845	Tep5	0.8	0.00041		FBgn0036428	Gbs-70E	0.76	1e-05		FBgn0030955	CG6891	1.296	1.43166e-07		FBgn0264721	lncRNA:CR43989	0.75	0.00063		FBgn0024315	Picot	0.431	1.28e-07		FBgn0023507	D2hgdh	0.75	3e-05
FBgn0000339	cni	1.429	0.00242871		FBgn0042102	CG18745	0.531	0.000268894		FBgn0034093	CG15706	0.8	0.00067		FBgn0054039	CG34039	0.76	1e-05		FBgn0024945	NitFhit	1.294	0.00124859		FBgn0034322	CG18536	0.75	0.00069		FBgn0030894	Mvb12	0.43	0.00312689		FBgn0034859	CG3520	0.75	4e-05
FBgn0037874	Tctp	1.428	0.00404939		FBgn0264294	Cyt-b5	0.531	0.00117824		FBgn0034094	Tsf3	0.8	0.00067		FBgn0034475	Obp56h	0.76	4e-05		FBgn0035904	GstO3	1.293	0.00287162		FBgn0034323	CG18537	0.75	0.00069		FBgn0000339	cni	0.429	0.0069498		FBgn0264794	lncRNA:CR44024	0.75	5e-05
FBgn0032921	Mpp6	1.428	0.00621541		FBgn0038662	Mpc1	0.53	0.00188594		FBgn0267744	lncRNA:CR46075	0.8	0.00067		FBgn0034963	Not11	0.76	4e-05		FBgn0033717	CG8839	1.291	8.10339e-07		FBgn0038768	CG4936	0.75	0.00072		FBgn0034706	CG11275	0.428	0.000506734		FBgn0011277	HLH4C	0.75	0.00047
FBgn0051086	CG31086	1.428	0.00913846		FBgn0033787	CG13321	0.529	0.000412546		FBgn0051971	tRNA:Asp-GTC-2-1	0.8	0.00077		FBgn0034964	IntS1	0.76	4e-05		FBgn0033788	CG13323	1.291	0.000225353		FBgn0265039	lncRNA:CR44156	0.75	0.00072		FBgn0042105	CG18748	0.427	0.00236401		FBgn0027053	CSN5	0.75	0.00057
FBgn0030239	CG17333	1.427	0.00256199		FBgn0034215	Mtap	0.529	0.00209127		FBgn0005666	bt	0.8	0.00393		FBgn0259167	CG42272	0.76	7e-05		FBgn0010504	kermit	1.29	0.000200871		FBgn0024943	PIP82	0.75	0.0008		FBgn0038462	CG17556	0.427	0.00418684		FBgn0028573	prc	0.75	0.00066
FBgn0011205	fbl	1.425	3.65821e-09		FBgn0042110	CG18765	0.529	0.00214658		FBgn0029814	CG15765	0.8	0.00845		FBgn0283472	S6k	0.76	7e-05		FBgn0032782	Rab9	1.287	5.27066e-05		FBgn0027296	temp	0.75	0.0008		FBgn0283666	Rap2l	0.427	0.00615032		FBgn0262986	CG43294	0.75	0.00066
FBgn0052803	CG32803	1.425	0.00182106		FBgn0037019	Pex16	0.529	0.00350475		FBgn0030684	CG8260	0.8	0.00845		FBgn0034247	CG6484	0.76	0.0001		FBgn0034642	CG15674	1.286	0.000525874		FBgn0030331	CG15221	0.75	0.0008		FBgn0259176	bun	0.425	0.000161974		FBgn0033732	CG13157	0.75	0.0007
FBgn0030519	CG11151	1.425	0.00185714		FBgn0031663	CG8891	0.528	0.00688607		FBgn0030685	Graf	0.8	0.00845		FBgn0034249	RhoGAP54D	0.76	0.0001		FBgn0035211	CG2211	1.284	0.000405228		FBgn0085350	inaF-C	0.75	0.0008		FBgn0085484	Pdxk	0.425	0.00471444		FBgn0261853	CG42782	0.75	0.0007
FBgn0031607	CG15440	1.421	0.00175969		FBgn0035335	mRpL23	0.528	0.00827765		FBgn0030686	mRpL3	0.8	0.00845		FBgn0262519	Mi-2	0.76	0.0001		FBgn0043364	cbt	1.282	5.65933e-05		FBgn0085351	inaF-A	0.75	0.0008		FBgn0037637	IscU	0.425	0.00618203		FBgn0020412	JIL-1	0.75	0.00094
FBgn0013432	bcn92	1.421	0.00470641		FBgn0000253	Cam	0.527	2.9e-09		FBgn0011606	Klp3A	0.79	0		FBgn0264481	asRNA:CR43889	0.76	0.0001		FBgn0033483	egr	1.28	2.34376e-07		FBgn0260812	inaF-D	0.75	0.0008		FBgn0017581	Lk6	0.424	1.84e-09		FBgn0036125	Iyd	0.75	0.00094
FBgn0013726	pnut	1.42	0.000160205		FBgn0032726	CG10621	0.527	0.000764388		FBgn0052103	CG32103	0.79	0		FBgn0037536	CG2698	0.76	0.00046		FBgn0020238	14-3-3epsilon	1.279	1.57641e-07		FBgn0264975	Nrg	0.75	0.0008		FBgn0001098	Gdh	0.424	6.66e-05		FBgn0260968	CG42591	0.75	0.00094
FBgn0040942	CG12643	1.42	0.00317939		FBgn0033788	CG13323	0.527	0.000848569		FBgn0263039	lncRNA:CR43334	0.79	0		FBgn0037537	CG2767	0.76	0.00046		FBgn0264744	CG44002	1.277	0.00309593		FBgn0037766	Teh1	0.75	0.00225		FBgn0036502	CG7841	0.424	0.000569795		FBgn0030318	rho-4	0.75	0.00098
FBgn0026878	CG4325	1.42	0.00703332		FBgn0038243	CG8066	0.527	0.0070868		FBgn0263342	lncRNA:CR43423	0.79	0		FBgn0037538	CG3223	0.76	0.00046		FBgn0013305	Nmda1	1.276	0.000241172		FBgn0039214	puf	0.75	0.00431		FBgn0037621	M1BP	0.424	0.00215873		FBgn0030319	CG2533	0.75	0.00098
FBgn0038876	Idi	1.418	0.00523749		FBgn0035252	CG7970	0.526	0.00648019		FBgn0016797	fz2	0.79	1e-05		FBgn0040524	CG11052	0.76	0.00046		FBgn0031662	CG3792	1.276	0.00415174		FBgn0030374	CG15734	0.75	0.00517		FBgn0042135	CG18812	0.424	0.00498293		FBgn0003162	Pu	0.75	0.00111
FBgn0015299	Ssb-c31a	1.418	0.00715676		FBgn0038194	Cyp6d5	0.524	0.00103361		FBgn0020224	Cbl	0.79	1e-05		FBgn0037482	CG10055	0.76	0.00057		FBgn0042110	CG18765	1.276	0.00496361		FBgn0264675	lncRNA:CR43960	0.75	0.00517		FBgn0003231	ref(2)P	0.424	0.00663696		FBgn0034601	CG4286	0.75	0.00111
FBgn0020653	Trxr-1	1.417	1.01394e-07		FBgn0033948	CG12863	0.524	0.00170546		FBgn0036984	CG13248	0.79	1e-05		FBgn0030509	CG11162	0.76	0.00074		FBgn0037341	CG12746	1.274	0.000255158		FBgn0033769	CG8768	0.75	0.00746		FBgn0035211	CG2211	0.423	0.0033237		FBgn0050209	tRNA:Trp-CCA-2-6	0.75	0.00111
FBgn0027547	CG1927	1.417	0.000895424		FBgn0263241	Mocs1	0.523	0.000104364		FBgn0267635	lncRNA:CR45973	0.79	1e-05		FBgn0030510	CG12177	0.76	0.00074		FBgn0038312	Zip88E	1.274	0.00139457		FBgn0038247	Cad88C	0.74	0		FBgn0038051	CG17207	0.423	0.00755291		FBgn0053539	tRNA:Trp-CCA-2-5	0.75	0.00111
FBgn0015623	Cpr	1.415	9.84885e-07		FBgn0264785	Hph	0.523	0.000276226		FBgn0015663	Dot	0.79	3e-05		FBgn0037657	hyx	0.76	0.00091		FBgn0033875	CG6357	1.274	0.00158951		FBgn0038248	CG7886	0.74	0		FBgn0260934	par-1	0.422	8.35e-06		FBgn0004435	Galphaq	0.75	0.00124
FBgn0036928	Tom20	1.415	0.00151635		FBgn0050423	CG30423	0.523	0.00658683		FBgn0033132	Tsp42Ej	0.79	3e-05		FBgn0028622	qsm	0.76	0.00111		FBgn0038194	Cyp6d5	1.273	0.000315779		FBgn0039827	CG1544	0.74	0		FBgn0035397	CG11486	0.422	8.81e-06		FBgn0011937	tRNA:Asn-GTT-1-2	0.75	0.00124
FBgn0005612	Sox14	1.414	6.89527e-09		FBgn0283535	Vha26	0.523	0.00756978		FBgn0033133	Tsp42Ek	0.79	3e-05		FBgn0034520	lms	0.76	0.00111		FBgn0033529	CG17765	1.273	0.00185573		FBgn0014007	Ptp69D	0.74	6e-05		FBgn0051198	CG31198	0.421	0.000371068		FBgn0011938	tRNA:Asn-GTT-1-1	0.75	0.00124
FBgn0040467	Dlip1	1.414	0.00666327		FBgn0038396	CG5013	0.522	0.00583287		FBgn0033134	Tsp42El	0.79	3e-05		FBgn0034521	Mgat1	0.76	0.00111		FBgn0004654	Pgd	1.272	9.49994e-05		FBgn0030431	CG4407	0.74	6e-05		FBgn0263607	l(3)72Dp	0.421	0.00841582		FBgn0266487	CG45086	0.75	0.00124
FBgn0016926	Pino	1.413	8.74343e-07		FBgn0029507	Tsp42Ed	0.52	0.00531746		FBgn0265369	lncRNA:CR44310	0.79	3e-05		FBgn0265864	asRNA:CR44653	0.76	0.00111		FBgn0035753	RpL18	1.272	0.00526728		FBgn0259735	CG42389	0.74	9e-05		FBgn0038197	foxo	0.42	2.45e-12		FBgn0012036	Aldh	0.75	0.00668
FBgn0002609	E(spl)m3-HLH	1.412	0.00198004		FBgn0086710	RpL30	0.52	0.00729682		FBgn0265925	lncRNA:CR44714	0.79	6e-05		FBgn0012037	Ance	0.76	0.00122		FBgn0025335	Cpes	1.271	0.000665825		FBgn0031423	CG3557	0.74	0.00041		FBgn0040777	CG14767	0.42	4.39e-05		FBgn0085395	Shawl	0.75	0.00668
FBgn0266124	ghi	1.412	0.00462403		FBgn0259979	CG17337	0.52	0.00895734		FBgn0265930	lncRNA:CR44719	0.79	6e-05		FBgn0010415	Sdc	0.75	0		FBgn0004106	Cdk1	1.271	0.00158049		FBgn0000562	egl	0.74	0.00045		FBgn0031117	GstT3	0.418	0.0064322		FBgn0053288	CG33288	0.75	0.00689
FBgn0037151	CG7130	1.411	0.00649499		FBgn0030189	CG2909	0.519	0.000359556		FBgn0039748	CG15529	0.79	9e-05		FBgn0033690	EndoG	0.75	0		FBgn0035099	CG6845	1.27	9.23942e-05		FBgn0034899	CG13560	0.74	0.00045		FBgn0037647	RagA-B	0.418	0.00786843		FBgn0010113	hdc	0.74	0
FBgn0264816	koko	1.409	0.000553011		FBgn0031228	ND-15	0.519	0.00982618		FBgn0000212	brm	0.79	0.0001		FBgn0033692	wash	0.75	0		FBgn0010411	RpS18	1.27	0.00768925		FBgn0083941	CG34105	0.74	0.00045		FBgn0259834	out	0.417	9.28e-07		FBgn0010425	epsilonTry	0.74	0
FBgn0024432	Dlc90F	1.409	0.00435794		FBgn0265174	PIG-V	0.518	0.000832728		FBgn0028341	Ptpmeg2	0.79	0.0001		FBgn0033693	CG13175	0.75	0		FBgn0029094	asf1	1.268	0.00157118		FBgn0037941	CG12594	0.74	0.00047		FBgn0032078	C1GalTA	0.417	8.51e-06		FBgn0019952	Orct	0.74	0
FBgn0083985	CG34149	1.408	0.00443147		FBgn0051974	CG31974	0.518	0.00138913		FBgn0033434	CG1902	0.79	0.0001		FBgn0036773	CG13698	0.75	0		FBgn0264294	Cyt-b5	1.267	0.00025907		FBgn0033400	CG2063	0.74	0.00067		FBgn0037387	CG1213	0.417	0.000239777		FBgn0032225	CG5022	0.74	0
FBgn0025631	moody	1.407	1.2807e-07		FBgn0003008	or	0.518	0.00485196		FBgn0035771	Sec63	0.79	0.0001		FBgn0039085	CG10170	0.75	0		FBgn0033139	Tsp42Er	1.267	0.00226399		FBgn0033401	CG1968	0.74	0.00067		FBgn0033421	CG1888	0.417	0.000724507		FBgn0032387	CG16965	0.74	0
FBgn0000244	by	1.407	6.86379e-07		FBgn0052756	CG32756	0.518	0.005055		FBgn0036550	CG17026	0.79	0.0001		FBgn0266802	asRNA:CR45264	0.75	0		FBgn0027524	CG3909	1.266	0.00254015		FBgn0266625	asRNA:CR45132	0.74	0.00067		FBgn0014020	Rho1	0.415	5.84e-05		FBgn0035475	CG10866	0.74	0
FBgn0033226	CG1882	1.407	2.64554e-05		FBgn0015765	p38a	0.517	0.00743237		FBgn0036551	CG17029	0.79	0.0001		FBgn0031323	CG5139	0.75	2e-05		FBgn0035976	PGRP-LC	1.265	1.19787e-09		FBgn0002842	sa	0.74	0.00657		FBgn0036825	RpL26	0.415	0.00556199		FBgn0040297	Nhe2	0.74	0
FBgn0001091	Gapdh1	1.407	0.00101721		FBgn0001404	egh	0.516	3.26e-09		FBgn0050338	CG30338	0.79	0.0001		FBgn0263080	CG43348	0.75	2e-05		FBgn0037150	CG7133	1.265	0.00148792		FBgn0034085	Ptp52F	0.74	0.00746		FBgn0016694	Pdp1	0.414	1.3e-21		FBgn0085329	CG34300	0.74	0
FBgn0038738	CG4572	1.406	0.000436964		FBgn0015737	Hmu	0.516	0.000150756		FBgn0050339	CG30339	0.79	0.0001		FBgn0004861	ph-p	0.75	3e-05		FBgn0037244	CG14647	1.265	0.00168933		FBgn0029819	Usp30	0.74	0.00845		FBgn0032085	CG9555	0.414	0.00488626		FBgn0086365	Orct2	0.74	0
FBgn0030357	Sclp	1.406	0.00234039		FBgn0036101	NijA	0.515	0.000315327		FBgn0265312	lncRNA:CR44285	0.79	0.0001		FBgn0023507	D2hgdh	0.75	3e-05		FBgn0037715	CG9399	1.264	0.00110521		FBgn0029820	CG16721	0.74	0.00845		FBgn0263987	spoon	0.413	3.11e-06		FBgn0262451	ban	0.74	0
FBgn0046687	Tre1	1.405	3.0799e-08		FBgn0023167	SmD3	0.514	0.00219422		FBgn0267485	asRNA:CR45835	0.79	0.0001		FBgn0034859	CG3520	0.75	4e-05		FBgn0051229	CG31229	1.263	0.00470477		FBgn0030077	CG15365	0.73	0		FBgn0033153	Gadd45	0.413	0.0075422		FBgn0263039	lncRNA:CR43334	0.74	0
FBgn0028381	Decay	1.405	0.000452483		FBgn0004687	Mlc-c	0.514	0.00260465		FBgn0030506	DNAlig4	0.79	0.00026		FBgn0264794	lncRNA:CR44024	0.75	5e-05		FBgn0033782	sug	1.262	1.63741e-07		FBgn0034005	ItgaPS4	0.73	0		FBgn0004396	CrebA	0.412	4.08e-10		FBgn0263342	lncRNA:CR43423	0.74	0
FBgn0038047	CG5245	1.405	0.00112592		FBgn0004432	Cyp1	0.512	0.00026585		FBgn0030507	CG11164	0.79	0.00026		FBgn0038922	Idh3b	0.75	0.00046		FBgn0037891	CG5214	1.26	0.000936121		FBgn0259935	CG42458	0.73	0		FBgn0051431	CG31431	0.412	0.00391089		FBgn0284435	tyn	0.74	1e-05
FBgn0062412	Ctr1B	1.401	0.000870709		FBgn0035999	CG3552	0.512	0.000716963		FBgn0000308	chic	0.79	0.00046		FBgn0011277	HLH4C	0.75	0.00047		FBgn0035084	CG15861	1.26	0.000961774		FBgn0035833	CG7565	0.73	1e-05		FBgn0034968	RpL12	0.411	0.00508046		FBgn0003401	shu	0.74	4e-05
FBgn0031068	Alr	1.401	0.00210847		FBgn0037933	Ho	0.512	0.0064115		FBgn0038376	Hmt-1	0.79	0.00047		FBgn0031183	CG14621	0.75	0.00047		FBgn0053170	CG33170	1.258	0.000588817		FBgn0046696	RNaseP:RNA	0.73	1e-05		FBgn0036728	UQCR-Q	0.411	0.00814528		FBgn0034913	Snap29	0.74	4e-05
FBgn0031003	CG7889	1.4	0.000857977		FBgn0051673	CG31673	0.511	0.00304995		FBgn0013770	Cp1	0.79	0.00067		FBgn0031184	CG14615	0.75	0.00047		FBgn0024947	NTPase	1.256	4.70805e-06		FBgn0263544	mir-4949	0.73	1e-05		FBgn0016131	Cdk4	0.41	8.29e-05		FBgn0035033	CG3548	0.74	4e-05
FBgn0034398	CG15098	1.4	0.00136256		FBgn0025640	CG13369	0.51	0.00359361		FBgn0261975	CG42806	0.79	0.00067		FBgn0027053	CSN5	0.75	0.00057		FBgn0035977	PGRP-LF	1.256	0.00054291		FBgn0283551	mir-9378	0.73	3e-05		FBgn0013770	Cp1	0.409	3.48e-07		FBgn0264959	Src42A	0.74	5e-05
FBgn0005533	RpS17	1.396	0.00310914		FBgn0260431	CG42526	0.509	0.00123465		FBgn0275436	PheRS-m	0.79	0.00067		FBgn0028573	prc	0.75	0.00066		FBgn0016076	vri	1.251	8.96886e-22		FBgn0065084	snmRNA:763	0.73	4e-05		FBgn0039045	CG17119	0.409	0.00059954		FBgn0011274	Dif	0.74	0.0001
FBgn0034718	wdp	1.395	1.26364e-16		FBgn0038925	Cchl	0.509	0.00210469		FBgn0030447	CG2200	0.79	0.00102		FBgn0262986	CG43294	0.75	0.00066		FBgn0017581	Lk6	1.251	1.8312e-14		FBgn0000008	a	0.73	6e-05		FBgn0033812	Pex13	0.409	0.00266803		FBgn0032636	CG5043	0.74	0.0001
FBgn0085342	CG34313	1.395	4.48538e-09		FBgn0029937	CG8300	0.509	0.00258175		FBgn0000097	aop	0.78	0		FBgn0033732	CG13157	0.75	0.0007		FBgn0028955	CG8788	1.251	3.27542e-05		FBgn0003218	rdgB	0.73	6e-05		FBgn0040364	CG11378	0.409	0.00729067		FBgn0265582	lncRNA:CR44409	0.74	0.0001
FBgn0039304	CG10425	1.395	0.000800077		FBgn0036036	CG14174	0.508	0.00305017		FBgn0003118	pnt	0.78	0		FBgn0261853	CG42782	0.75	0.0007		FBgn0259176	bun	1.25	1.4167e-05		FBgn0035186	CG13912	0.73	6e-05		FBgn0001187	Hex-C	0.409	0.00870455		FBgn0039907	lgs	0.74	0.00019
FBgn0016984	sktl	1.391	2.7373e-10		FBgn0033980	Cyp6a20	0.508	0.00537269		FBgn0030600	hiw	0.78	0		FBgn0020412	JIL-1	0.75	0.00094		FBgn0033038	CG7791	1.25	0.000328921		FBgn0035187	Trh	0.73	6e-05		FBgn0040475	SH3PX1	0.408	0.000684284		FBgn0037442	godzilla	0.74	0.00046
FBgn0036111	Aps	1.39	2.42778e-06		FBgn0037468	CG1943	0.508	0.00587936		FBgn0030603	CG5541	0.78	0		FBgn0036125	Iyd	0.75	0.00094		FBgn0044826	Pak3	1.249	2.05383e-08		FBgn0052252	asRNA:CR32252	0.73	6e-05		FBgn0061515	endos	0.408	0.00343815		FBgn0086346	ALiX	0.74	0.00091
FBgn0037018	CG4042	1.39	0.00274433		FBgn0036428	Gbs-70E	0.507	3.99e-08		FBgn0032587	CG5953	0.78	0		FBgn0260968	CG42591	0.75	0.00094		FBgn0025621	CG16989	1.249	2.27088e-05		FBgn0085235	CG34206	0.73	6e-05		FBgn0039280	Mocs2B	0.408	0.00879071		FBgn0263025	HSPBAP1	0.74	0.00091
FBgn0286516	aqz	1.389	5.07079e-09		FBgn0032161	CG4594	0.507	0.00387064		FBgn0052480	tRNA:Ile-TAT-1-1	0.78	0		FBgn0030318	rho-4	0.75	0.00098		FBgn0036551	CG17029	1.248	0.00157514		FBgn0263110	CG43367	0.73	6e-05		FBgn0015039	Cyp9b2	0.407	0.00624153		FBgn0035673	CG6602	0.74	0.00102
FBgn0031830	COX5B	1.388	0.00141696		FBgn0032077	CG9515	0.507	0.00515342		FBgn0263555	mir-4943	0.78	0		FBgn0030319	CG2533	0.75	0.00098		FBgn0035121	Tudor-SN	1.247	5.47046e-07		FBgn0031497	SerRS	0.73	9e-05		FBgn0027493	AdSS	0.405	1.69e-05		FBgn0036980	RhoBTB	0.74	0.00102
FBgn0053229	CG33229	1.387	0.000565351		FBgn0005533	RpS17	0.507	0.0075886		FBgn0004107	Cdk2	0.78	1e-05		FBgn0003162	Pu	0.75	0.00111		FBgn0033421	CG1888	1.244	7.2219e-05		FBgn0031498	CG17260	0.73	9e-05		FBgn0026749	Yippee	0.405	0.00582785		FBgn0033476	oys	0.74	0.00124
FBgn0037700	CG8149	1.387	0.00447917		FBgn0037150	CG7133	0.506	0.00377361		FBgn0035471	Sc2	0.78	1e-05		FBgn0034601	CG4286	0.75	0.00111		FBgn0034763	RYBP	1.243	0.000234503		FBgn0000317	ck	0.73	0.0001		FBgn0028708	Mst85C	0.404	0.000446501		FBgn0265341	lncRNA:CR44295	0.74	0.00124
FBgn0263241	Mocs1	1.386	2.80797e-05		FBgn0033350	CG8237	0.506	0.00378055		FBgn0035498	Fit1	0.78	1e-05		FBgn0050209	tRNA:Trp-CCA-2-6	0.75	0.00111		FBgn0038307	mRpS10	1.243	0.00873664		FBgn0262451	ban	0.73	0.0001		FBgn0043364	cbt	0.404	0.000558662		FBgn0023529	CG2918	0.74	0.00665
FBgn0043012	AP-2sigma	1.386	0.00922759		FBgn0037973	CG18547	0.505	0.00136014		FBgn0038821	CG17267	0.78	1e-05		FBgn0053539	tRNA:Trp-CCA-2-5	0.75	0.00111		FBgn0005585	Calr	1.241	0.00079168		FBgn0033789	CG13324	0.73	0.00024		FBgn0011361	ND-ACP	0.404	0.00327759		FBgn0029503	CHORD	0.74	0.00714
FBgn0031836	CG11050	1.385	1.50584e-07		FBgn0039112	SdhD	0.505	0.00496896		FBgn0041147	ida	0.78	1e-05		FBgn0004435	Galphaq	0.75	0.00124		FBgn0034577	cpa	1.24	0.000641317		FBgn0035537	CG11342	0.73	0.0003		FBgn0024542	Neos	0.404	0.00537019		FBgn0039163	CG5515	0.74	0.00714
FBgn0031663	CG8891	1.385	0.00530389		FBgn0032401	Plzf	0.504	0.00157384		FBgn0262185	mir-995	0.78	1e-05		FBgn0011937	tRNA:Asn-GTT-1-2	0.75	0.00124		FBgn0025366	Ip259	1.24	0.00358051		FBgn0035538	DopEcR	0.73	0.0003		FBgn0031183	CG14621	0.403	0.000967569		FBgn0266282	jnj	0.74	0.00714
FBgn0046247	CG5938	1.384	0.000178161		FBgn0052259	CG32259	0.504	0.00625694		FBgn0267736	asRNA:CR46067	0.78	1e-05		FBgn0011938	tRNA:Asn-GTT-1-1	0.75	0.00124		FBgn0050344	CG30344	1.239	0.000102972		FBgn0035760	CG8607	0.73	0.0003		FBgn0265298	SC35	0.403	0.00113862		FBgn0000239	bur	0.74	0.00829
FBgn0035228	CG12091	1.381	0.00113251		FBgn0015288	RpL22	0.503	0.00600488		FBgn0267795	Frl	0.78	1e-05		FBgn0266487	CG45086	0.75	0.00124		FBgn0037750	Whamy	1.239	0.000267641		FBgn0035033	CG3548	0.73	0.00045		FBgn0023477	Taldo	0.403	0.00442695		FBgn0032929	Mcm10	0.74	0.00829
FBgn0000566	Eip55E	1.38	0.00247386		FBgn0052221	CG32221	0.5	0.0015888		FBgn0037144	CG7458	0.78	3e-05		FBgn0012036	Aldh	0.75	0.00668		FBgn0036825	RpL26	1.237	0.00305426		FBgn0038198	Npc2b	0.73	0.00047		FBgn0036248	ssp	0.402	0.00824421		FBgn0045842	yuri	0.74	0.00829
FBgn0033222	CG12824	1.379	0.00805398		FBgn0034032	CG8195	0.5	0.0030289		FBgn0015522	olf186-M	0.78	6e-05		FBgn0085395	Shawl	0.75	0.00668		FBgn0016693	Past1	1.236	7.32601e-08		FBgn0263626	lncRNA:CR43635	0.73	0.00047		FBgn0033296	Mal-A7	0.401	0.00158564		FBgn0263474	scaRNA:PsiU2-38.40.42	0.74	0.00829
FBgn0263400	CG43446	1.377	0.00232342		FBgn0030137	CG15317	0.5	0.00504975		FBgn0041585	olf186-F	0.78	6e-05		FBgn0053288	CG33288	0.75	0.00689		FBgn0030605	ND-B18	1.236	0.00780268		FBgn0036363	CG10140	0.73	0.00056		FBgn0000575	emc	0.4	7.26e-05		FBgn0266216	asRNA:CR44911	0.74	0.00829
FBgn0040793	CG7630	1.375	0.00549673		FBgn0017545	RpS3A	0.499	0.00754751		FBgn0086676	spin	0.78	6e-05		FBgn0010113	hdc	0.74	0		FBgn0053969	CG33969	1.233	0.000832833		FBgn0036364	CG14109	0.73	0.00056		FBgn0286516	aqz	0.4	0.000163115		FBgn0004507	GlyP	0.73	0
FBgn0035063	CG3594	1.374	0.00536662		FBgn0000308	chic	0.498	1.07e-07		FBgn0030881	CG12985	0.78	0.0001		FBgn0010425	epsilonTry	0.74	0		FBgn0033391	CG8026	1.232	9.20119e-07		FBgn0036574	elg1	0.73	0.00056		FBgn0038984	AdipoR	0.4	0.000249294		FBgn0039835	mRpL32	0.73	0
FBgn0030894	Mvb12	1.372	1.75523e-05		FBgn0023171	rnh1	0.498	0.00319773		FBgn0037920	CG14710	0.78	0.0001		FBgn0019952	Orct	0.74	0		FBgn0039858	CycG	1.23	5.85802e-15		FBgn0036575	CG5157	0.73	0.00056		FBgn0086695	hd	0.4	0.00233041		FBgn0039836	CG1750	0.73	0
FBgn0034802	CNBP	1.372	0.000129873		FBgn0260635	Diap1	0.497	0.00101432		FBgn0038465	Irc	0.78	0.0001		FBgn0032225	CG5022	0.74	0		FBgn0027932	Akap200	1.229	3.80735e-15		FBgn0033740	dgt5	0.73	0.00067		FBgn0028494	CG6424	0.399	1.67e-07		FBgn0051005	qless	0.73	0
FBgn0017545	RpS3A	1.372	0.00049566		FBgn0051975	CG31975	0.497	0.00327621		FBgn0038466	CG8907	0.78	0.0001		FBgn0032387	CG16965	0.74	0		FBgn0034366	Atg7	1.229	5.89171e-06		FBgn0033741	CG8545	0.73	0.00067		FBgn0036052	CG10809	0.399	0.00250787		FBgn0030911	lncRNA:CR15061	0.73	1e-05
FBgn0024361	Tsp2A	1.372	0.00145699		FBgn0036191	Sugb	0.496	6.02e-06		FBgn0039266	CG11791	0.78	0.0001		FBgn0035475	CG10866	0.74	0		FBgn0010228	HmgZ	1.228	1.12931e-07		FBgn0266621	lncRNA:CR45128	0.73	0.00067		FBgn0013305	Nmda1	0.399	0.00304872		FBgn0036228	obst-G	0.73	1e-05
FBgn0266599	Hsc70-4	1.371	4.92779e-06		FBgn0264389	opm	0.496	0.00232079		FBgn0051363	Jupiter	0.78	0.0001		FBgn0035476	CG12766	0.74	0		FBgn0033906	ReepB	1.227	0.000398646		FBgn0038909	CG6569	0.73	0.00072		FBgn0265575	yin	0.398	2.71e-06		FBgn0036229	CG7248	0.73	1e-05
FBgn0033204	CG2065	1.371	0.001756		FBgn0053966	CG33966	0.496	0.00455174		FBgn0259168	mnb	0.78	0.0001		FBgn0040297	Nhe2	0.74	0		FBgn0019830	colt	1.227	0.00500174		FBgn0067317	Cby	0.73	0.00072		FBgn0027843	CAH2	0.398	0.00031964		FBgn0030052	CG12065	0.73	4e-05
FBgn0033448	hebe	1.369	2.02036e-10		FBgn0032074	Tsp29Fa	0.495	0.000933579		FBgn0266594	lncRNA:CR45119	0.78	0.0001		FBgn0085329	CG34300	0.74	0		FBgn0053051	CG33051	1.227	0.00985273		FBgn0260940	lsn	0.73	0.00072		FBgn0021979	l(2)k09913	0.398	0.000327806		FBgn0034360	CG10927	0.73	4e-05
FBgn0026084	cib	1.369	0.000427777		FBgn0004465	Su(P)	0.495	0.00127235		FBgn0266931	lncRNA:CR45382	0.78	0.0003		FBgn0086365	Orct2	0.74	0		FBgn0033627	CG13204	1.226	0.00106177		FBgn0038922	Idh3b	0.73	0.00106		FBgn0033434	CG1902	0.398	0.00537304		FBgn0050115	GEFmeso	0.73	4e-05
FBgn0038595	CG7142	1.369	0.0026667		FBgn0038966	pinta	0.495	0.00342358		FBgn0001291	Jra	0.78	0.00067		FBgn0262451	ban	0.74	0		FBgn0011207	pelo	1.225	3.9064e-09		FBgn0085386	CG34357	0.73	0.00225		FBgn0003660	Syb	0.397	0.000953667		FBgn0026239	gukh	0.73	0.0001
FBgn0032394	Hacd1	1.368	0.00438752		FBgn0019936	RpS20	0.495	0.00865801		FBgn0034800	CG3788	0.78	0.00067		FBgn0263039	lncRNA:CR43334	0.74	0		FBgn0027493	AdSS	1.225	2.9423e-07		FBgn0029949	CG15035	0.73	0.00517		FBgn0020622	Pi3K21B	0.396	0.00189345		FBgn0265523	Smr	0.73	0.00011
FBgn0046685	Wsck	1.365	4.50537e-05		FBgn0039304	CG10425	0.494	0.00323939		FBgn0261564	ReepA	0.78	0.00067		FBgn0263342	lncRNA:CR43423	0.74	0		FBgn0024238	Fim	1.225	3.83431e-07		FBgn0004595	pros	0.73	0.00672		FBgn0038257	smp-30	0.395	0.000377009		FBgn0267183	asRNA:CR45623	0.73	0.00011
FBgn0250869	CG42240	1.364	0.000429097		FBgn0025111	Ant2	0.494	0.00904403		FBgn0014396	tim	0.78	0.00077		FBgn0284435	tyn	0.74	1e-05		FBgn0039213	atl	1.224	4.46842e-10		FBgn0026064	KP78a	0.73	0.00672		FBgn0002931	net	0.395	0.00210187		FBgn0039527	CG5639	0.73	0.00046
FBgn0040020	MED21	1.364	0.00339443		FBgn0039941	CG17167	0.493	4.09e-09		FBgn0031990	PAPLA1	0.78	0.00107		FBgn0032955	CG2201	0.74	2e-05		FBgn0016131	Cdk4	1.224	1.2692e-07		FBgn0267672	lncRNA:CR46008	0.73	0.00672		FBgn0260960	Baldspot	0.394	1.86e-06		FBgn0262903	lncRNA:CR43258	0.73	0.00046
FBgn0001186	Hex-A	1.363	0.000371673		FBgn0027532	CG7139	0.492	8.13e-06		FBgn0261064	Rbsn-5	0.78	0.00107		FBgn0003401	shu	0.74	4e-05		FBgn0051457	CG31457	1.224	0.00268604		FBgn0264979	CG4267	0.73	0.0071		FBgn0004907	14-3-3zeta	0.394	3.89e-05		FBgn0039044	p53	0.73	0.00057
FBgn0001404	egh	1.362	2.31202e-11		FBgn0037671	ATP6AP2	0.492	0.00266541		FBgn0263256	CG43394	0.78	0.00107		FBgn0034913	Snap29	0.74	4e-05		FBgn0039882	Rift	1.223	5.31126e-05		FBgn0023525	CG3191	0.72	0		FBgn0017550	Rga	0.394	0.000380814		FBgn0041225	Gr94a	0.73	0.00057
FBgn0034405	Jheh2	1.362	0.00023297		FBgn0053082	CG33082	0.491	0.000704536		FBgn0004643	Zw10	0.78	0.00517		FBgn0035033	CG3548	0.74	4e-05		FBgn0264751	Vti1b	1.223	7.96629e-05		FBgn0026090	CG14812	0.72	0		FBgn0029094	asf1	0.394	0.00427415		FBgn0028931	CG16863	0.73	0.0007
FBgn0035251	Vta1	1.362	0.00080236		FBgn0014903	CG14630	0.491	0.00252223		FBgn0011566	Smyd3	0.78	0.00517		FBgn0264959	Src42A	0.74	5e-05		FBgn0033904	CG18327	1.223	0.0043007		FBgn0029608	CG3091	0.72	0		FBgn0039890	CG2316	0.393	5.45e-06		FBgn0031768	CG12393	0.73	0.0007
FBgn0042094	Adk3	1.362	0.00113076		FBgn0011217	eff	0.49	3.13e-06		FBgn0041171	ago	0.78	0.00657		FBgn0011274	Dif	0.74	0.0001		FBgn0086687	Desat1	1.222	1.30912e-07		FBgn0031183	CG14621	0.72	0		FBgn0034543	galla-1	0.393	0.00316717		FBgn0030039	CG12123	0.73	0.00074
FBgn0030703	MSBP	1.361	0.000223296		FBgn0005278	Sam-S	0.49	0.00722264		FBgn0002069	AspRS	0.77	0		FBgn0032636	CG5043	0.74	0.0001		FBgn0039714	Zip99C	1.22	9.13873e-07		FBgn0031184	CG14615	0.72	0		FBgn0034247	CG6484	0.392	0.00217755		FBgn0083039	snoRNA:Psi18S-301	0.73	0.00091
FBgn0262976	lawc	1.361	0.000497382		FBgn0036449	bmm	0.489	3.66e-07		FBgn0013305	Nmda1	0.77	0		FBgn0261524	lic	0.74	0.0001		FBgn0036975	CG5618	1.219	0.000150357		FBgn0085188	CG34159	0.72	0		FBgn0053260	CG33260	0.392	0.00951751		FBgn0001257	ImpL2	0.73	0.00689
FBgn0001168	h	1.36	1.10959e-05		FBgn0030234	CG15211	0.488	5.73e-05		FBgn0029941	CG1677	0.77	0		FBgn0265582	lncRNA:CR44409	0.74	0.0001		FBgn0259682	Jabba	1.218	0.000278357		FBgn0266689	lncRNA:CR45179	0.72	1e-05		FBgn0001145	Gs2	0.391	0.000104459		FBgn0003423	slgA	0.73	0.00724
FBgn0035189	CG9119	1.36	0.000920187		FBgn0051548	CG31548	0.488	0.00620876		FBgn0029943	Atg5	0.77	0		FBgn0039907	lgs	0.74	0.00019		FBgn0053514	CG33514	1.218	0.00488805		FBgn0040670	e(y)2b	0.72	4e-05		FBgn0261524	lic	0.391	0.000877795		FBgn0030979	CG14190	0.73	0.00724
FBgn0032822	CG10466	1.358	0.00884115		FBgn0015229	glec	0.487	2.51e-05		FBgn0033246	ACC	0.77	0		FBgn0037442	godzilla	0.74	0.00046		FBgn0035999	CG3552	1.216	0.000119595		FBgn0022710	Ac13E	0.72	6e-05		FBgn0035101	p130CAS	0.39	2.53e-10		FBgn0267171	asRNA:CR45611	0.73	0.00724
FBgn0086358	Tab2	1.356	6.83108e-14		FBgn0038516	P5cr-2	0.487	0.000938357		FBgn0033247	Nup44A	0.77	0		FBgn0283658	muc	0.74	0.0006		FBgn0050424	CG30424	1.215	0.000824547		FBgn0027106	Inx7	0.72	6e-05		FBgn0040384	CG32795	0.39	3.52e-05		FBgn0027081	ThrRS	0.73	0.00829
FBgn0037163	laza	1.356	0.000205019		FBgn0034959	CG11388	0.487	0.00254041		FBgn0037203	slif	0.77	0		FBgn0086346	ALiX	0.74	0.00091		FBgn0031661	Gmd	1.214	0.0022871		FBgn0027843	CAH2	0.72	6e-05		FBgn0038380	CG14877	0.39	0.000139139		FBgn0004509	Fur1	0.72	0
FBgn0011236	ken	1.355	2.17065e-09		FBgn0033261	udd	0.486	0.00640857		FBgn0038515	CG5823	0.77	0		FBgn0263025	HSPBAP1	0.74	0.00091		FBgn0033519	CG11825	1.211	0.00320797		FBgn0260481	CG32454	0.72	6e-05		FBgn0000455	Dip-C	0.39	0.00672794		FBgn0015376	cutlet	0.72	0
FBgn0038290	CG6912	1.355	0.00106086		FBgn0034217	Lhr	0.486	0.00808655		FBgn0038516	P5cr-2	0.77	0		FBgn0035673	CG6602	0.74	0.00102		FBgn0015765	p38a	1.208	0.0011369		FBgn0265453	lncRNA:CR44353	0.72	6e-05		FBgn0053509	CG33509	0.39	0.00819182		FBgn0031566	CG2818	0.72	0
FBgn0033153	Gadd45	1.353	0.00289302		FBgn0001128	Gpdh1	0.485	5.36e-05		FBgn0263392	Tet	0.77	0		FBgn0036980	RhoBTB	0.74	0.00102		FBgn0020618	Rack1	1.206	0.00254863		FBgn0028897	CG4935	0.72	9e-05		FBgn0023129	aay	0.39	0.00857131		FBgn0039022	Nepl13	0.72	0
FBgn0034878	pita	1.352	1.03308e-07		FBgn0001215	Hrb98DE	0.485	0.000182193		FBgn0265457	lncRNA:CR44357	0.77	0		FBgn0033476	oys	0.74	0.00124		FBgn0030648	CG6340	1.204	0.00115057		FBgn0037638	CG8379	0.72	9e-05		FBgn0052053	CG32053	0.389	0.00343085		FBgn0039025	Usp12-46	0.72	0
FBgn0039857	RpL6	1.352	0.00174885		FBgn0037063	CG9391	0.485	0.00346857		FBgn0266634	asRNA:CR45141	0.77	0		FBgn0085249	CG34220	0.74	0.00124		FBgn0000251	cad	1.203	7.36557e-12		FBgn0038421	CG17931	0.72	9e-05		FBgn0020443	eRF3	0.388	0.000118983		FBgn0039485	CG17189	0.72	0
FBgn0052039	CG32039	1.352	0.00353378		FBgn0034405	Jheh2	0.484	0.00596733		FBgn0034455	CG11007	0.77	2e-05		FBgn0265341	lncRNA:CR44295	0.74	0.00124		FBgn0033265	coil	1.202	0.000511933		FBgn0054034	CG34034	0.72	0.0001		FBgn0027547	CG1927	0.388	0.000348308		FBgn0039486	CAH9	0.72	0
FBgn0031766	CG9117	1.352	0.00499475		FBgn0025637	SkpA	0.483	0.00754965		FBgn0034611	MFS16	0.77	2e-05		FBgn0023529	CG2918	0.74	0.00665		FBgn0020224	Cbl	1.2	2.15431e-05		FBgn0063493	GstE7	0.72	0.0001		FBgn0026718	Agpat2	0.388	0.00493397		FBgn0259982	Uxt	0.72	0
FBgn0265512	mlt	1.351	0.000172929		FBgn0032997	CG17486	0.482	0.00297834		FBgn0085232	CG34203	0.77	2e-05		FBgn0029503	CHORD	0.74	0.00714		FBgn0013263	Trl	1.199	1.62087e-11		FBgn0263564	mir-4914	0.72	0.0001		FBgn0035266	Gk2	0.387	3.22e-06		FBgn0263662	lncRNA:CR43653	0.72	0
FBgn0042133	CG18810	1.351	0.00223043		FBgn0011016	SsRbeta	0.482	0.00325136		FBgn0265665	lncRNA:CR44472	0.77	2e-05		FBgn0039163	CG5515	0.74	0.00714		FBgn0035132	mthl10	1.199	1.26565e-08		FBgn0264787	lncRNA:CR44017	0.72	0.00047		FBgn0038829	CG17271	0.387	0.00364565		FBgn0267820	asRNA:CR46145	0.72	0
FBgn0023167	SmD3	1.351	0.00323359		FBgn0028468	rtet	0.481	0.0012265		FBgn0032225	CG5022	0.77	3e-05		FBgn0266282	jnj	0.74	0.00714		FBgn0035101	p130CAS	1.198	2.81098e-14		FBgn0266455	CG45080	0.72	0.00047		FBgn0025635	CG17829	0.387	0.00383836		FBgn0283467	Pol32	0.72	0
FBgn0003721	Tm1	1.35	1.17621e-10		FBgn0034758	CG13510	0.481	0.00265003		FBgn0000063	Mps1	0.77	4e-05		FBgn0000239	bur	0.74	0.00829		FBgn0034031	CG12963	1.198	3.47891e-08		FBgn0034933	CG3735	0.72	0.00067		FBgn0037011	CG4858	0.387	0.00782367		FBgn0283499	InR	0.72	0
FBgn0038662	Mpc1	1.35	0.00192619		FBgn0040309	Jafrac1	0.481	0.00325531		FBgn0029878	Pat1	0.77	6e-05		FBgn0032929	Mcm10	0.74	0.00829		FBgn0003480	spn-B	1.196	0.00245165		FBgn0037749	CG9471	0.72	0.00072		FBgn0283658	muc	0.386	0.000520592		FBgn0023545	PIG-K	0.72	4e-05
FBgn0036396	CG17359	1.349	0.00191327		FBgn0035094	CG9380	0.48	0.000754685		FBgn0053985	CG33985	0.77	6e-05		FBgn0045842	yuri	0.74	0.00829		FBgn0034948	PPP1R15	1.196	0.00250317		FBgn0045073	Stim	0.72	0.00102		FBgn0085342	CG34313	0.385	0.000387182		FBgn0263077	CG43340	0.72	4e-05
FBgn0064766	CG7600	1.348	1.64744e-05		FBgn0017578	Max	0.479	0.00306747		FBgn0261682	CG42729	0.77	6e-05		FBgn0263474	scaRNA:PsiU2-38.40.42	0.74	0.00829		FBgn0011217	eff	1.195	8.45875e-09		FBgn0033732	CG13157	0.72	0.00106		FBgn0039713	RpS8	0.385	0.00310559		FBgn0264562	Hr4	0.72	4e-05
FBgn0261587	CG42697	1.348	0.00379472		FBgn0035083	Tina-1	0.478	0.00199007		FBgn0264380	lncRNA:CR43832	0.77	6e-05		FBgn0266216	asRNA:CR44911	0.74	0.00829		FBgn0034709	Swim	1.193	9.09475e-13		FBgn0053144	CG33144	0.72	0.00106		FBgn0034783	CG9825	0.384	0.00365142		FBgn0051159	mRRF2	0.72	8e-05
FBgn0027621	Pfrx	1.347	3.45521e-14		FBgn0036501	CG7272	0.478	0.00299691		FBgn0010198	RpS15Aa	0.77	0.0001		FBgn0004507	GlyP	0.73	0		FBgn0050345	CG30345	1.193	0.000112511		FBgn0261853	CG42782	0.72	0.00106		FBgn0037635	CG9837	0.383	0.00109983		FBgn0034708	Vps35	0.72	0.0001
FBgn0001215	Hrb98DE	1.347	3.20039e-07		FBgn0034753	CG2852	0.478	0.00322768		FBgn0029835	CG5921	0.77	0.0001		FBgn0011661	Moe	0.73	0		FBgn0029813	AgmNAT	1.192	0.00886134		FBgn0262869	Gfrl	0.72	0.00225		FBgn0052054	CG32054	0.383	0.0021506		FBgn0034709	Swim	0.72	0.0001
FBgn0011726	tsr	1.345	0.000393576		FBgn0011705	rost	0.477	0.00337124		FBgn0033448	hebe	0.77	0.0001		FBgn0017558	Pdk	0.73	0		FBgn0259481	Mob2	1.191	3.23632e-11		FBgn0038721	subdued	0.72	0.00431		FBgn0085405	CG34376	0.382	1.49e-06		FBgn0086027	snoRNA:Or-CD1	0.72	0.0001
FBgn0031357	mRpL48	1.343	0.00409804		FBgn0039357	CG4743	0.477	0.00408834		FBgn0033640	CG13198	0.77	0.0001		FBgn0039835	mRpL32	0.73	0		FBgn0037279	CG1129	1.191	0.000642314		FBgn0083974	CG34138	0.72	0.00431		FBgn0039756	CG9743	0.382	0.000226246		FBgn0036909	Ccdc58	0.72	0.00016
FBgn0037936	CG6908	1.342	0.00182604		FBgn0038922	Idh3b	0.476	0.000698237		FBgn0035047	Pof	0.77	0.0001		FBgn0039836	CG1750	0.73	0		FBgn0000455	Dip-C	1.185	0.00118648		FBgn0028622	qsm	0.72	0.0049		FBgn0011661	Moe	0.381	7.72e-12		FBgn0040786	CG14104	0.72	0.00016
FBgn0029975	spidey	1.341	7.18042e-05		FBgn0036622	Agpat4	0.475	0.000872594		FBgn0035087	CG2765	0.77	0.0001		FBgn0051005	qless	0.73	0		FBgn0030883	CG7772	1.185	0.00520725		FBgn0034520	lms	0.72	0.0049		FBgn0028953	CG14478	0.381	1.75e-06		FBgn0083952	CG34116	0.72	0.00016
FBgn0031974	CG12560	1.34	0.00257486		FBgn0266186	Vamp7	0.475	0.00327421		FBgn0044020	Roc2	0.77	0.0001		FBgn0030911	lncRNA:CR15061	0.73	1e-05		FBgn0034058	Pex11	1.185	0.00805965		FBgn0034521	Mgat1	0.72	0.0049		FBgn0033234	MFS12	0.381	0.000403477		FBgn0015614	CanB2	0.72	0.00054
FBgn0036213	RpL10Ab	1.339	0.00114292		FBgn0037842	CG6567	0.475	0.00993996		FBgn0052636	lncRNA:CR32636	0.77	0.0001		FBgn0036228	obst-G	0.73	1e-05		FBgn0011837	Tis11	1.184	1.34119e-17		FBgn0265864	asRNA:CR44653	0.72	0.0049		FBgn0030040	CG15347	0.381	0.00351655		FBgn0263558	mir-4980	0.72	0.00054
FBgn0003942	RpS27A	1.338	0.000522865		FBgn0028983	Spn55B	0.474	0.00230546		FBgn0053542	upd3	0.77	0.0001		FBgn0036229	CG7248	0.73	1e-05		FBgn0002932	neur	1.183	4.37536e-18		FBgn0050047	CG30047	0.72	0.00746		FBgn0033665	Zip48C	0.381	0.00850395		FBgn0266577	asRNA:CR45108	0.72	0.00054
FBgn0283494	Adk2	1.338	0.00116472		FBgn0033375	CG8078	0.473	0.00212656		FBgn0260456	CG4806	0.77	0.0001		FBgn0030052	CG12065	0.73	4e-05		FBgn0038419	CG14879	1.182	0.000144759		FBgn0050049	CG30049	0.72	0.00746		FBgn0010651	MFS14	0.38	1.25e-05		FBgn0267615	lncRNA:CR45953	0.72	0.0006
FBgn0260747	Chchd2	1.338	0.00180677		FBgn0017579	RpL14	0.472	0.00708253		FBgn0266088	lncRNA:CR44830	0.77	0.0001		FBgn0034360	CG10927	0.73	4e-05		FBgn0030189	CG2909	1.182	0.000624859		FBgn0033015	d4	0.71	0		FBgn0015286	Rala	0.38	1.93e-05		FBgn0028689	Rpn6	0.72	0.0007
FBgn0047135	CG32276	1.338	0.00383087		FBgn0039087	CG10168	0.472	0.00892474		FBgn0052423	shep	0.77	0.00063		FBgn0050115	GEFmeso	0.73	4e-05		FBgn0261461	RhoGAP18B	1.18	4.69848e-19		FBgn0040262	Ugt36Ba	0.71	0		FBgn0033649	pyr	0.379	4.57e-08		FBgn0050476	ave	0.72	0.0007
FBgn0030670	Pis	1.337	0.000255507		FBgn0037195	CG11226	0.471	0.00653217		FBgn0034442	CG11257	0.77	0.00067		FBgn0261587	CG42697	0.73	4e-05		FBgn0025683	CG3164	1.18	9.68329e-08		FBgn0264572	asRNA:CR43944	0.71	0		FBgn0026619	Taz	0.379	0.000506107		FBgn0266853	lncRNA:CR45314	0.72	0.0007
FBgn0030137	CG15317	1.337	0.00478755		FBgn0040942	CG12643	0.471	0.00727132		FBgn0261439	SdhA	0.77	0.00067		FBgn0026239	gukh	0.73	0.0001		FBgn0285913	red	1.179	4.38829e-13		FBgn0035936	Tsp66E	0.71	1e-05		FBgn0004179	Csp	0.378	0.000321802		FBgn0023095	caps	0.72	0.00094
FBgn0263234	Phae1	1.337	0.00531053		FBgn0061198	HSPC300	0.471	0.00835062		FBgn0040285	Scamp	0.77	0.0008		FBgn0265523	Smr	0.73	0.00011		FBgn0035088	CG3776	1.179	0.0065203		FBgn0264305	CG43783	0.71	1e-05		FBgn0064225	RpL5	0.378	0.00682856		FBgn0005640	Eip63E	0.72	0.00102
FBgn0021814	Vps28	1.335	0.00709687		FBgn0003748	Treh	0.47	5.04e-06		FBgn0052718	CG32718	0.77	0.00517		FBgn0267183	asRNA:CR45623	0.73	0.00011		FBgn0027537	Nup93-1	1.178	0.000161998		FBgn0051320	HEATR2	0.71	9e-05		FBgn0033543	CG12338	0.378	0.00899005		FBgn0267470	lncRNA:CR45820	0.72	0.00102
FBgn0054008	CG34008	1.335	0.00882571		FBgn0036422	CG3868	0.47	0.0014368		FBgn0031606	CG15439	0.77	0.0071		FBgn0039527	CG5639	0.73	0.00046		FBgn0038325	Atg4b	1.176	0.000127276		FBgn0030696	CG8509	0.71	0.0001		FBgn0011509	SrpRbeta	0.378	0.00969371		FBgn0038721	subdued	0.72	0.00112
FBgn0038038	Sccpdh2	1.334	0.00140516		FBgn0030521	CtsB1	0.47	0.00328496		FBgn0039694	fig	0.76	0		FBgn0262903	lncRNA:CR43258	0.73	0.00046		FBgn0026361	38596	1.176	0.00227418		FBgn0032636	CG5043	0.71	0.0001		FBgn0033760	CG8785	0.376	0.00251784		FBgn0083974	CG34138	0.72	0.00112
FBgn0029771	CG12730	1.333	0.00130591		FBgn0037722	CG8319	0.47	0.00478924		FBgn0038747	RhoGAP92B	0.76	9e-05		FBgn0039044	p53	0.73	0.00057		FBgn0035087	CG2765	1.175	4.16646e-06		FBgn0265534	lncRNA:CR44384	0.71	0.0001		FBgn0038981	CG5346	0.375	1.09e-05		FBgn0020647	KrT95D	0.71	0
FBgn0262823	hemo	1.333	0.00469877		FBgn0031229	CG3436	0.469	0.00512478		FBgn0039714	Zip99C	0.76	9e-05		FBgn0041225	Gr94a	0.73	0.00057		FBgn0033309	Lnpk	1.175	0.000488853		FBgn0265582	lncRNA:CR44409	0.71	0.0001		FBgn0035997	phol	0.375	0.00180061		FBgn0036745	CG7484	0.71	0
FBgn0262846	CG43210	1.333	0.00469877		FBgn0039473	CG17191	0.469	0.00849128		FBgn0083969	CG34133	0.76	9e-05		FBgn0028931	CG16863	0.73	0.0007		FBgn0038327	Trax	1.175	0.00604881		FBgn0011277	HLH4C	0.71	0.00026		FBgn0286507	vrs	0.375	0.00769643		FBgn0036746	Crtc	0.71	0
FBgn0034191	CG6984	1.333	0.0061023		FBgn0038037	Cyp9f2	0.469	0.00973015		FBgn0260234	Xport-B	0.76	9e-05		FBgn0031768	CG12393	0.73	0.0007		FBgn0037906	PGRP-LB	1.174	9.85796e-09		FBgn0035627	Sse	0.71	0.00056		FBgn0262975	cnc	0.374	0.000294491		FBgn0053094	Synd	0.71	0
FBgn0031146	CG15449	1.333	0.00687735		FBgn0001168	h	0.468	0.000329626		FBgn0265042	Irk1	0.76	9e-05		FBgn0030039	CG12123	0.73	0.00074		FBgn0021979	l(2)k09913	1.172	3.93687e-06		FBgn0052264	CG32264	0.71	0.00056		FBgn0035236	CG12004	0.374	0.00181572		FBgn0261552	ps	0.71	0
FBgn0029507	Tsp42Ed	1.332	0.000708409		FBgn0030329	prtp	0.468	0.00104636		FBgn0266407	lncRNA:CR45047	0.76	9e-05		FBgn0083039	snoRNA:Psi18S-301	0.73	0.00091		FBgn0031968	CG7231	1.172	0.000183846		FBgn0052266	CG32266	0.71	0.00056		FBgn0026566	CG1307	0.374	0.00837526		FBgn0004864	hop	0.71	1e-05
FBgn0031244	CG11601	1.331	0.00231835		FBgn0250753	kra	0.468	0.0025124		FBgn0266408	lncRNA:CR45048	0.76	9e-05		FBgn0001257	ImpL2	0.73	0.00689		FBgn0010198	RpS15Aa	1.172	0.00158936		FBgn0085447	sif	0.71	0.00056		FBgn0038039	CG5196	0.373	0.00171126		FBgn0035237	CG13917	0.71	1e-05
FBgn0024980	Syx4	1.33	1.39691e-06		FBgn0034883	Eglp2	0.468	0.00382193		FBgn0005612	Sox14	0.76	0.0001		FBgn0003423	slgA	0.73	0.00724		FBgn0263916	Ent2	1.171	0.000773643		FBgn0266949	lncRNA:CR45400	0.71	0.00056		FBgn0034958	CG3907	0.373	0.00351691		FBgn0032166	CG4619	0.71	2e-05
FBgn0010348	Arf79F	1.328	6.87235e-06		FBgn0030793	CG9125	0.468	0.00491481		FBgn0035499	Chd64	0.76	0.0001		FBgn0030979	CG14190	0.73	0.00724		FBgn0037016	CG13252	1.17	1.16382e-14		FBgn0266951	lncRNA:CR45402	0.71	0.00056		FBgn0029975	spidey	0.373	0.00457858		FBgn0032167	CG5853	0.71	2e-05
FBgn0050005	GstT2	1.328	0.00513971		FBgn0262976	lawc	0.467	0.00234657		FBgn0050178	CG30178	0.76	0.0001		FBgn0267171	asRNA:CR45611	0.73	0.00724		FBgn0000042	Act5C	1.17	1.44047e-05		FBgn0033733	CG8834	0.71	0.00067		FBgn0265512	mlt	0.372	0.00176614		FBgn0040653	IM4	0.71	4e-05
FBgn0038981	CG5346	1.327	2.01462e-10		FBgn0036551	CG17029	0.467	0.00296469		FBgn0283509	Phm	0.76	0.0001		FBgn0027081	ThrRS	0.73	0.00829		FBgn0045866	bai	1.169	0.00714044		FBgn0033734	CG8520	0.71	0.00067		FBgn0035600	Cyt-c1	0.372	0.00421533		FBgn0067905	IM14	0.71	4e-05
FBgn0052485	CG32485	1.327	0.00134557		FBgn0034849	CG3500	0.467	0.00640219		FBgn0037475	Fer1	0.76	0.00036		FBgn0004509	Fur1	0.72	0		FBgn0004652	fru	1.168	2.78267e-18		FBgn0034095	CG15701	0.71	0.00067		FBgn0267824	PRAS40	0.371	2.26e-07		FBgn0011740	alpha-Man-IIa	0.71	6e-05
FBgn0000575	emc	1.326	1.71873e-06		FBgn0010638	Sec61beta	0.466	0.00884841		FBgn0039083	CG10177	0.76	0.00036		FBgn0011705	rost	0.72	0		FBgn0020249	stck	1.167	0.000184045		FBgn0034919	CG5569	0.71	0.00067		FBgn0032775	CG17544	0.371	0.00168534		FBgn0032120	CG33298	0.71	6e-05
FBgn0035831	CG8038	1.325	0.00394363		FBgn0003360	sesB	0.465	0.000373687		FBgn0261702	asRNA:CR42738	0.76	0.00036		FBgn0015376	cutlet	0.72	0		FBgn0034753	CG2852	1.167	0.00407308		FBgn0036740	Vps60	0.71	0.00075		FBgn0003053	peb	0.37	1.54e-07		FBgn0004889	tws	0.71	8e-05
FBgn0030400	Pits	1.324	7.82834e-13		FBgn0039509	bigmax	0.465	0.00565969		FBgn0025642	CG32812	0.76	0.0008		FBgn0027844	CAH1	0.72	0		FBgn0033582	CG9084	1.165	0.00231843		FBgn0265866	lncRNA:CR44655	0.71	0.0008		FBgn0017558	Pdk	0.37	2.6e-05		FBgn0266720	Snap24	0.71	8e-05
FBgn0028424	JhI-26	1.324	0.000680542		FBgn0035868	CG7194	0.464	0.00253231		FBgn0265597	rad	0.76	0.0008		FBgn0031566	CG2818	0.72	0		FBgn0040384	CG32795	1.16	1.32273e-07		FBgn0267122	lncRNA:CR45562	0.71	0.00106		FBgn0001612	Grip91	0.37	6.87e-05		FBgn0286506	Mpi	0.71	8e-05
FBgn0039115	CG10214	1.321	0.00853656		FBgn0037378	CG2046	0.464	0.00943676		FBgn0040684	CG12589	0.76	0.00431		FBgn0032085	CG9555	0.72	0		FBgn0052103	CG32103	1.16	1.50343e-06		FBgn0032727	CG10623	0.71	0.00253		FBgn0034639	CG15673	0.37	0.000660504		FBgn0010803	TrpRS	0.71	0.0001
FBgn0284243	betaTub56D	1.318	2.28169e-06		FBgn0028978	trbl	0.463	1.25e-05		FBgn0035086	CG12851	0.76	0.00746		FBgn0039022	Nepl13	0.72	0		FBgn0026593	CG5707	1.16	0.00011582		FBgn0035988	CG3982	0.71	0.00657		FBgn0011576	Cyp4d2	0.369	0.00221907		FBgn0034741	CG4269	0.71	0.0001
FBgn0038828	CG17270	1.318	0.000419441		FBgn0024947	NTPase	0.463	4.07e-05		FBgn0265365	lncRNA:CR44306	0.76	0.00746		FBgn0039025	Usp12-46	0.72	0		FBgn0005672	spi	1.157	1.91278e-08		FBgn0033252	CG12769	0.71	0.00746		FBgn0033693	CG13175	0.369	0.00353795		FBgn0259677	CG42346	0.71	0.0001
FBgn0085279	CG34250	1.318	0.00518117		FBgn0024986	CG3719	0.463	0.00375125		FBgn0033402	Myd88	0.75	0		FBgn0039485	CG17189	0.72	0		FBgn0039109	CG10365	1.157	0.000191737		FBgn0065047	snoRNA:U3:54Ab	0.71	0.00746		FBgn0259481	Mob2	0.368	3.22e-06		FBgn0263665	lncRNA:CR43656	0.71	0.0001
FBgn0035372	CG12093	1.317	0.00120028		FBgn0037203	slif	0.462	2.06e-07		FBgn0035112	CG13877	0.75	0		FBgn0039486	CAH9	0.72	0		FBgn0028708	Mst85C	1.156	6.81969e-05		FBgn0263532	mir-4962	0.71	0.00845		FBgn0037386	CG1208	0.368	2.78e-05		FBgn0285911	Vps16A	0.71	0.0001
FBgn0037328	RpL35A	1.317	0.00250064		FBgn0040299	Myo28B1	0.462	7.92e-05		FBgn0035113	pyx	0.75	0		FBgn0259982	Uxt	0.72	0		FBgn0013770	Cp1	1.155	5.06592e-08		FBgn0022213	Cse1	0.7	0		FBgn0261592	RpS6	0.367	0.00699564		FBgn0053281	CG33281	0.71	0.00011
FBgn0266711	EloC	1.317	0.00520637		FBgn0035770	pst	0.462	0.000429867		FBgn0036888	CG9330	0.75	0		FBgn0261108	Atg13	0.72	0		FBgn0003396	shn	1.154	3.86402e-32		FBgn0032166	CG4619	0.7	0		FBgn0031998	SLC5A11	0.367	0.00981337		FBgn0053282	CG33282	0.71	0.00011
FBgn0243516	Vrp1	1.316	1.828e-10		FBgn0036805	Chmp1	0.462	0.008805		FBgn0038960	CG13855	0.75	0		FBgn0263662	lncRNA:CR43653	0.72	0		FBgn0031832	CG9596	1.154	0.000766481		FBgn0051739	AspRS-m	0.7	0		FBgn0031474	CG2991	0.365	1.12e-06		FBgn0039214	puf	0.71	0.00046
FBgn0002626	RpL32	1.313	0.0050473		FBgn0053181	CG33181	0.461	4.43e-09		FBgn0038961	CG13850	0.75	0		FBgn0267820	asRNA:CR46145	0.72	0		FBgn0052579	CG32579	1.153	0.00191615		FBgn0085432	pan	0.7	0		FBgn0267384	Ubc7	0.365	0.00423627		FBgn0264429	lncRNA:CR43847	0.71	0.00046
FBgn0039756	CG9743	1.312	2.08825e-08		FBgn0044826	Pak3	0.461	1.65e-06		FBgn0063923	Kaz1-ORFB	0.75	0		FBgn0283467	Pol32	0.72	0		FBgn0023519	mRpL16	1.153	0.00876378		FBgn0035475	CG10866	0.7	1e-05		FBgn0024980	Syx4	0.364	0.00266788		FBgn0029665	CG14270	0.71	0.00047
FBgn0039419	CG12290	1.312	9.16058e-05		FBgn0265042	Irk1	0.461	0.000113047		FBgn0063924	Kaz1-ORFA	0.75	0		FBgn0283499	InR	0.72	0		FBgn0037670	Ibf1	1.151	0.00366797		FBgn0035476	CG12766	0.7	1e-05		FBgn0034718	wdp	0.362	3.6e-08		FBgn0029666	CG10803	0.71	0.00047
FBgn0040383	CG5254	1.31	0.000210485		FBgn0085468	ND-MWFE	0.461	0.00867954		FBgn0087007	bbg	0.75	0		FBgn0023545	PIG-K	0.72	4e-05		FBgn0061515	endos	1.15	0.00171189		FBgn0036804	Sgf11	0.7	1e-05		FBgn0031418	CG3609	0.362	0.00527708		FBgn0051098	CG31098	0.71	0.00057
FBgn0031059	CG14229	1.31	0.006857		FBgn0034948	PPP1R15	0.46	0.00552828		FBgn0261279	lqfR	0.75	0		FBgn0263077	CG43340	0.72	4e-05		FBgn0014011	Rac2	1.148	0.000502673		FBgn0038166	CG9588	0.7	1e-05		FBgn0004914	Hnf4	0.361	3.73e-06		FBgn0037166	CG11426	0.71	0.0006
FBgn0024733	RpL10	1.309	0.000148132		FBgn0260758	CG42556	0.46	0.00647845		FBgn0267696	lncRNA:CR46032	0.75	0		FBgn0264562	Hr4	0.72	4e-05		FBgn0038659	EndoA	1.146	5.10899e-05		FBgn0038167	Lkb1	0.7	1e-05		FBgn0027621	Pfrx	0.359	7.99e-09		FBgn0266931	lncRNA:CR45382	0.71	0.0006
FBgn0037647	RagA-B	1.309	0.00136381		FBgn0011207	pelo	0.459	1.94e-05		FBgn0010223	Galphaf	0.75	1e-05		FBgn0051159	mRRF2	0.72	8e-05		FBgn0039828	CG1542	1.146	0.00748068		FBgn0085283	CG34254	0.7	1e-05		FBgn0004374	neb	0.359	7.33e-07		FBgn0035647	CG10486	0.71	0.00066
FBgn0035679	CG10467	1.307	0.00122101		FBgn0039714	Zip99C	0.459	6.98e-05		FBgn0033301	CG12780	0.75	1e-05		FBgn0034708	Vps35	0.72	0.0001		FBgn0038331	Ccm3	1.144	0.00116246		FBgn0266588	lncRNA:CR45113	0.7	1e-05		FBgn0030747	CG4301	0.359	6.72e-05		FBgn0032749	Phlpp	0.71	0.0007
FBgn0037195	CG11226	1.307	0.00311844		FBgn0266410	CG45050	0.458	1.55e-09		FBgn0038694	CG5217	0.75	1e-05		FBgn0034709	Swim	0.72	0.0001		FBgn0003748	Treh	1.143	2.19008e-14		FBgn0010803	TrpRS	0.7	4e-05		FBgn0028394	CG17834	0.359	9.22e-05		FBgn0034261	HPS4	0.71	0.0007
FBgn0000308	chic	1.306	2.04042e-10		FBgn0020653	Trxr-1	0.458	3.22e-06		FBgn0266776	lncRNA:CR45241	0.75	1e-05		FBgn0039209	REPTOR	0.72	0.0001		FBgn0036449	bmm	1.143	1.15469e-10		FBgn0023540	CG3630	0.7	4e-05		FBgn0010786	l(3)02640	0.359	0.000240533		FBgn0034262	swi2	0.71	0.0007
FBgn0032218	CG5381	1.305	3.39536e-07		FBgn0052109	CG32109	0.458	0.00762719		FBgn0267697	asRNA:CR46033	0.75	1e-05		FBgn0086027	snoRNA:Or-CD1	0.72	0.0001		FBgn0017558	Pdk	1.143	7.25355e-08		FBgn0263630	mir-3641	0.7	4e-05		FBgn0004888	Scsalpha1	0.359	0.000487432		FBgn0264267	asRNA:CR43767	0.71	0.0007
FBgn0024841	Pcd	1.304	0.00593343		FBgn0031359	Rim2	0.457	8.09e-06		FBgn0261553	CG42671	0.75	3e-05		FBgn0036909	Ccdc58	0.72	0.00016		FBgn0035626	lin-28	1.142	0.000185389		FBgn0285911	Vps16A	0.7	4e-05		FBgn0027538	beta4GalNAcTA	0.359	0.00839808		FBgn0063649	CG6006	0.71	0.00091
FBgn0036820	Grx1	1.304	0.00795264		FBgn0039970	CG17508	0.457	0.00151636		FBgn0036367	CG10116	0.75	6e-05		FBgn0040786	CG14104	0.72	0.00016		FBgn0066304	Rpp20	1.142	0.00491999		FBgn0030524	CG10993	0.7	6e-05		FBgn0035049	Mmp1	0.358	5.09e-08		FBgn0265039	lncRNA:CR44156	0.71	0.00091
FBgn0002121	l(2)gl	1.302	1.58642e-12		FBgn0037846	CG6574	0.457	0.00177211		FBgn0036368	CG10738	0.75	6e-05		FBgn0083952	CG34116	0.72	0.00016		FBgn0033905	CG18324	1.142	0.00694395		FBgn0030525	CG10996	0.7	6e-05		FBgn0030484	GstT4	0.358	0.000355597		FBgn0016041	Tom40	0.71	0.00098
FBgn0033431	CG1827	1.302	0.00320094		FBgn0037242	CG9855	0.456	0.00319714		FBgn0027095	Manf	0.75	9e-05		FBgn0015614	CanB2	0.72	0.00054		FBgn0036824	CG3902	1.14	2.05329e-06		FBgn0261244	inaE	0.7	6e-05		FBgn0053113	Rtnl1	0.358	0.00375554		FBgn0025642	CG32812	0.71	0.0011
FBgn0037019	Pex16	1.301	0.00163638		FBgn0038353	CG5399	0.456	0.00597753		FBgn0038418	pad	0.75	9e-05		FBgn0263558	mir-4980	0.72	0.00054		FBgn0033266	Socs44A	1.14	0.00198753		FBgn0031697	CG14024	0.7	0.0001		FBgn0010223	Galphaf	0.357	0.000439675		FBgn0039625	beta4GalNAcTB	0.71	0.00656
FBgn0032002	CG8353	1.3	0.0044		FBgn0004828	His3.3B	0.455	0.00179844		FBgn0038419	CG14879	0.75	9e-05		FBgn0266577	asRNA:CR45108	0.72	0.00054		FBgn0036058	CG6707	1.138	3.06608e-05		FBgn0053510	CG33510	0.7	0.0001		FBgn0050273	CG30273	0.357	0.00801966		FBgn0041780	Ssl2	0.71	0.00656
FBgn0015286	Rala	1.299	2.24057e-14		FBgn0039857	RpL6	0.455	0.00577501		FBgn0036622	Agpat4	0.75	0.0001		FBgn0267615	lncRNA:CR45953	0.72	0.0006		FBgn0051223	CG31223	1.138	0.00652828		FBgn0053511	CG33511	0.7	0.0001		FBgn0039741	CG7943	0.356	0.00420025		FBgn0037412	Osi4	0.71	0.00714
FBgn0025469	slv	1.299	0.000272047		FBgn0040383	CG5254	0.454	0.00144661		FBgn0037517	CG10086	0.75	0.0001		FBgn0028689	Rpn6	0.72	0.0007		FBgn0031682	CG5828	1.137	0.00132866		FBgn0038548	CG17806	0.7	0.00024		FBgn0038878	CG3301	0.356	0.00601791		FBgn0030048	CG12112	0.71	0.00724
FBgn0053127	CG33127	1.299	0.00804085		FBgn0039300	RpS27	0.454	0.00398962		FBgn0037518	CG2641	0.75	0.0001		FBgn0050476	ave	0.72	0.0007		FBgn0035147	Gale	1.135	0.000264377		FBgn0038549	CG17802	0.7	0.00024		FBgn0001105	Gbeta13F	0.354	0.000447365		FBgn0000581	E(Pc)	0.71	0.00762
FBgn0000253	Cam	1.298	3.67137e-15		FBgn0264816	koko	0.454	0.00555564		FBgn0042103	CG18746	0.75	0.0001		FBgn0266853	lncRNA:CR45314	0.72	0.0007		FBgn0026566	CG1307	1.135	0.00743548		FBgn0261954	east	0.7	0.00026		FBgn0030529	Clic	0.353	2.99e-06		FBgn0266020	lncRNA:CR44785	0.71	0.00829
FBgn0031317	Charon	1.298	0.00054644		FBgn0033810	CG4646	0.454	0.0089795		FBgn0050280	CG30280	0.75	0.0001		FBgn0023095	caps	0.72	0.00094		FBgn0038256	CG7530	1.134	1.71315e-07		FBgn0267034	lncRNA:CR45478	0.7	0.00026		FBgn0039109	CG10365	0.352	6.03e-05		FBgn0002868	MtnA	0.7	0
FBgn0005771	noc	1.297	5.30708e-05		FBgn0260857	Bet1	0.453	0.00550833		FBgn0050281	CG30281	0.75	0.0001		FBgn0005640	Eip63E	0.72	0.00102		FBgn0000536	eas	1.134	4.09331e-07		FBgn0027070	CG17322	0.7	0.00041		FBgn0032955	CG2201	0.352	0.000334518		FBgn0267237	lncRNA:CR45677	0.7	0
FBgn0030955	CG6891	1.296	1.43166e-07		FBgn0036367	CG10116	0.453	0.00660033		FBgn0243516	Vrp1	0.75	0.0001		FBgn0267470	lncRNA:CR45820	0.72	0.00102		FBgn0265174	PIG-V	1.127	0.00224186		FBgn0032292	EMC3	0.7	0.00041		FBgn0038475	Keap1	0.351	0.00024859		FBgn0000723	FER	0.7	1e-05
FBgn0024945	NitFhit	1.294	0.00124859		FBgn0261599	RpS29	0.453	0.00739936		FBgn0267824	PRAS40	0.75	0.0001		FBgn0038721	subdued	0.72	0.00112		FBgn0021750	SerRS-m	1.126	0.000679031		FBgn0032600	BuGZ	0.7	0.00046		FBgn0261108	Atg13	0.351	0.00135354		FBgn0037684	Srr	0.7	1e-05
FBgn0035904	GstO3	1.293	0.00287162		FBgn0263916	Ent2	0.452	0.00210721		FBgn0265979	lncRNA:CR44758	0.75	0.00025		FBgn0083974	CG34138	0.72	0.00112		FBgn0051344	CG31344	1.126	0.00185667		FBgn0014135	bnl	0.7	0.00047		FBgn0086361	alph	0.35	0.000491179		FBgn0032437	CR17024	0.7	6e-05
FBgn0031403	CG15387	1.293	0.00800225		FBgn0035102	CG7049	0.452	0.00690096		FBgn0020399	Mst89B	0.75	0.00036		FBgn0031117	GstT3	0.72	0.00665		FBgn0262975	cnc	1.124	1.74223e-06		FBgn0051459	CG31459	0.7	0.00047		FBgn0260748	CG5004	0.35	0.00363936		FBgn0030799	CG4872	0.7	0.0001
FBgn0033717	CG8839	1.291	8.10339e-07		FBgn0031610	CG15436	0.452	0.00761065		FBgn0250823	gish	0.75	0.00036		FBgn0020647	KrT95D	0.71	0		FBgn0024542	Neos	1.124	0.00293636		FBgn0267348	LanB2	0.7	0.00056		FBgn0032253	LManI	0.349	0.00248454		FBgn0030800	Nprl2	0.7	0.0001
FBgn0033788	CG13323	1.291	0.000225353		FBgn0033214	CG1941	0.451	0.00154107		FBgn0261286	Mat89Ba	0.75	0.00036		FBgn0036745	CG7484	0.71	0		FBgn0023214	edl	1.123	5.04495e-07		FBgn0267796	Tmc	0.7	0.00056		FBgn0260959	MCPH1	0.348	9.96e-06		FBgn0029502	Coq7	0.7	0.00012
FBgn0030329	prtp	1.29	0.00012139		FBgn0033448	hebe	0.45	1.65e-05		FBgn0031517	CG15406	0.75	0.00041		FBgn0036746	Crtc	0.71	0		FBgn0035049	Mmp1	1.121	1.69865e-13		FBgn0035435	PIG-C	0.7	0.00063		FBgn0030294	Pa1	0.348	0.00781172		FBgn0015591	AstA	0.7	0.00017
FBgn0010504	kermit	1.29	0.000200871		FBgn0010246	Myo61F	0.45	2.81e-05		FBgn0031518	CG3277	0.75	0.00041		FBgn0040070	Trx-2	0.71	0		FBgn0259938	cwo	1.121	1.02458e-11		FBgn0035436	CG12016	0.7	0.00063		FBgn0002069	AspRS	0.347	0.00231616		FBgn0033449	CG1663	0.7	0.00019
FBgn0028327	l(1)G0320	1.29	0.000717565		FBgn0039882	Rift	0.45	0.00233408		FBgn0002962	nos	0.75	0.00047		FBgn0051431	CG31431	0.71	0		FBgn0038897	CG5849	1.121	2.32302e-05		FBgn0259933	CG42456	0.7	0.00063		FBgn0035601	Uev1A	0.347	0.00780364		FBgn0033451	Marc	0.7	0.00019
FBgn0033206	DCTN4-p62	1.288	0.0015866		FBgn0010348	Arf79F	0.449	0.000577154		FBgn0038682	CG5835	0.75	0.00047		FBgn0053094	Synd	0.71	0		FBgn0036552	CG17028	1.121	0.00419656		FBgn0033052	SCAP	0.7	0.00069		FBgn0026570	CG5704	0.347	0.00983299		FBgn0038421	CG17931	0.7	0.00046
FBgn0032782	Rab9	1.287	5.27066e-05		FBgn0035355	CG16985	0.449	0.00862221		FBgn0038683	CG11779	0.75	0.00047		FBgn0261552	ps	0.71	0		FBgn0267792	rgr	1.119	5.18486e-11		FBgn0034479	CG8654	0.7	0.00106		FBgn0010516	wal	0.345	0.00398368		FBgn0033499	CG12914	0.7	0.00054
FBgn0034642	CG15674	1.286	0.000525874		FBgn0031836	CG11050	0.448	0.000101447		FBgn0259704	Nsun5	0.75	0.00047		FBgn0001168	h	0.71	1e-05		FBgn0001942	eIF4A	1.118	2.62543e-05		FBgn0039726	eIF2Balpha	0.7	0.00106		FBgn0030400	Pits	0.344	9.51e-06		FBgn0033500	CG12913	0.7	0.00054
FBgn0035211	CG2211	1.284	0.000405228		FBgn0250869	CG42240	0.448	0.00380207		FBgn0264916	asRNA:CR44107	0.75	0.00047		FBgn0004864	hop	0.71	1e-05		FBgn0032889	CG9331	1.118	3.15536e-05		FBgn0039727	Vps13B	0.7	0.00106		FBgn0034649	PIG-M	0.344	0.00286017		FBgn0033482	CG1371	0.7	0.0007
FBgn0028515	EndoGI	1.284	0.00109295		FBgn0051976	ovm	0.448	0.00403569		FBgn0003149	Prm	0.75	0.00056		FBgn0030294	Pa1	0.71	1e-05		FBgn0029766	CG15784	1.118	0.000541622		FBgn0037153	olf413	0.7	0.00209		FBgn0259725	CG42379	0.344	0.00286017		FBgn0033483	egr	0.7	0.0007
FBgn0261373	CG33228	1.284	0.00679054		FBgn0010408	RpS9	0.448	0.00911001		FBgn0024194	rasp	0.75	0.00056		FBgn0035237	CG13917	0.71	1e-05		FBgn0035023	ITP	1.117	7.11516e-16		FBgn0032834	CG13965	0.7	0.00438		FBgn0259726	CG42380	0.344	0.00286017		FBgn0033844	bbc	0.7	0.0007
FBgn0043364	cbt	1.282	5.65933e-05		FBgn0033906	ReepB	0.447	0.000890848		FBgn0035407	Asciz	0.75	0.00056		FBgn0032166	CG4619	0.71	2e-05		FBgn0052672	Atg8a	1.117	0.00111546		FBgn0032835	CG16772	0.7	0.00438		FBgn0011596	fzo	0.344	0.00773052		FBgn0261611	CG42700	0.7	0.0007
FBgn0033483	egr	1.28	2.34376e-07		FBgn0033582	CG9084	0.447	0.00979825		FBgn0260388	CG42514	0.75	0.00056		FBgn0032167	CG5853	0.71	2e-05		FBgn0037592	CG11737	1.117	0.00114354		FBgn0038660	CG14291	0.7	0.00672		FBgn0011202	dia	0.343	0.00709419		FBgn0266142	lncRNA:CR44848	0.7	0.0007
FBgn0020238	14-3-3epsilon	1.279	1.57641e-07		FBgn0033453	Sting	0.446	0.000598009		FBgn0036141	wls	0.75	0.00063		FBgn0040653	IM4	0.71	4e-05		FBgn0032482	Pect	1.116	1.6008e-07		FBgn0051163	SKIP	0.7	0.00672		FBgn0000042	Act5C	0.341	0.000699397		FBgn0266809	asRNA:CR45271	0.7	0.0007
FBgn0264744	CG44002	1.277	0.00309593		FBgn0042103	CG18746	0.446	0.00656042		FBgn0052076	Alg10	0.75	0.00063		FBgn0067905	IM14	0.71	4e-05		FBgn0039328	CHKov2	1.116	0.00394855		FBgn0264950	asRNA:CR44119	0.7	0.0071		FBgn0051523	CG31523	0.341	0.000855513		FBgn0030786	mRpL22	0.7	0.00074
FBgn0013305	Nmda1	1.276	0.000241172		FBgn0038595	CG7142	0.446	0.00706781		FBgn0052082	IRSp53	0.75	0.00063		FBgn0011740	alpha-Man-IIa	0.71	6e-05		FBgn0036331	CG14117	1.116	0.0059119		FBgn0264952	lncRNA:CR44121	0.7	0.0071		FBgn0264357	SNF4Agamma	0.34	3.08e-12		FBgn0003867	tsl	0.7	0.00091
FBgn0031662	CG3792	1.276	0.00415174		FBgn0015829	TfIIEbeta	0.446	0.00759504		FBgn0264721	lncRNA:CR43989	0.75	0.00063		FBgn0032120	CG33298	0.71	6e-05		FBgn0030747	CG4301	1.113	1.0024e-08		FBgn0085479	CG34450	0.69	0		FBgn0031011	CG8034	0.34	4.02e-08		FBgn0036801	MYPT-75D	0.7	0.00102
FBgn0042110	CG18765	1.276	0.00496361		FBgn0000565	Eip71CD	0.445	0.000927852		FBgn0010488	NAT1	0.75	0.00069		FBgn0004889	tws	0.71	8e-05		FBgn0032161	CG4594	1.113	0.00735705		FBgn0001316	klar	0.69	1e-05		FBgn0039858	CycG	0.34	2.38e-06		FBgn0032600	BuGZ	0.7	0.00668
FBgn0263773	fok	1.274	0.000111908		FBgn0037007	CG5059	0.445	0.00119255		FBgn0034322	CG18536	0.75	0.00069		FBgn0266720	Snap24	0.71	8e-05		FBgn0036538	CG15715	1.112	0.00400678		FBgn0085298	CG34269	0.69	1e-05		FBgn0052512	CG32512	0.34	0.000137035		FBgn0003638	su(w[a])	0.7	0.00724
FBgn0037341	CG12746	1.274	0.000255158		FBgn0033294	Mal-A4	0.445	0.00624833		FBgn0034323	CG18537	0.75	0.00069		FBgn0286506	Mpi	0.71	8e-05		FBgn0038638	CG7702	1.111	2.71296e-06		FBgn0050089	CG30089	0.69	3e-05		FBgn0013576	mtd	0.34	0.00170978		FBgn0266569	CG42259	0.7	0.00724
FBgn0038312	Zip88E	1.274	0.00139457		FBgn0010235	Klc	0.444	0.000118784		FBgn0038768	CG4936	0.75	0.00072		FBgn0010803	TrpRS	0.71	0.0001		FBgn0035109	CG13876	1.111	0.00448391		FBgn0000527	e	0.69	9e-05		FBgn0013746	alien	0.34	0.00588649		FBgn0003209	raw	0.69	0
FBgn0033875	CG6357	1.274	0.00158951		FBgn0024733	RpL10	0.444	0.00763983		FBgn0265039	lncRNA:CR44156	0.75	0.00072		FBgn0034741	CG4269	0.71	0.0001		FBgn0003390	shf	1.11	9.79747e-08		FBgn0038872	Nelf-A	0.69	9e-05		FBgn0039209	REPTOR	0.339	0.000105778		FBgn0013733	shot	0.69	0
FBgn0086472	RpS25	1.274	0.0057435		FBgn0011837	Tis11	0.443	2.07e-12		FBgn0024943	PIP82	0.75	0.0008		FBgn0259677	CG42346	0.71	0.0001		FBgn0260960	Baldspot	1.109	4.30307e-13		FBgn0034073	CG8414	0.69	0.0001		FBgn0086708	stv	0.339	0.00291419		FBgn0016977	spen	0.69	0
FBgn0038194	Cyp6d5	1.273	0.000315779		FBgn0025620	CG13360	0.443	0.00170508		FBgn0027296	temp	0.75	0.0008		FBgn0263665	lncRNA:CR43656	0.71	0.0001		FBgn0000568	Eip75B	1.108	6.05451e-09		FBgn0083983	mRpL34	0.69	0.0001		FBgn0034179	CG6805	0.339	0.00435664		FBgn0086655	jing	0.69	0
FBgn0033529	CG17765	1.273	0.00185573		FBgn0285950	RpL19	0.443	0.00353604		FBgn0030331	CG15221	0.75	0.0008		FBgn0285911	Vps16A	0.71	0.0001		FBgn0037007	CG5059	1.108	0.000371083		FBgn0265605	Ric	0.69	0.0001		FBgn0014009	Rab2	0.339	0.00575673		FBgn0086676	spin	0.69	0
FBgn0029594	CG14806	1.273	0.0048454		FBgn0036063	CG6674	0.443	0.0088522		FBgn0085350	inaF-C	0.75	0.0008		FBgn0053281	CG33281	0.71	0.00011		FBgn0004914	Hnf4	1.107	2.28732e-18		FBgn0036168	CG7512	0.69	0.00022		FBgn0027338	Kap-alpha3	0.338	0.00108407		FBgn0265303	lncRNA:CR44276	0.69	0
FBgn0053635	CG33635	1.273	0.00759431		FBgn0259938	cwo	0.442	3.01e-08		FBgn0085351	inaF-A	0.75	0.0008		FBgn0053282	CG33282	0.71	0.00011		FBgn0035091	CG3829	1.107	2.47949e-05		FBgn0036170	CG11714	0.69	0.00022		FBgn0038682	CG5835	0.337	0.00153158		FBgn0265638	lncRNA:CR44445	0.69	0
FBgn0004654	Pgd	1.272	9.49994e-05		FBgn0034642	CG15674	0.442	0.00178856		FBgn0260812	inaF-D	0.75	0.0008		FBgn0039214	puf	0.71	0.00046		FBgn0000477	DNaseII	1.107	0.00439702		FBgn0284444	ddbt	0.69	0.00022		FBgn0035390	scramb2	0.336	0.00334499		FBgn0267744	lncRNA:CR46075	0.69	0
FBgn0035753	RpL18	1.272	0.00526728		FBgn0052446	Atox1	0.442	0.00496061		FBgn0264975	Nrg	0.75	0.0008		FBgn0264429	lncRNA:CR43847	0.71	0.00046		FBgn0039209	REPTOR	1.106	2.87924e-12		FBgn0027053	CSN5	0.69	0.00024		FBgn0020764	Alas	0.336	0.00960515		FBgn0029836	CG5928	0.69	4e-05
FBgn0025335	Cpes	1.271	0.000665825		FBgn0000116	Argk	0.441	1.23e-07		FBgn0037766	Teh1	0.75	0.00225		FBgn0029665	CG14270	0.71	0.00047		FBgn0033879	Echs1	1.106	0.0075335		FBgn0038853	RhoGAP93B	0.69	0.00047		FBgn0014002	Pdi	0.335	0.000134222		FBgn0029837	Tsp5D	0.69	4e-05
FBgn0004106	Cdk1	1.271	0.00158049		FBgn0052485	CG32485	0.441	0.004393		FBgn0039214	puf	0.75	0.00431		FBgn0029666	CG10803	0.71	0.00047		FBgn0086605	CG9853	1.105	0.000103971		FBgn0265067	lncRNA:CR44178	0.69	0.00047		FBgn0030955	CG6891	0.335	0.000388914		FBgn0039627	CG11837	0.69	6e-05
FBgn0035099	CG6845	1.27	9.23942e-05		FBgn0031267	Ipk2	0.441	0.00648894		FBgn0030374	CG15734	0.75	0.00517		FBgn0051098	CG31098	0.71	0.00057		FBgn0004228	mex1	1.105	0.00106121		FBgn0010424	TpnC73F	0.69	0.00056		FBgn0032350	CG6287	0.334	0.000690658		FBgn0039628	CG11841	0.69	6e-05
FBgn0037686	RpL34b	1.27	0.00611206		FBgn0040396	CG3939	0.441	0.00662398		FBgn0264675	lncRNA:CR43960	0.75	0.00517		FBgn0037166	CG11426	0.71	0.0006		FBgn0050008	CG30008	1.105	0.00655658		FBgn0035107	mri	0.69	0.00056		FBgn0003321	sbr	0.333	8.15e-07		FBgn0004167	kst	0.69	7e-05
FBgn0010411	RpS18	1.27	0.00768925		FBgn0029826	CG6041	0.44	0.00585412		FBgn0261822	Bsg	0.75	0.0071		FBgn0266931	lncRNA:CR45382	0.71	0.0006		FBgn0038476	kuk	1.102	1.7845e-05		FBgn0035647	CG10486	0.69	0.00056		FBgn0025683	CG3164	0.333	0.00281964		FBgn0027594	drpr	0.69	7e-05
FBgn0029094	asf1	1.268	0.00157118		FBgn0003721	Tm1	0.439	6.36e-06		FBgn0033769	CG8768	0.75	0.00746		FBgn0035647	CG10486	0.71	0.00066		FBgn0031768	CG12393	1.102	0.00102046		FBgn0036294	CG10654	0.69	0.00056		FBgn0031518	CG3277	0.332	0.000118049		FBgn0035262	CG18171	0.69	7e-05
FBgn0038431	CG10405	1.268	0.00263938		FBgn0284245	eEF1alpha1	0.438	7.97e-05		FBgn0036844	Mkp3	0.74	0		FBgn0031312	Tango14	0.71	0.0007		FBgn0029174	Fkbp59	1.101	0.00232059		FBgn0036695	Papst2	0.69	0.00056		FBgn0001248	Idh	0.332	0.000352492		FBgn0035263	CG12035	0.69	7e-05
FBgn0051717	CG31717	1.268	0.00768136		FBgn0032618	CG31743	0.438	0.000609154		FBgn0038247	Cad88C	0.74	0		FBgn0032749	Phlpp	0.71	0.0007		FBgn0032870	CG2608	1.101	0.00375287		FBgn0036696	CG14057	0.69	0.00056		FBgn0033672	rho-7	0.332	0.00361169		FBgn0032430	CG6388	0.69	0.0001
FBgn0264294	Cyt-b5	1.267	0.00025907		FBgn0031661	Gmd	0.438	0.00449479		FBgn0038248	CG7886	0.74	0		FBgn0033079	Fmo-2	0.71	0.0007		FBgn0011661	Moe	1.1	1.80248e-19		FBgn0034694	CG6613	0.69	0.00067		FBgn0040069	vanin-like	0.332	0.00377519		FBgn0032431	CG5435	0.69	0.0001
FBgn0033139	Tsp42Er	1.267	0.00226399		FBgn0015623	Cpr	0.437	2.47e-05		FBgn0039827	CG1544	0.74	0		FBgn0034261	HPS4	0.71	0.0007		FBgn0040299	Myo28B1	1.098	2.69357e-06		FBgn0030904	upd2	0.69	0.0008		FBgn0036975	CG5618	0.332	0.00636349		FBgn0030286	CG1657	0.69	0.00047
FBgn0036036	CG14174	1.267	0.00449841		FBgn0031813	CG9527	0.437	0.000869335		FBgn0014007	Ptp69D	0.74	6e-05		FBgn0034262	swi2	0.71	0.0007		FBgn0030740	CG9917	1.098	0.00263228		FBgn0267167	lncRNA:CR45607	0.69	0.0008		FBgn0262656	Myc	0.331	1.99e-09		FBgn0033494	KCNQ	0.69	0.00054
FBgn0027524	CG3909	1.266	0.00254015		FBgn0052687	CG32687	0.436	9.6e-06		FBgn0030431	CG4407	0.74	6e-05		FBgn0264267	asRNA:CR43767	0.71	0.0007		FBgn0031474	CG2991	1.097	9.73043e-11		FBgn0053296	CG33296	0.69	0.00253		FBgn0036007	path	0.331	4.29e-06		FBgn0035086	CG12851	0.69	0.00054
FBgn0035976	PGRP-LC	1.265	1.19787e-09		FBgn0036993	CG5910	0.436	7.27e-05		FBgn0001941	ifc	0.74	9e-05		FBgn0063649	CG6006	0.71	0.00091		FBgn0052068	Adi1	1.096	0.00703152		FBgn0039325	CG10560	0.69	0.00431		FBgn0259749	mmy	0.331	0.00258875		FBgn0266626	asRNA:CR45133	0.69	0.00054
FBgn0037150	CG7133	1.265	0.00148792		FBgn0086532	Spt-I	0.436	0.00142658		FBgn0031759	lid	0.74	9e-05		FBgn0265039	lncRNA:CR44156	0.71	0.00091		FBgn0017550	Rga	1.092	1.26977e-06		FBgn0035161	CG13898	0.69	0.0045		FBgn0036493	CG7255	0.33	5.91e-05		FBgn0037472	CG10098	0.69	0.00057
FBgn0037244	CG14647	1.265	0.00168933		FBgn0038472	CG3995	0.436	0.00459629		FBgn0259735	CG42389	0.74	9e-05		FBgn0016041	Tom40	0.71	0.00098		FBgn0036622	Agpat4	1.092	0.000356566		FBgn0265730	lncRNA:CR44537	0.69	0.0045		FBgn0027844	CAH1	0.33	0.000365229		FBgn0037747	CG8481	0.69	0.00057
FBgn0029785	RpL35	1.265	0.00433259		FBgn0035499	Chd64	0.435	2.96e-06		FBgn0031423	CG3557	0.74	0.00041		FBgn0025642	CG32812	0.71	0.0011		FBgn0029888	ND-ASHI	1.092	0.00228903		FBgn0027565	CG5498	0.69	0.00657		FBgn0029831	CG5966	0.33	0.00220984		FBgn0037749	CG9471	0.69	0.00057
FBgn0053523	CG33523	1.264	6.26252e-05		FBgn0033547	CG12935	0.435	0.00594197		FBgn0000562	egl	0.74	0.00045		FBgn0039625	beta4GalNAcTB	0.71	0.00656		FBgn0041191	Rheb	1.091	0.00408087		FBgn0035534	mRpS6	0.69	0.00657		FBgn0034628	Acox57D-p	0.329	0.00152731		FBgn0010406	RNaseX25	0.69	0.00066
FBgn0037715	CG9399	1.264	0.00110521		FBgn0038369	Arpc3A	0.435	0.00792152		FBgn0034899	CG13560	0.74	0.00045		FBgn0041780	Ssl2	0.71	0.00656		FBgn0035238	CG12104	1.091	0.00642769		FBgn0039625	beta4GalNAcTB	0.69	0.00672		FBgn0030478	CG1640	0.329	0.00212701		FBgn0027554	CG8042	0.69	0.00066
FBgn0039300	RpS27	1.264	0.00254436		FBgn0035407	Asciz	0.435	0.00878532		FBgn0083941	CG34105	0.74	0.00045		FBgn0037412	Osi4	0.71	0.00714		FBgn0030521	CtsB1	1.09	0.00225449		FBgn0041780	Ssl2	0.69	0.00672		FBgn0033297	Mal-A8	0.329	0.00589692		FBgn0035708	axed	0.69	0.00066
FBgn0051229	CG31229	1.263	0.00470477		FBgn0032234	gny	0.434	0.00361501		FBgn0037941	CG12594	0.74	0.00047		FBgn0030048	CG12112	0.71	0.00724		FBgn0261396	Rpn3	1.088	0.00264177		FBgn0028514	CG4793	0.69	0.0071		FBgn0033631	Sod3	0.329	0.00611417		FBgn0035911	CG6638	0.69	0.00066
FBgn0033782	sug	1.262	1.63741e-07		FBgn0261587	CG42697	0.433	0.00681228		FBgn0033400	CG2063	0.74	0.00067		FBgn0000581	E(Pc)	0.71	0.00762		FBgn0014388	sty	1.087	4.65235e-14		FBgn0262979	lncRNA:CR43287	0.68	0		FBgn0002716	mei-W68	0.329	0.00992914		FBgn0041156	exex	0.69	0.00066
FBgn0037891	CG5214	1.26	0.000936121		FBgn0032001	CG8360	0.433	0.00933718		FBgn0033401	CG1968	0.74	0.00067		FBgn0266020	lncRNA:CR44785	0.71	0.00829		FBgn0015737	Hmu	1.086	0.000325688		FBgn0267695	lncRNA:CR46031	0.68	0		FBgn0013987	MAPk-Ak2	0.328	0.00183388		FBgn0264472	CG43880	0.69	0.00066
FBgn0035084	CG15861	1.26	0.000961774		FBgn0023519	mRpL16	0.433	0.00980441		FBgn0266625	asRNA:CR45132	0.74	0.00067		FBgn0002868	MtnA	0.7	0		FBgn0020493	Dad	1.083	1.07101e-13		FBgn0037000	ZnT77C	0.68	1e-05		FBgn0032889	CG9331	0.328	0.00388924		FBgn0028664	VhaM9.7-c	0.69	0.00102
FBgn0031208	CG11023	1.259	0.0014826		FBgn0016076	vri	0.432	3.04e-05		FBgn0002842	sa	0.74	0.00657		FBgn0011205	fbl	0.7	0		FBgn0033504	CAP	1.083	3.32409e-05		FBgn0263047	CG43342	0.68	1e-05		FBgn0085249	CG34220	0.328	0.00401447		FBgn0035505	Teh2	0.69	0.00102
FBgn0038319	mRpL9	1.259	0.00946393		FBgn0261930	vnd	0.431	1.18e-09		FBgn0034085	Ptp52F	0.74	0.00746		FBgn0053969	CG33969	0.7	0		FBgn0028540	CG9008	1.082	1.77662e-06		FBgn0263048	Gpdh3	0.68	1e-05		FBgn0052669	CG32669	0.328	0.00646926		FBgn0040696	CG18675	0.69	0.00102
FBgn0053170	CG33170	1.258	0.000588817		FBgn0024315	Picot	0.431	1.28e-07		FBgn0029819	Usp30	0.74	0.00845		FBgn0267237	lncRNA:CR45677	0.7	0		FBgn0033373	CG8080	1.082	0.000362062		FBgn0004611	Plc21C	0.68	2e-05		FBgn0030396	CG2556	0.327	4.39e-09		FBgn0040697	Teh3	0.69	0.00102
FBgn0024947	NTPase	1.256	4.70805e-06		FBgn0031143	CG1532	0.431	0.00201853		FBgn0029820	CG16721	0.74	0.00845		FBgn0000723	FER	0.7	1e-05		FBgn0000229	bsk	1.081	0.000542425		FBgn0031249	CG11911	0.68	2e-05		FBgn0050502	fa2h	0.327	8.53e-05		FBgn0002787	Rpn8	0.69	0.00111
FBgn0035975	PGRP-LA	1.256	0.000235433		FBgn0030894	Mvb12	0.43	0.00312689		FBgn0014011	Rac2	0.73	0		FBgn0037684	Srr	0.7	1e-05		FBgn0013272	Gp150	1.08	1.96435e-11		FBgn0266020	lncRNA:CR44785	0.68	2e-05		FBgn0030056	CAH3	0.327	0.000127947		FBgn0035001	Slik	0.69	0.00111
FBgn0035977	PGRP-LF	1.256	0.00054291		FBgn0035631	Txl	0.429	0.00528577		FBgn0030077	CG15365	0.73	0		FBgn0032437	CR17024	0.7	6e-05		FBgn0014029	37500	1.08	0.00118114		FBgn0031907	CG5171	0.68	3e-05		FBgn0033413	prel	0.327	0.00588311		FBgn0259735	CG42389	0.69	0.00668
FBgn0040396	CG3939	1.254	0.00444126		FBgn0000339	cni	0.429	0.0069498		FBgn0034005	ItgaPS4	0.73	0		FBgn0030799	CG4872	0.7	0.0001		FBgn0052695	CG32695	1.076	0.00325244		FBgn0031908	CG5177	0.68	3e-05		FBgn0039358	CG5028	0.327	0.00844446		FBgn0050076	CG30076	0.69	0.00712
FBgn0001491	l(1)10Bb	1.253	0.00598102		FBgn0034706	CG11275	0.428	0.000506734		FBgn0034405	Jheh2	0.73	0		FBgn0030800	Nprl2	0.7	0.0001		FBgn0262026	CG42837	1.075	0.00175274		FBgn0034406	Jheh3	0.68	3e-05		FBgn0034602	Lapsyn	0.326	0.000213373		FBgn0010340	140up	0.69	0.00714
FBgn0036039	Naa60	1.252	0.000808948		FBgn0285948	RpL27A	0.428	0.00962348		FBgn0259935	CG42458	0.73	0		FBgn0029502	Coq7	0.7	0.00012		FBgn0265178	CG44243	1.075	0.00175274		FBgn0267473	lncRNA:CR45823	0.68	3e-05		FBgn0067102	GlcT	0.326	0.00179834		FBgn0038206	twf	0.69	0.00714
FBgn0016076	vri	1.251	8.96886e-22		FBgn0042105	CG18748	0.427	0.00236401		FBgn0035833	CG7565	0.73	1e-05		FBgn0015591	AstA	0.7	0.00017		FBgn0033812	Pex13	1.073	0.00378714		FBgn0267924	lncRNA:CR46205	0.68	3e-05		FBgn0262872	milt	0.325	2.84e-09		FBgn0262955	RpII140	0.69	0.00714
FBgn0017581	Lk6	1.251	1.8312e-14		FBgn0037756	CG8507	0.427	0.00406591		FBgn0039830	ATPsynC	0.73	1e-05		FBgn0033449	CG1663	0.7	0.00019		FBgn0001098	Gdh	1.072	1.92376e-07		FBgn0003041	pbl	0.68	6e-05		FBgn0010504	kermit	0.325	4.15e-06		FBgn0052636	lncRNA:CR32636	0.69	0.00724
FBgn0028955	CG8788	1.251	3.27542e-05		FBgn0038462	CG17556	0.427	0.00418684		FBgn0046696	RNaseP:RNA	0.73	1e-05		FBgn0033450	Lsm11	0.7	0.00019		FBgn0002284	Prosbeta6	1.072	0.00761018		FBgn0033539	Git	0.68	6e-05		FBgn0266599	Hsc70-4	0.325	0.000653772		FBgn0010052	Jhe	0.69	0.00762
FBgn0265313	CG44286	1.251	3.27542e-05		FBgn0283666	Rap2l	0.427	0.00615032		FBgn0263544	mir-4949	0.73	1e-05		FBgn0033451	Marc	0.7	0.00019		FBgn0031145	Ntf-2	1.071	0.000102355		FBgn0033540	Elp2	0.68	6e-05		FBgn0002570	Mal-A1	0.325	0.00578669		FBgn0015524	otp	0.69	0.00762
FBgn0015222	Fer1HCH	1.251	0.000179303		FBgn0259176	bun	0.425	0.000161974		FBgn0004401	Pep	0.73	3e-05		FBgn0038421	CG17931	0.7	0.00046		FBgn0037174	CG14457	1.07	2.66946e-09		FBgn0031778	lncRNA:CR9162	0.68	9e-05		FBgn0250823	gish	0.324	3.3e-06		FBgn0050095	CG30095	0.69	0.00762
FBgn0259176	bun	1.25	1.4167e-05		FBgn0025709	CNT2	0.425	0.00025883		FBgn0032297	CG17124	0.73	3e-05		FBgn0003660	Syb	0.7	0.00054		FBgn0011284	RpS4	1.07	0.000699699		FBgn0265999	lncRNA:CR44773	0.68	9e-05		FBgn0024238	Fim	0.324	0.000128298		FBgn0262690	asRNA:CR43160	0.69	0.00762
FBgn0033038	CG7791	1.25	0.000328921		FBgn0085484	Pdxk	0.425	0.00471444		FBgn0036742	CG7497	0.73	3e-05		FBgn0033499	CG12914	0.7	0.00054		FBgn0035663	CG6462	1.07	0.00728186		FBgn0026059	Mhcl	0.68	0.0001		FBgn0038734	CG11453	0.324	0.00672419		FBgn0264894	CG44085	0.69	0.00829
FBgn0032154	mtDNA-helicase	1.25	0.000443807		FBgn0037637	IscU	0.425	0.00618203		FBgn0283551	mir-9378	0.73	3e-05		FBgn0033500	CG12913	0.7	0.00054		FBgn0034194	CG15611	1.065	1.13813e-05		FBgn0045502	Gr10a	0.68	0.0001		FBgn0035432	ZnT63C	0.323	5.49e-05		FBgn0015663	Dot	0.68	0
FBgn0044826	Pak3	1.249	2.05383e-08		FBgn0017581	Lk6	0.424	1.84e-09		FBgn0031012	CG8051	0.73	4e-05		FBgn0033482	CG1371	0.7	0.0007		FBgn0030294	Pa1	1.065	0.00398005		FBgn0265434	zip	0.68	0.0001		FBgn0027592	MED15	0.322	0.00176567		FBgn0027356	Amph	0.68	0
FBgn0025621	CG16989	1.249	2.27088e-05		FBgn0001098	Gdh	0.424	6.66e-05		FBgn0065084	snmRNA:763	0.73	4e-05		FBgn0033483	egr	0.7	0.0007		FBgn0035721	CG9948	1.065	0.00572875		FBgn0267615	lncRNA:CR45953	0.68	0.0001		FBgn0015789	Rab10	0.322	0.00217646		FBgn0034005	ItgaPS4	0.68	0
FBgn0031419	CG15390	1.249	0.00647132		FBgn0036502	CG7841	0.424	0.000569795		FBgn0000008	a	0.73	6e-05		FBgn0033844	bbc	0.7	0.0007		FBgn0040208	Kat60	1.064	1.34369e-05		FBgn0030797	CG13004	0.68	0.00013		FBgn0038947	Sar1	0.322	0.00931561		FBgn0034160	CG5550	0.68	0
FBgn0036551	CG17029	1.248	0.00157514		FBgn0037621	M1BP	0.424	0.00215873		FBgn0001257	ImpL2	0.73	6e-05		FBgn0261611	CG42700	0.7	0.0007		FBgn0030003	CG2116	1.063	0.00226085		FBgn0264475	lncRNA:CR43883	0.68	0.00022		FBgn0033782	sug	0.321	6.53e-05		FBgn0261793	Trf2	0.68	0
FBgn0040715	CG15386	1.248	0.00967759		FBgn0042135	CG18812	0.424	0.00498293		FBgn0003218	rdgB	0.73	6e-05		FBgn0266142	lncRNA:CR44848	0.7	0.0007		FBgn0037207	Mes2	1.062	3.87181e-07		FBgn0264078	Flo2	0.68	0.00026		FBgn0261985	Ptpmeg	0.32	2.01e-05		FBgn0263336	lncRNA:CR43417	0.68	0
FBgn0259717	CG42371	1.248	0.00967759		FBgn0003231	ref(2)P	0.424	0.00663696		FBgn0003396	shn	0.73	6e-05		FBgn0266809	asRNA:CR45271	0.7	0.0007		FBgn0032120	CG33298	1.061	5.7661e-21		FBgn0262126	Sec24CD	0.68	0.00041		FBgn0031190	CG12576	0.32	7.07e-05		FBgn0264510	lncRNA:CR43909	0.68	0
FBgn0035121	Tudor-SN	1.247	5.47046e-07		FBgn0015222	Fer1HCH	0.423	0.00127659		FBgn0030521	CtsB1	0.73	6e-05		FBgn0030786	mRpL22	0.7	0.00074		FBgn0028550	Atf3	1.06	4.42473e-23		FBgn0264945	asRNA:CR44114	0.68	0.00041		FBgn0033853	CG6145	0.32	0.000431359		FBgn0267103	lncRNA:CR45543	0.68	0
FBgn0032986	CG3262	1.246	0.0059448		FBgn0035211	CG2211	0.423	0.0033237		FBgn0035186	CG13912	0.73	6e-05		FBgn0003867	tsl	0.7	0.00091		FBgn0283680	IP3K2	1.06	1.25705e-19		FBgn0267378	sau	0.68	0.00041		FBgn0036824	CG3902	0.32	0.00225322		FBgn0000667	Actn	0.68	1e-05
FBgn0033421	CG1888	1.244	7.2219e-05		FBgn0038051	CG17207	0.423	0.00755291		FBgn0035187	Trh	0.73	6e-05		FBgn0037007	CG5059	0.7	0.00094		FBgn0037882	CG17187	1.06	0.00885987		FBgn0038803	CG5191	0.68	0.00047		FBgn0066101	LpR1	0.319	5.81e-07		FBgn0003964	usp	0.68	1e-05
FBgn0034763	RYBP	1.243	0.000234503		FBgn0260934	par-1	0.422	8.35e-06		FBgn0052252	asRNA:CR32252	0.73	6e-05		FBgn0036801	MYPT-75D	0.7	0.00102		FBgn0035498	Fit1	1.059	0.000549801		FBgn0035724	CG10064	0.68	0.00056		FBgn0033226	CG1882	0.319	0.00445096		FBgn0036742	CG7497	0.68	1e-05
FBgn0036813	Atg3	1.243	0.000640954		FBgn0035397	CG11486	0.422	8.81e-06		FBgn0085235	CG34206	0.73	6e-05		FBgn0032600	BuGZ	0.7	0.00668		FBgn0037009	CG5104	1.055	0.00490862		FBgn0035725	Mis12	0.68	0.00056		FBgn0033188	Drat	0.318	0.00057427		FBgn0261461	RhoGAP18B	0.68	1e-05
FBgn0037235	CG1103	1.243	0.000920373		FBgn0051198	CG31198	0.421	0.000371068		FBgn0261444	CG3638	0.73	6e-05		FBgn0026566	CG1307	0.7	0.00714		FBgn0263993	CG43736	1.054	5.24674e-10		FBgn0264481	asRNA:CR43889	0.68	0.00056		FBgn0264751	Vti1b	0.318	0.001897		FBgn0263542	mir-4954	0.68	1e-05
FBgn0025637	SkpA	1.243	0.00820509		FBgn0263607	l(3)72Dp	0.421	0.00841582		FBgn0263110	CG43367	0.73	6e-05		FBgn0003638	su(w[a])	0.7	0.00724		FBgn0060296	pain	1.054	4.25904e-07		FBgn0263569	mir-4968	0.68	0.00063		FBgn0016917	Stat92E	0.317	4.73e-07		FBgn0032949	Lamp1	0.68	2e-05
FBgn0038307	mRpS10	1.243	0.00873664		FBgn0038197	foxo	0.42	2.45e-12		FBgn0037016	CG13252	0.73	8e-05		FBgn0266569	CG42259	0.7	0.00724		FBgn0265191	Gyg	1.054	1.27965e-06		FBgn0266212	asRNA:CR44907	0.68	0.00253		FBgn0003942	RpS27A	0.316	0.00788066		FBgn0027287	Gmap	0.68	3e-05
FBgn0005585	Calr	1.241	0.00079168		FBgn0040777	CG14767	0.42	4.39e-05		FBgn0031497	SerRS	0.73	9e-05		FBgn0003209	raw	0.69	0		FBgn0260934	par-1	1.053	7.60849e-06		FBgn0031489	CG17224	0.68	0.00438		FBgn0003396	shn	0.315	8.61e-15		FBgn0031436	ND-B17.2	0.68	3e-05
FBgn0034577	cpa	1.24	0.000641317		FBgn0015572	alpha-Est4	0.419	0.00547651		FBgn0031498	CG17260	0.73	9e-05		FBgn0013733	shot	0.69	0		FBgn0016694	Pdp1	1.052	5.92337e-36		FBgn0031490	CG17264	0.68	0.00438		FBgn0028491	CG2930	0.315	3.53e-06		FBgn0032868	CG17472	0.68	3e-05
FBgn0025366	Ip259	1.24	0.00358051		FBgn0038100	Paip2	0.419	0.00989032		FBgn0000317	ck	0.73	0.0001		FBgn0016977	spen	0.69	0		FBgn0003888	betaTub60D	1.052	1.23975e-07		FBgn0262189	mir-2500	0.68	0.00657		FBgn0036196	CG11658	0.315	5.41e-06		FBgn0262395	mir-12	0.68	3e-05
FBgn0032704	Jwa	1.24	0.00438532		FBgn0031117	GstT3	0.418	0.0064322		FBgn0052676	stx	0.73	0.0001		FBgn0031228	ND-15	0.69	0		FBgn0031818	CG9536	1.052	0.000832436		FBgn0014863	Mlp84B	0.68	0.00672		FBgn0000568	Eip75B	0.315	6.79e-06		FBgn0262409	mir-304	0.68	3e-05
FBgn0050344	CG30344	1.239	0.000102972		FBgn0037647	RagA-B	0.418	0.00786843		FBgn0262451	ban	0.73	0.0001		FBgn0031229	CG3436	0.69	0		FBgn0032223	GATAd	1.05	5.62105e-05		FBgn0032693	Cyp310a1	0.68	0.0071		FBgn0037001	ND-39	0.315	0.00020423		FBgn0262426	mir-283	0.68	3e-05
FBgn0037750	Whamy	1.239	0.000267641		FBgn0259834	out	0.417	9.28e-07		FBgn0033788	CG13323	0.73	0.00024		FBgn0086655	jing	0.69	0		FBgn0051431	CG31431	1.048	0.000464496		FBgn0026374	Rhp	0.68	0.00845		FBgn0004876	cdi	0.314	1.06e-17		FBgn0266689	lncRNA:CR45179	0.68	3e-05
FBgn0037342	CG2931	1.238	0.00528674		FBgn0032078	C1GalTA	0.417	8.51e-06		FBgn0033789	CG13324	0.73	0.00024		FBgn0086676	spin	0.69	0		FBgn0053995	CG33995	1.047	1.16117e-05		FBgn0038589	CG18598	0.67	0		FBgn0015790	Rab11	0.314	0.000303975		FBgn0267557	lncRNA:CR45897	0.68	3e-05
FBgn0037470	Tailor	1.237	0.00014908		FBgn0037387	CG1213	0.417	0.000239777		FBgn0035537	CG11342	0.73	0.0003		FBgn0265303	lncRNA:CR44276	0.69	0		FBgn0264742	CG44000	1.047	1.16117e-05		FBgn0038590	CG12320	0.67	0		FBgn0033635	Prip	0.314	0.000790211		FBgn0039993	CG17691	0.68	5e-05
FBgn0036825	RpL26	1.237	0.00305426		FBgn0033421	CG1888	0.417	0.000724507		FBgn0035538	DopEcR	0.73	0.0003		FBgn0265638	lncRNA:CR44445	0.69	0		FBgn0264743	CG44001	1.047	1.16117e-05		FBgn0263738	Ada2a	0.67	0		FBgn0040153	l(1)G0469	0.314	0.00120258		FBgn0037307	Tim17a2	0.68	6e-05
FBgn0016693	Past1	1.236	7.32601e-08		FBgn0033038	CG7791	0.417	0.00374319		FBgn0035760	CG8607	0.73	0.0003		FBgn0267744	lncRNA:CR46075	0.69	0		FBgn0033236	CG14764	1.047	9.06552e-05		FBgn0262893	CG43248	0.67	3e-05		FBgn0086254	CG6084	0.314	0.00224455		FBgn0040257	Ugt86Dc	0.68	6e-05
FBgn0027552	CG10863	1.236	0.00213854		FBgn0010741	Pfdn2	0.417	0.00671709		FBgn0053514	CG33514	0.73	0.0003		FBgn0029836	CG5928	0.69	4e-05		FBgn0034304	CG5742	1.047	0.000330324		FBgn0264959	Src42A	0.67	3e-05		FBgn0021765	scu	0.313	0.00866941		FBgn0040259	Ugt86Da	0.68	6e-05
FBgn0262467	Scox	1.236	0.0047		FBgn0037329	POLDIP2	0.416	0.0030053		FBgn0035033	CG3548	0.73	0.00045		FBgn0029837	Tsp5D	0.69	4e-05		FBgn0023477	Taldo	1.047	0.00437603		FBgn0034050	bug	0.67	6e-05		FBgn0031184	CG14615	0.312	0.0091312		FBgn0262537	CG43091	0.68	6e-05
FBgn0030605	ND-B18	1.236	0.00780268		FBgn0014020	Rho1	0.415	5.84e-05		FBgn0038198	Npc2b	0.73	0.00047		FBgn0037700	CG8149	0.69	6e-05		FBgn0039713	RpS8	1.045	0.00473827		FBgn0034651	CG15676	0.67	6e-05		FBgn0014011	Rac2	0.311	0.00430125		FBgn0262538	CG43092	0.68	6e-05
FBgn0283666	Rap2l	1.235	0.000420921		FBgn0036825	RpL26	0.415	0.00556199		FBgn0086687	Desat1	0.73	0.00047		FBgn0039627	CG11837	0.69	6e-05		FBgn0033659	Damm	1.045	0.00823577		FBgn0050263	stum	0.67	6e-05		FBgn0051719	RluA-1	0.31	0.000256898		FBgn0267443	lncRNA:CR45793	0.68	6e-05
FBgn0031505	ND-B14.5B	1.235	0.00809251		FBgn0016694	Pdp1	0.414	1.3e-21		FBgn0263626	lncRNA:CR43635	0.73	0.00047		FBgn0039628	CG11841	0.69	6e-05		FBgn0036337	AdenoK	1.044	0.000440002		FBgn0259678	sqa	0.67	6e-05		FBgn0261618	larp	0.309	1.33e-06		FBgn0267991	lncRNA:CR46258	0.68	6e-05
FBgn0033374	CG13741	1.234	0.000671203		FBgn0035473	mge	0.414	0.00312388		FBgn0036363	CG10140	0.73	0.00056		FBgn0004167	kst	0.69	7e-05		FBgn0028518	CG18480	1.044	0.00079686		FBgn0039335	Vps33B	0.67	9e-05		FBgn0052103	CG32103	0.308	1.85e-06		FBgn0035777	CG8563	0.68	7e-05
FBgn0053969	CG33969	1.233	0.000832833		FBgn0032085	CG9555	0.414	0.00488626		FBgn0036364	CG14109	0.73	0.00056		FBgn0027594	drpr	0.69	7e-05		FBgn0010607	l(2)05714	1.044	0.00689867		FBgn0039336	CG4553	0.67	9e-05		FBgn0000244	by	0.306	0.000665587		FBgn0036058	CG6707	0.68	7e-05
FBgn0033391	CG8026	1.232	9.20119e-07		FBgn0263987	spoon	0.413	3.11e-06		FBgn0036574	elg1	0.73	0.00056		FBgn0035262	CG18171	0.69	7e-05		FBgn0034583	CG10527	1.043	0.0012644		FBgn0039338	XNP	0.67	9e-05		FBgn0003159	CG2841	0.305	1.36e-05		FBgn0038589	CG18598	0.68	8e-05
FBgn0266486	CG45085	1.232	9.20119e-07		FBgn0033153	Gadd45	0.413	0.0075422		FBgn0036575	CG5157	0.73	0.00056		FBgn0035263	CG12035	0.69	7e-05		FBgn0003391	shg	1.042	1.07644e-07		FBgn0027949	msb1l	0.67	0.0001		FBgn0037163	laza	0.304	0.00539446		FBgn0038590	CG12320	0.68	8e-05
FBgn0021795	Tapdelta	1.231	0.00776682		FBgn0004396	CrebA	0.412	4.08e-10		FBgn0033740	dgt5	0.73	0.00067		FBgn0032430	CG6388	0.69	0.0001		FBgn0025692	Lfg	1.042	0.00335757		FBgn0030528	CG11095	0.67	0.0001		FBgn0033095	chk	0.302	5.95e-07		FBgn0050456	CG30456	0.68	8e-05
FBgn0039858	CycG	1.23	5.85802e-15		FBgn0051431	CG31431	0.412	0.00391089		FBgn0033741	CG8545	0.73	0.00067		FBgn0032431	CG5435	0.69	0.0001		FBgn0016078	wun	1.041	1.04954e-10		FBgn0032810	CG13077	0.67	0.0001		FBgn0262570	CG43110	0.302	0.000582463		FBgn0263738	Ada2a	0.68	8e-05
FBgn0037609	CG9773	1.23	0.00515548		FBgn0036035	CG18178	0.412	0.00791708		FBgn0266621	lncRNA:CR45128	0.73	0.00067		FBgn0030286	CG1657	0.69	0.00047		FBgn0033948	CG12863	1.041	0.00603325		FBgn0034240	MESR4	0.67	0.0001		FBgn0036816	Indy	0.302	0.00239256		FBgn0037280	BBS5	0.68	0.0001
FBgn0027932	Akap200	1.229	3.80735e-15		FBgn0024361	Tsp2A	0.412	0.00859485		FBgn0284249	Adf1	0.73	0.00067		FBgn0033494	KCNQ	0.69	0.00054		FBgn0035625	Blimp-1	1.039	5.29342e-07		FBgn0034861	CG9815	0.67	0.0001		FBgn0002985	odd	0.302	0.00860122		FBgn0037920	CG14710	0.68	0.0001
FBgn0034366	Atg7	1.229	5.89171e-06		FBgn0034968	RpL12	0.411	0.00508046		FBgn0038909	CG6569	0.73	0.00072		FBgn0035086	CG12851	0.69	0.00054		FBgn0040309	Jafrac1	1.038	0.00311104		FBgn0035947	Srp68	0.67	0.0001		FBgn0033402	Myd88	0.301	0.00132129		FBgn0051363	Jupiter	0.68	0.0001
FBgn0010228	HmgZ	1.228	1.12931e-07		FBgn0036728	UQCR-Q	0.411	0.00814528		FBgn0067317	Cby	0.73	0.00072		FBgn0265512	mlt	0.69	0.00054		FBgn0261477	slim	1.036	3.39301e-05		FBgn0035948	CG5644	0.67	0.0001		FBgn0035154	hiro	0.301	0.00531905		FBgn0033504	CAP	0.68	0.00019
FBgn0033906	ReepB	1.227	0.000398646		FBgn0016131	Cdk4	0.41	8.29e-05		FBgn0260940	lsn	0.73	0.00072		FBgn0266626	asRNA:CR45133	0.69	0.00054		FBgn0038924	CG6028	1.036	0.00887969		FBgn0037156	CG11523	0.67	0.0001		FBgn0033079	Fmo-2	0.301	0.0069916		FBgn0027841	CstF64	0.68	0.00057
FBgn0039265	CG11790	1.227	0.00184903		FBgn0031682	CG5828	0.41	0.00477553		FBgn0015024	CkIalpha	0.73	0.0008		FBgn0037472	CG10098	0.69	0.00057		FBgn0003870	ttk	1.035	7.40577e-16		FBgn0051130	tRNA:Leu-TAA-4-1	0.67	0.0001							FBgn0044871	Gos28	0.68	0.00057
FBgn0019830	colt	1.227	0.00500174		FBgn0013770	Cp1	0.409	3.48e-07		FBgn0031117	GstT3	0.73	0.0008		FBgn0037747	CG8481	0.69	0.00057		FBgn0264785	Hph	1.034	4.15509e-10		FBgn0263113	Cc2d2a	0.67	0.0001							FBgn0261065	Cpsf73	0.68	0.00057
FBgn0053051	CG33051	1.227	0.00985273		FBgn0039045	CG17119	0.409	0.00059954		FBgn0052626	AMPdeam	0.73	0.00102		FBgn0037749	CG9471	0.69	0.00057		FBgn0250906	Pgk	1.034	2.74196e-06		FBgn0266258	lncRNA:CR44953	0.67	0.0001							FBgn0011818	oaf	0.68	0.0006
FBgn0026630	nes	1.226	8.58362e-05		FBgn0032154	mtDNA-helicase	0.409	0.0022901		FBgn0038922	Idh3b	0.73	0.00106		FBgn0010406	RNaseX25	0.69	0.00066		FBgn0260972	alc	1.033	0.00148698		FBgn0286198	LKRSDH	0.67	0.0001							FBgn0264978	Slh	0.68	0.0006
FBgn0033627	CG13204	1.226	0.00106177		FBgn0033812	Pex13	0.409	0.00266803		FBgn0085386	CG34357	0.73	0.00225		FBgn0027554	CG8042	0.69	0.00066		FBgn0004858	elB	1.032	2.84176e-15		FBgn0039890	CG2316	0.67	0.00019							FBgn0035779	CG8562	0.68	0.00066
FBgn0037313	CG1161	1.226	0.00146071		FBgn0040364	CG11378	0.409	0.00729067		FBgn0029949	CG15035	0.73	0.00517		FBgn0035708	axed	0.69	0.00066		FBgn0053542	upd3	1.031	1.31808e-06		FBgn0039313	CG11892	0.67	0.00047							FBgn0265075	lncRNA:CR44186	0.68	0.0007
FBgn0038857	Bdbt	1.226	0.00733589		FBgn0001187	Hex-C	0.409	0.00870455		FBgn0004595	pros	0.73	0.00672		FBgn0035911	CG6638	0.69	0.00066		FBgn0036812	Nufip	1.031	0.00313175		FBgn0051300	CG31300	0.67	0.00047							FBgn0286511	Pld	0.68	0.0007
FBgn0011207	pelo	1.225	3.9064e-09		FBgn0040475	SH3PX1	0.408	0.000684284		FBgn0026064	KP78a	0.73	0.00672		FBgn0041156	exex	0.69	0.00066		FBgn0036501	CG7272	1.029	0.000300525		FBgn0045474	Gr77a	0.67	0.00056							FBgn0000719	fog	0.68	0.00074
FBgn0027493	AdSS	1.225	2.9423e-07		FBgn0061515	endos	0.408	0.00343815		FBgn0267672	lncRNA:CR46008	0.73	0.00672		FBgn0264472	CG43880	0.69	0.00066		FBgn0036007	path	1.026	4.61644e-10		FBgn0058160	CG40160	0.67	0.00056							FBgn0025631	moody	0.68	0.00074
FBgn0024238	Fim	1.225	3.83431e-07		FBgn0039280	Mocs2B	0.408	0.00879071		FBgn0264979	CG4267	0.73	0.0071		FBgn0034849	CG3500	0.69	0.0007		FBgn0000250	cact	1.025	4.08017e-11		FBgn0037652	CG11980	0.67	0.00072							FBgn0025632	CG4313	0.68	0.00074
FBgn0039213	atl	1.224	4.46842e-10		FBgn0260229	Mocs2A	0.408	0.00879071		FBgn0029915	CG14434	0.73	0.00845		FBgn0025111	Ant2	0.69	0.00098		FBgn0038149	GILT1	1.025	0.000293531		FBgn0029514	312	0.67	0.00075							FBgn0026878	CG4325	0.68	0.00074
FBgn0016131	Cdk4	1.224	1.2692e-07		FBgn0015039	Cyp9b2	0.407	0.00624153		FBgn0016694	Pdp1	0.72	0		FBgn0030234	CG15211	0.69	0.00098		FBgn0020386	Pdk1	1.025	0.000301191		FBgn0039702	Vps16B	0.67	0.00225							FBgn0262237	mir-2491	0.68	0.00074
FBgn0051457	CG31457	1.224	0.00268604		FBgn0027493	AdSS	0.405	1.69e-05		FBgn0023525	CG3191	0.72	0		FBgn0028664	VhaM9.7-c	0.69	0.00102		FBgn0000447	Dhod	1.025	0.00961255		FBgn0035141	Cypl	0.67	0.0045							FBgn0033885	DJ-1alpha	0.68	0.00124
FBgn0039882	Rift	1.223	5.31126e-05		FBgn0026749	Yippee	0.405	0.00582785		FBgn0026090	CG14812	0.72	0		FBgn0035505	Teh2	0.69	0.00102		FBgn0052813	CG32813	1.024	3.58228e-07		FBgn0001330	kz	0.67	0.00517							FBgn0037175	CG14455	0.68	0.00627
FBgn0264751	Vti1b	1.223	7.96629e-05		FBgn0028708	Mst85C	0.404	0.000446501		FBgn0029608	CG3091	0.72	0		FBgn0040696	CG18675	0.69	0.00102		FBgn0037299	Vps37B	1.024	0.00763706		FBgn0003048	pcx	0.67	0.00517							FBgn0037177	CG14454	0.68	0.00627
FBgn0033904	CG18327	1.223	0.0043007		FBgn0043364	cbt	0.404	0.000558662		FBgn0031183	CG14621	0.72	0		FBgn0040697	Teh3	0.69	0.00102		FBgn0027095	Manf	1.024	0.00826812		FBgn0032665	CG15152	0.67	0.0071							FBgn0005654	Orc3	0.68	0.00712
FBgn0086687	Desat1	1.222	1.30912e-07		FBgn0011361	ND-ACP	0.404	0.00327759		FBgn0031184	CG14615	0.72	0		FBgn0002787	Rpn8	0.69	0.00111		FBgn0011763	Dp	1.022	6.01578e-05		FBgn0265669	CG44476	0.67	0.0071							FBgn0027079	ValRS	0.68	0.00712
FBgn0036502	CG7841	1.221	0.000161214		FBgn0024542	Neos	0.404	0.00537019		FBgn0032191	CG5734	0.72	0		FBgn0035001	Slik	0.69	0.00111		FBgn0036484	Pex3	1.022	0.00387483		FBgn0034657	LBR	0.67	0.00746							FBgn0053182	Kdm4B	0.68	0.00712
FBgn0039714	Zip99C	1.22	9.13873e-07		FBgn0260767	CG42565	0.403	0.000260772		FBgn0085188	CG34159	0.72	0		FBgn0032889	CG9331	0.69	0.00116		FBgn0085423	GramD1B	1.021	1.57777e-09		FBgn0030954	CCKLR-17D3	0.66	0							FBgn0037934	CG6830	0.68	0.00714
FBgn0036975	CG5618	1.219	0.000150357		FBgn0031183	CG14621	0.403	0.000967569		FBgn0035236	CG12004	0.72	1e-05		FBgn0051673	CG31673	0.69	0.00116		FBgn0034091	mrj	1.021	5.45229e-07		FBgn0030956	CG18259	0.66	0							FBgn0042693	wrd	0.68	0.00714
FBgn0264740	CG43998	1.219	0.0057138		FBgn0265298	SC35	0.403	0.00113862		FBgn0266689	lncRNA:CR45179	0.72	1e-05		FBgn0259735	CG42389	0.69	0.00668		FBgn0019972	Drice	1.021	0.00409034		FBgn0050509	tRNA:Ile-AAT-1-8	0.66	0							FBgn0030268	Klp10A	0.68	0.00724
FBgn0264741	CG43999	1.219	0.0057138		FBgn0023477	Taldo	0.403	0.00442695		FBgn0037548	CG7900	0.72	4e-05		FBgn0050076	CG30076	0.69	0.00712		FBgn0052425	CG32425	1.021	0.00890926		FBgn0265957	lncRNA:CR44744	0.66	0							FBgn0265535	CG44385	0.68	0.00724
FBgn0259682	Jabba	1.218	0.000278357		FBgn0015793	Rab19	0.403	0.00524428		FBgn0038535	alt	0.72	4e-05		FBgn0010340	140up	0.69	0.00714		FBgn0016917	Stat92E	1.018	5.57694e-14		FBgn0030344	Nrd1	0.66	1e-05							FBgn0000097	aop	0.67	0
FBgn0053514	CG33514	1.218	0.00488805		FBgn0051812	CG31812	0.403	0.00949434		FBgn0040670	e(y)2b	0.72	4e-05		FBgn0038206	twf	0.69	0.00714		FBgn0023169	AMPKalpha	1.015	0.000567862		FBgn0267591	asRNA:CR45929	0.66	1e-05							FBgn0016984	sktl	0.67	0
FBgn0016701	Rab4	1.218	0.0056712		FBgn0032373	Vha100-5	0.402	0.00048187		FBgn0261238	Alh	0.72	4e-05		FBgn0262955	RpII140	0.69	0.00714		FBgn0283477	SF2	1.014	0.00673378		FBgn0036725	CG18265	0.66	5e-05							FBgn0023214	edl	0.67	0
FBgn0037087	CG7519	1.218	0.0094067		FBgn0036248	ssp	0.402	0.00824421		FBgn0022710	Ac13E	0.72	6e-05		FBgn0052636	lncRNA:CR32636	0.69	0.00724		FBgn0010246	Myo61F	1.011	1.94264e-10		FBgn0036232	CG14125	0.66	6e-05							FBgn0033658	Twdlbeta	0.67	0
FBgn0035999	CG3552	1.216	0.000119595		FBgn0033296	Mal-A7	0.401	0.00158564		FBgn0027106	Inx7	0.72	6e-05		FBgn0010052	Jhe	0.69	0.00762		FBgn0032234	gny	1.011	0.00135065		FBgn0259741	CG42395	0.66	6e-05							FBgn0053136	CG33136	0.67	0
FBgn0050424	CG30424	1.215	0.000824547		FBgn0000575	emc	0.4	7.26e-05		FBgn0027843	CAH2	0.72	6e-05		FBgn0015524	otp	0.69	0.00762		FBgn0267824	PRAS40	1.009	3.56839e-14		FBgn0259748	CG42397	0.66	6e-05							FBgn0085259	CG34230	0.67	0
FBgn0031661	Gmd	1.214	0.0022871		FBgn0286516	aqz	0.4	0.000163115		FBgn0028978	trbl	0.72	6e-05		FBgn0050095	CG30095	0.69	0.00762		FBgn0000394	cv	1.009	0.000724341		FBgn0267100	lncRNA:CR45540	0.66	6e-05							FBgn0261556	CG42674	0.67	0
FBgn0015268	Nap1	1.212	0.00122961		FBgn0038984	AdipoR	0.4	0.000249294		FBgn0037185	CG11367	0.72	6e-05		FBgn0262690	asRNA:CR43160	0.69	0.00762		FBgn0030520	Pdcd4	1.008	5.55677e-08		FBgn0267794	lncRNA:CR43174	0.66	6e-05							FBgn0265626	CG44434	0.67	0
FBgn0033519	CG11825	1.211	0.00320797		FBgn0086695	hd	0.4	0.00233041		FBgn0037186	CG11241	0.72	6e-05		FBgn0264894	CG44085	0.69	0.00829		FBgn0260855	Sec22	1.008	0.00257598		FBgn0011747	Ank	0.66	0.0001							FBgn0265878	lncRNA:CR44667	0.67	0
FBgn0036035	CG18178	1.21	0.00204028		FBgn0028494	CG6424	0.399	1.67e-07		FBgn0260481	CG32454	0.72	6e-05		FBgn0015663	Dot	0.68	0		FBgn0039831	CG12054	1.007	1.17945e-07		FBgn0033482	CG1371	0.66	0.0001							FBgn0022160	Gpo1	0.67	4e-05
FBgn0030263	CG2076	1.209	0.0059217		FBgn0036052	CG10809	0.399	0.00250787		FBgn0265453	lncRNA:CR44353	0.72	6e-05		FBgn0027356	Amph	0.68	0		FBgn0026666	MagR	1.007	0.00872482		FBgn0037515	Sp7	0.66	0.0001							FBgn0034047	CG12970	0.67	4e-05
FBgn0015765	p38a	1.208	0.0011369		FBgn0013305	Nmda1	0.399	0.00304872		FBgn0001994	crp	0.72	9e-05		FBgn0033649	pyr	0.68	0		FBgn0036623	Agpat3	1.007	0.0099988		FBgn0042132	CG18809	0.66	0.0001							FBgn0264826	lncRNA:CR44034	0.67	6e-05
FBgn0086656	shrb	1.208	0.00213514		FBgn0265575	yin	0.398	2.71e-06		FBgn0028897	CG4935	0.72	9e-05		FBgn0034005	ItgaPS4	0.68	0		FBgn0037607	CG8036	1.006	0.000135751		FBgn0265977	lncRNA:CR44756	0.66	0.0001							FBgn0000527	e	0.67	8e-05
FBgn0038020	GstD9	1.208	0.00533671		FBgn0027843	CAH2	0.398	0.00031964		FBgn0037637	IscU	0.72	9e-05		FBgn0034160	CG5550	0.68	0		FBgn0030993	Mec2	1.006	0.00329037		FBgn0040377	Vha36-3	0.66	0.00026							FBgn0004644	hh	0.67	8e-05
FBgn0037653	CG11982	1.207	0.00230497		FBgn0021979	l(2)k09913	0.398	0.000327806		FBgn0037638	CG8379	0.72	9e-05		FBgn0037203	slif	0.68	0		FBgn0030893	RhoGAP16F	1.004	0.000254259		FBgn0040649	CG15461	0.66	0.00026							FBgn0038872	Nelf-A	0.67	8e-05
FBgn0052095	CG32095	1.206	0.00164179		FBgn0033434	CG1902	0.398	0.00537304		FBgn0038194	Cyp6d5	0.72	9e-05		FBgn0261793	Trf2	0.68	0		FBgn0030743	CG9921	1.004	0.00370473		FBgn0260753	Pdfr	0.66	0.00026							FBgn0010114	hig	0.67	0.0001
FBgn0020618	Rack1	1.206	0.00254863		FBgn0037609	CG9773	0.398	0.00800736		FBgn0038420	CG10311	0.72	9e-05		FBgn0263336	lncRNA:CR43417	0.68	0		FBgn0264357	SNF4Agamma	1.003	1.5891e-19		FBgn0020762	Atet	0.66	0.00041							FBgn0015037	Cyp4p1	0.67	0.0001
FBgn0030648	CG6340	1.204	0.00115057		FBgn0003660	Syb	0.397	0.000953667		FBgn0038421	CG17931	0.72	9e-05		FBgn0264510	lncRNA:CR43909	0.68	0		FBgn0035849	ERR	1.003	0.000227125		FBgn0262375	mir-1005	0.66	0.00041							FBgn0033395	Cyp4p2	0.67	0.0001
FBgn0014037	Su(Tpl)	1.203	2.20225e-19		FBgn0260972	alc	0.397	0.000974061		FBgn0264493	rdx	0.72	9e-05		FBgn0267103	lncRNA:CR45543	0.68	0		FBgn0035600	Cyt-c1	1.001	0.00129327		FBgn0264564	asRNA:CR43936	0.66	0.00041							FBgn0037565	CG9626	0.67	0.0001
FBgn0000251	cad	1.203	7.36557e-12		FBgn0020622	Pi3K21B	0.396	0.00189345		FBgn0026160	tna	0.72	0.0001		FBgn0000667	Actn	0.68	1e-05		FBgn0038965	mats	1.001	0.00183717		FBgn0264565	lncRNA:CR43937	0.66	0.00041							FBgn0038596	CG14312	0.67	0.0001
FBgn0031245	CG3625	1.203	0.000220707		FBgn0037342	CG2931	0.396	0.00980331		FBgn0027835	Dp1	0.72	0.0001		FBgn0003964	usp	0.68	1e-05		FBgn0014133	bif	1	7.1616e-13		FBgn0264815	Pde1c	0.66	0.00041							FBgn0051463	CG31463	0.67	0.0001
FBgn0033265	coil	1.202	0.000511933		FBgn0038257	smp-30	0.395	0.000377009		FBgn0031449	CG31689	0.72	0.0001		FBgn0036742	CG7497	0.68	1e-05		FBgn0030673	CG15601	1	0.008183		FBgn0265908	lncRNA:CR44697	0.66	0.00041							FBgn0259236	comm3	0.67	0.0001
FBgn0020224	Cbl	1.2	2.15431e-05		FBgn0002931	net	0.395	0.00210187		FBgn0038897	CG5849	0.72	0.0001		FBgn0261461	RhoGAP18B	0.68	1e-05		FBgn0030838	CG5445	0.999	2.53326e-17		FBgn0033791	Drl-2	0.66	0.00045							FBgn0001235	hth	0.67	0.00046
FBgn0034856	yellow-d2	1.2	0.00530862		FBgn0052803	CG32803	0.395	0.00875076		FBgn0054034	CG34034	0.72	0.0001		FBgn0263542	mir-4954	0.68	1e-05		FBgn0086361	alph	0.999	2.89259e-06		FBgn0026620	tacc	0.66	0.00047							FBgn0037375	kat-60L1	0.67	0.00046
FBgn0013263	Trl	1.199	1.62087e-11		FBgn0260960	Baldspot	0.394	1.86e-06		FBgn0063493	GstE7	0.72	0.0001		FBgn0032949	Lamp1	0.68	2e-05		FBgn0265298	SC35	0.999	0.00104433		FBgn0085329	CG34300	0.66	0.00047							FBgn0037376	Hat1	0.67	0.00046
FBgn0035132	mthl10	1.199	1.26565e-08		FBgn0004907	14-3-3zeta	0.394	3.89e-05		FBgn0263564	mir-4914	0.72	0.0001		FBgn0027287	Gmap	0.68	3e-05		FBgn0039280	Mocs2B	0.999	0.00631693		FBgn0283546	mir-9384	0.66	0.00047							FBgn0051102	CG31102	0.67	0.00046
FBgn0035101	p130CAS	1.198	2.81098e-14		FBgn0017550	Rga	0.394	0.000380814		FBgn0267828	Fatp1	0.72	0.0001		FBgn0031436	ND-B17.2	0.68	3e-05		FBgn0028484	Ack	0.997	4.42133e-06		FBgn0036203	Muc68D	0.66	0.00056							FBgn0016078	wun	0.67	0.00054
FBgn0034031	CG12963	1.198	3.47891e-08		FBgn0029094	asf1	0.394	0.00427415		FBgn0035252	CG7970	0.72	0.00022		FBgn0031437	Arpc5	0.68	3e-05		FBgn0033402	Myd88	0.997	1.64822e-05		FBgn0036204	Tim13	0.66	0.00056							FBgn0003165	pum	0.67	0.00057
FBgn0003480	spn-B	1.196	0.00245165		FBgn0036213	RpL10Ab	0.394	0.0048313		FBgn0035896	CG6983	0.72	0.00022		FBgn0032868	CG17472	0.68	3e-05		FBgn0023000	mth	0.997	0.000138966		FBgn0037081	barc	0.66	0.00056							FBgn0051087	CG31087	0.67	0.00057
FBgn0034948	PPP1R15	1.196	0.00250317		FBgn0039890	CG2316	0.393	5.45e-06		FBgn0038290	CG6912	0.72	0.00047		FBgn0262395	mir-12	0.68	3e-05		FBgn0053526	PNUTS	0.997	0.000156108		FBgn0262396	mir-314	0.66	0.00056							FBgn0266706	lncRNA:CR45196	0.67	0.00057
FBgn0011217	eff	1.195	8.45875e-09		FBgn0028955	CG8788	0.393	0.00172582		FBgn0264787	lncRNA:CR44017	0.72	0.00047		FBgn0262409	mir-304	0.68	3e-05		FBgn0260431	CG42526	0.997	0.0042907		FBgn0029822	CG12236	0.66	0.0008							FBgn0035462	IntS10	0.67	0.00066
FBgn0026761	Trap1	1.194	0.00041245		FBgn0265313	CG44286	0.393	0.00172582		FBgn0266455	CG45080	0.72	0.00047		FBgn0262426	mir-283	0.68	3e-05		FBgn0032633	Lrch	0.996	1.00245e-12		FBgn0264939	asRNA:CR44108	0.66	0.0008							FBgn0035724	CG10064	0.67	0.00066
FBgn0034709	Swim	1.193	9.09475e-13		FBgn0034543	galla-1	0.393	0.00316717		FBgn0024806	DIP2	0.72	0.00056		FBgn0266689	lncRNA:CR45179	0.68	3e-05		FBgn0028494	CG6424	0.996	1.69406e-11		FBgn0263968	nonC	0.66	0.00102							FBgn0035725	Mis12	0.67	0.00066
FBgn0050345	CG30345	1.193	0.000112511		FBgn0036372	Abp1	0.392	0.00134316		FBgn0035977	PGRP-LF	0.72	0.00056		FBgn0267557	lncRNA:CR45897	0.68	3e-05		FBgn0027287	Gmap	0.996	1.02327e-09		FBgn0040060	yip7	0.66	0.00209							FBgn0001124	Got1	0.67	0.0007
FBgn0261592	RpS6	1.193	0.00167399		FBgn0034247	CG6484	0.392	0.00217755		FBgn0052476	mthl14	0.72	0.00056		FBgn0039993	CG17691	0.68	5e-05		FBgn0037442	godzilla	0.996	2.82334e-05		FBgn0264603	lncRNA:CR43952	0.66	0.00209							FBgn0034417	CG15117	0.67	0.0007
FBgn0039269	veli	1.193	0.00866397		FBgn0286213	RpS12	0.392	0.00548942		FBgn0086708	stv	0.72	0.00056		FBgn0037307	Tim17a2	0.68	6e-05		FBgn0000559	eEF2	0.996	0.000108278		FBgn0031010	CG8028	0.66	0.00517							FBgn0050094	CG30094	0.67	0.0007
FBgn0029813	AgmNAT	1.192	0.00886134		FBgn0053260	CG33260	0.392	0.00951751		FBgn0034705	CG11170	0.72	0.00067		FBgn0040257	Ugt86Dc	0.68	6e-05		FBgn0036537	CG18081	0.996	0.00614753		FBgn0037028	CG3618	0.66	0.00657							FBgn0030837	CG8661	0.67	0.00074
FBgn0259481	Mob2	1.191	3.23632e-11		FBgn0001145	Gs2	0.391	0.000104459		FBgn0034706	CG11275	0.72	0.00067		FBgn0040259	Ugt86Da	0.68	6e-05		FBgn0032401	Plzf	0.995	0.00222118		FBgn0086915	Mst77F	0.66	0.00657							FBgn0030838	CG5445	0.67	0.00074
FBgn0037279	CG1129	1.191	0.000642314		FBgn0261524	lic	0.391	0.000877795		FBgn0034933	CG3735	0.72	0.00067		FBgn0262537	CG43091	0.68	6e-05		FBgn0002069	AspRS	0.994	7.89971e-06		FBgn0037646	CAHbeta	0.66	0.00672							FBgn0020251	sfl	0.67	0.00102
FBgn0283535	Vha26	1.187	4.27418e-05		FBgn0030668	CG8128	0.391	0.00123853		FBgn0263006	SERCA	0.72	0.00067		FBgn0262538	CG43092	0.68	6e-05		FBgn0033377	Pgm2a	0.993	0.00269758		FBgn0037841	CG4565	0.66	0.00672							FBgn0052396	CG32396	0.67	0.00102
FBgn0000455	Dip-C	1.185	0.00118648		FBgn0025373	Fpps	0.391	0.00447451		FBgn0037747	CG8481	0.72	0.00072		FBgn0264785	Hph	0.68	6e-05		FBgn0015577	alpha-Est9	0.992	6.84978e-10		FBgn0037843	CG4511	0.66	0.00672							FBgn0015034	Cyp4e1	0.67	0.00111
FBgn0030883	CG7772	1.185	0.00520725		FBgn0035101	p130CAS	0.39	2.53e-10		FBgn0037749	CG9471	0.72	0.00072		FBgn0265042	Irk1	0.68	6e-05		FBgn0028953	CG14478	0.992	2.04562e-07		FBgn0011985	tRNA:Ser-AGA-2-3	0.66	0.0071							FBgn0262146	MtnE	0.67	0.00112
FBgn0034058	Pex11	1.185	0.00805965		FBgn0040384	CG32795	0.39	3.52e-05		FBgn0045073	Stim	0.72	0.00102		FBgn0267443	lncRNA:CR45793	0.68	6e-05		FBgn0036052	CG10809	0.992	0.0022028		FBgn0032911	tadr	0.66	0.0071							FBgn0037220	CG14641	0.67	0.00656
FBgn0011837	Tis11	1.184	1.34119e-17		FBgn0036381	CG8745	0.39	0.000133032		FBgn0027499	wde	0.72	0.00106		FBgn0267991	lncRNA:CR46258	0.68	6e-05		FBgn0266410	CG45050	0.99	8.53751e-14		FBgn0267087	lncRNA:CR45531	0.66	0.00845							FBgn0261436	DhpD	0.67	0.00656
FBgn0002932	neur	1.183	4.37536e-18		FBgn0038380	CG14877	0.39	0.000139139		FBgn0033732	CG13157	0.72	0.00106		FBgn0035777	CG8563	0.68	7e-05		FBgn0027598	cindr	0.989	5.90845e-15		FBgn0026562	SPARC	0.65	0							FBgn0026268	antdh	0.67	0.00665
FBgn0064225	RpL5	1.183	0.000202264		FBgn0000455	Dip-C	0.39	0.00672794		FBgn0053144	CG33144	0.72	0.00106		FBgn0036058	CG6707	0.68	7e-05		FBgn0033980	Cyp6a20	0.988	0.00733143		FBgn0032074	Tsp29Fa	0.65	0							FBgn0030276	Dlic	0.67	0.00665
FBgn0038419	CG14879	1.182	0.000144759		FBgn0053509	CG33509	0.39	0.00819182		FBgn0261853	CG42782	0.72	0.00106		FBgn0038589	CG18598	0.68	8e-05		FBgn0031449	CG31689	0.985	4.08951e-11		FBgn0266350	lncRNA:CR44999	0.65	0							FBgn0262366	CG43064	0.67	0.00689
FBgn0030189	CG2909	1.182	0.000624859		FBgn0023129	aay	0.39	0.00857131		FBgn0262869	Gfrl	0.72	0.00225		FBgn0038590	CG12320	0.68	8e-05		FBgn0025632	CG4313	0.985	1.38074e-10		FBgn0030420	CG12717	0.65	1e-05							FBgn0260003	Dys	0.67	0.00714
FBgn0036929	CG7668	1.181	0.00158227		FBgn0052053	CG32053	0.389	0.00343085		FBgn0038721	subdued	0.72	0.00431		FBgn0050456	CG30456	0.68	8e-05		FBgn0040285	Scamp	0.985	0.000368786		FBgn0039229	Saf-B	0.65	1e-05							FBgn0267978	ap	0.67	0.00762
FBgn0261461	RhoGAP18B	1.18	4.69848e-19		FBgn0020443	eRF3	0.388	0.000118983		FBgn0083974	CG34138	0.72	0.00431		FBgn0263738	Ada2a	0.68	8e-05		FBgn0038461	CG3678	0.985	0.00838768		FBgn0250791	alphaSnap	0.65	1e-05							FBgn0032018	CG7806	0.67	0.00829
FBgn0025683	CG3164	1.18	9.68329e-08		FBgn0027547	CG1927	0.388	0.000348308		FBgn0028622	qsm	0.72	0.0049		FBgn0037279	CG1129	0.68	0.0001		FBgn0261618	larp	0.984	3.87537e-11		FBgn0261859	CG42788	0.65	1e-05							FBgn0262598	mtsh	0.67	0.00829
FBgn0285913	red	1.179	4.38829e-13		FBgn0037070	CG11309	0.388	0.00329758		FBgn0034520	lms	0.72	0.0049		FBgn0037280	BBS5	0.68	0.0001		FBgn0015572	alpha-Est4	0.984	0.00721715		FBgn0262057	Spn77Ba	0.65	1e-05							FBgn0002932	neur	0.66	0
FBgn0035088	CG3776	1.179	0.0065203		FBgn0010198	RpS15Aa	0.388	0.00362792		FBgn0034521	Mgat1	0.72	0.0049		FBgn0037920	CG14710	0.68	0.0001		FBgn0267384	Ubc7	0.983	0.00300864		FBgn0264467	asRNA:CR43875	0.65	1e-05							FBgn0063298	asRNA:CR31429	0.66	0
FBgn0027537	Nup93-1	1.178	0.000161998		FBgn0026718	Agpat2	0.388	0.00493397		FBgn0265864	asRNA:CR44653	0.72	0.0049		FBgn0039086	CG16732	0.68	0.0001		FBgn0013987	MAPk-Ak2	0.982	0.000225199		FBgn0015001	iotaTry	0.65	2e-05							FBgn0004390	RasGAP1	0.66	1e-05
FBgn0038325	Atg4b	1.176	0.000127276		FBgn0035266	Gk2	0.387	3.22e-06		FBgn0050047	CG30047	0.72	0.00746		FBgn0051363	Jupiter	0.68	0.0001		FBgn0035981	CG4452	0.982	0.000399137		FBgn0033624	CG12384	0.65	2e-05							FBgn0031033	CG14219	0.66	1e-05
FBgn0026361	2005-09-01	1.176	0.00227418		FBgn0022893	Df31	0.387	0.00333144		FBgn0050049	CG30049	0.72	0.00746		FBgn0033504	CAP	0.68	0.00019		FBgn0031782	WDR79	0.981	0.00733597		FBgn0037684	Srr	0.65	2e-05							FBgn0031034	CG14205	0.66	1e-05
FBgn0035087	CG2765	1.175	4.16646e-06		FBgn0038829	CG17271	0.387	0.00364565		FBgn0010591	Sply	0.71	0		FBgn0027841	CstF64	0.68	0.00057		FBgn0035989	CG3967	0.978	7.5903e-11		FBgn0035583	CG13704	0.65	5e-05							FBgn0035669	CG6592	0.66	1e-05
FBgn0033309	Lnpk	1.175	0.000488853		FBgn0025635	CG17829	0.387	0.00383836		FBgn0011205	fbl	0.71	0		FBgn0044871	Gos28	0.68	0.00057		FBgn0000659	fkh	0.978	0.00117843		FBgn0266592	lncRNA:CR45117	0.65	5e-05							FBgn0035670	CG10472	0.66	1e-05
FBgn0038327	Trax	1.175	0.00604881		FBgn0037011	CG4858	0.387	0.00782367		FBgn0033015	d4	0.71	0		FBgn0261065	Cpsf73	0.68	0.00057		FBgn0033428	Updo	0.977	0.00744541		FBgn0266593	lncRNA:CR45118	0.65	5e-05							FBgn0053523	CG33523	0.66	1e-05
FBgn0037906	PGRP-LB	1.174	9.85796e-09		FBgn0283658	muc	0.386	0.000520592		FBgn0040262	Ugt36Ba	0.71	0		FBgn0011818	oaf	0.68	0.0006		FBgn0035388	CG2162	0.976	4.90043e-06		FBgn0260655	l(3)76BDm	0.65	6e-05							FBgn0013765	cnn	0.66	4e-05
FBgn0051812	CG31812	1.173	0.00369753		FBgn0085342	CG34313	0.385	0.000387182		FBgn0050460	CG30460	0.71	0		FBgn0264978	Slh	0.68	0.0006		FBgn0030234	CG15211	0.976	7.482e-06		FBgn0264705	lncRNA:CR43974	0.65	6e-05							FBgn0050062	CG30062	0.66	4e-05
FBgn0021979	l(2)k09913	1.172	3.93687e-06		FBgn0039713	RpS8	0.385	0.00310559		FBgn0264572	asRNA:CR43944	0.71	0		FBgn0035779	CG8562	0.68	0.00066		FBgn0033449	CG1663	0.976	0.00730949		FBgn0038610	CG7675	0.65	9e-05							FBgn0037443	Dmtn	0.66	8e-05
FBgn0031968	CG7231	1.172	0.000183846		FBgn0041191	Rheb	0.385	0.0067362		FBgn0035936	Tsp66E	0.71	1e-05		FBgn0051975	CG31975	0.68	0.0007		FBgn0035811	Mcad	0.975	0.00196511		FBgn0083036	snoRNA:Psi18S-525c	0.65	9e-05							FBgn0264787	lncRNA:CR44017	0.66	8e-05
FBgn0010198	RpS15Aa	1.172	0.00158936		FBgn0034783	CG9825	0.384	0.00365142		FBgn0264305	CG43783	0.71	1e-05		FBgn0265075	lncRNA:CR44186	0.68	0.0007		FBgn0033672	rho-7	0.975	0.00393474		FBgn0083038	snoRNA:Psi18S-525a	0.65	9e-05							FBgn0030449	Fer3HCH	0.66	0.0001
FBgn0019624	COX5A	1.172	0.0096831		FBgn0037635	CG9837	0.383	0.00109983		FBgn0035388	CG2162	0.71	6e-05		FBgn0286511	Pld	0.68	0.0007		FBgn0263240	Coop	0.975	0.00449867		FBgn0011655	Med	0.65	0.0001							FBgn0035021	CG4622	0.66	0.0001
FBgn0263916	Ent2	1.171	0.000773643		FBgn0052054	CG32054	0.383	0.0021506		FBgn0024321	NK7.1	0.71	9e-05		FBgn0000719	fog	0.68	0.00074		FBgn0044047	Ilp6	0.975	0.00980557		FBgn0038584	mTerf5	0.65	0.0001							FBgn0035022	CG11413	0.66	0.0001
FBgn0037016	CG13252	1.17	1.16382e-14		FBgn0085405	CG34376	0.382	1.49e-06		FBgn0051320	HEATR2	0.71	9e-05		FBgn0025631	moody	0.68	0.00074		FBgn0022764	Sin3A	0.974	4.15055e-14		FBgn0265878	lncRNA:CR44667	0.65	0.0001							FBgn0035023	ITP	0.66	0.0001
FBgn0000042	Act5C	1.17	1.44047e-05		FBgn0039756	CG9743	0.382	0.000226246		FBgn0003345	sd	0.71	0.0001		FBgn0025632	CG4313	0.68	0.00074		FBgn0031516	CG9663	0.973	2.53412e-07		FBgn0266674	Sec15	0.65	0.0001							FBgn0263005	CG43313	0.66	0.0001
FBgn0045866	bai	1.169	0.00714044		FBgn0011661	Moe	0.381	7.72e-12		FBgn0011274	Dif	0.71	0.0001		FBgn0026878	CG4325	0.68	0.00074		FBgn0032024	CG14273	0.973	0.00772245		FBgn0259733	tal-AA	0.65	0.00024							FBgn0003139	PpV	0.66	0.00047
FBgn0004652	fru	1.168	2.78267e-18		FBgn0028953	CG14478	0.381	1.75e-06		FBgn0030696	CG8509	0.71	0.0001		FBgn0262237	mir-2491	0.68	0.00074		FBgn0035542	DOR	0.972	4.83592e-12		FBgn0263650	lncRNA:CR43641	0.65	0.00024							FBgn0030876	CG6762	0.66	0.00047
FBgn0020249	stck	1.167	0.000184045		FBgn0033234	MFS12	0.381	0.000403477		FBgn0032636	CG5043	0.71	0.0001		FBgn0033885	DJ-1alpha	0.68	0.00124		FBgn0034397	CG15082	0.972	0.00309488		FBgn0032138	CG4364	0.65	0.00041							FBgn0030877	Arp8	0.66	0.00047
FBgn0034753	CG2852	1.167	0.00407308		FBgn0030040	CG15347	0.381	0.00351655		FBgn0038256	CG7530	0.71	0.0001		FBgn0037175	CG14455	0.68	0.00627		FBgn0036518	RhoGAP71E	0.97	7.65992e-13		FBgn0283550	mir-9382	0.65	0.00041							FBgn0264713	asRNA:CR43981	0.66	0.00047
FBgn0033582	CG9084	1.165	0.00231843		FBgn0033665	Zip48C	0.381	0.00850395		FBgn0040388	boi	0.71	0.0001		FBgn0037177	CG14454	0.68	0.00627		FBgn0001218	Hsc70-3	0.97	1.97149e-05		FBgn0039465	Tsp97E	0.65	0.00047							FBgn0035695	CG10226	0.66	0.0006
FBgn0037351	RpL13A	1.165	0.00505024		FBgn0010651	MFS14	0.38	1.25e-05		FBgn0265534	lncRNA:CR44384	0.71	0.0001		FBgn0005654	Orc3	0.68	0.00712		FBgn0085468	ND-MWFE	0.969	0.00721614		FBgn0015618	Cdk8	0.65	0.00056							FBgn0261631	CG42714	0.66	0.0006
FBgn0260985	RfC4	1.164	0.00405931		FBgn0015286	Rala	0.38	1.93e-05		FBgn0265582	lncRNA:CR44409	0.71	0.0001		FBgn0027079	ValRS	0.68	0.00712		FBgn0015790	Rab11	0.967	4.64131e-05		FBgn0028429	I-2	0.65	0.00056							FBgn0010352	Nc73EF	0.66	0.00066
FBgn0035722	CG10075	1.163	0.00438753		FBgn0021750	SerRS-m	0.38	0.00157044		FBgn0011277	HLH4C	0.71	0.00026		FBgn0053182	Kdm4B	0.68	0.00712		FBgn0260743	GC1	0.966	0.000220718		FBgn0035842	CG7504	0.65	0.00056							FBgn0036680	Cpr73D	0.66	0.00066
FBgn0015834	eIF3i	1.161	0.00595102		FBgn0033649	pyr	0.379	4.57e-08		FBgn0035627	Sse	0.71	0.00056		FBgn0037933	Ho	0.68	0.00714		FBgn0038037	Cyp9f2	0.963	0.00139814		FBgn0050022	CG30022	0.65	0.00067							FBgn0036681	Obp73a	0.66	0.00066
FBgn0040384	CG32795	1.16	1.32273e-07		FBgn0026619	Taz	0.379	0.000506107		FBgn0035772	Sh3beta	0.71	0.00056		FBgn0037934	CG6830	0.68	0.00714		FBgn0028331	l(1)G0289	0.962	5.16596e-07		FBgn0266742	lncRNA:CR45215	0.65	0.00106							FBgn0053725	CG33725	0.66	0.00066
FBgn0052103	CG32103	1.16	1.50343e-06		FBgn0005771	noc	0.379	0.00377698		FBgn0052264	CG32264	0.71	0.00056		FBgn0042693	wrd	0.68	0.00714		FBgn0043457	CG5180	0.959	0.00894585		FBgn0031643	CG3008	0.65	0.00107							FBgn0032136	Apoltp	0.66	0.00116
FBgn0026593	CG5707	1.16	0.00011582		FBgn0039158	CG6182	0.379	0.0094854		FBgn0052266	CG32266	0.71	0.00056		FBgn0030268	Klp10A	0.68	0.00724		FBgn0030057	Ppt1	0.959	0.00994971		FBgn0031644	CG15625	0.65	0.00107							FBgn0035073	CG16896	0.66	0.00124
FBgn0039301	Nup37	1.159	0.00504528		FBgn0004179	Csp	0.378	0.000321802		FBgn0085447	sif	0.71	0.00056		FBgn0265535	CG44385	0.68	0.00724		FBgn0263987	spoon	0.958	2.35221e-06		FBgn0035777	CG8563	0.65	0.00209							FBgn0265193	Atf-2	0.66	0.00124
FBgn0005672	spi	1.157	1.91278e-08		FBgn0064225	RpL5	0.378	0.00682856		FBgn0266949	lncRNA:CR45400	0.71	0.00056		FBgn0000097	aop	0.67	0		FBgn0021765	scu	0.958	0.00985107		FBgn0003401	shu	0.65	0.0028							FBgn0260462	CG12163	0.66	0.00656
FBgn0039109	CG10365	1.157	0.000191737		FBgn0033543	CG12338	0.378	0.00899005		FBgn0266951	lncRNA:CR45402	0.71	0.00056		FBgn0016984	sktl	0.67	0		FBgn0037307	Tim17a2	0.957	7.84092e-05		FBgn0010620	CG10939	0.65	0.0028							FBgn0264789	asRNA:CR44019	0.66	0.00656
FBgn0025355	SuUR	1.156	1.26223e-05		FBgn0011509	SrpRbeta	0.378	0.00969371		FBgn0025335	Cpes	0.71	0.00067		FBgn0023214	edl	0.67	0		FBgn0046214	vig2	0.957	0.00273614		FBgn0034913	Snap29	0.65	0.0028							FBgn0004875	enc	0.66	0.00689
FBgn0266540	CG45101	1.156	1.26223e-05		FBgn0033760	CG8785	0.376	0.00251784		FBgn0033733	CG8834	0.71	0.00067		FBgn0033658	Twdlbeta	0.67	0		FBgn0042103	CG18746	0.957	0.00467031		FBgn0050115	GEFmeso	0.65	0.0049							FBgn0264553	lncRNA:CR43932	0.66	0.00689
FBgn0028708	Mst85C	1.156	6.81969e-05		FBgn0038981	CG5346	0.375	1.09e-05		FBgn0033734	CG8520	0.71	0.00067		FBgn0035471	Sc2	0.67	0		FBgn0033413	prel	0.955	0.00377659		FBgn0004619	GluRIA	0.65	0.00657							FBgn0266785	lncRNA:CR45250	0.66	0.00689
FBgn0013770	Cp1	1.155	5.06592e-08		FBgn0026576	Pisd	0.375	0.00140734		FBgn0034095	CG15701	0.71	0.00067		FBgn0036945	Ssk	0.67	0		FBgn0035397	CG11486	0.953	9.9511e-10		FBgn0020518	snoRNA:Me28S-G764	0.65	0.00657							FBgn0037941	CG12594	0.66	0.00714
FBgn0003396	shn	1.154	3.86402e-32		FBgn0035997	phol	0.375	0.00180061		FBgn0034919	CG5569	0.71	0.00067		FBgn0053136	CG33136	0.67	0		FBgn0024806	DIP2	0.953	1.36868e-07		FBgn0001128	Gpdh1	0.65	0.0071							FBgn0038234	mRpL11	0.66	0.00714
FBgn0031832	CG9596	1.154	0.000766481		FBgn0030670	Pis	0.375	0.00668783		FBgn0036740	Vps60	0.71	0.00075		FBgn0085259	CG34230	0.67	0		FBgn0002524	lace	0.953	1.41607e-05		FBgn0032486	mRF1	0.65	0.0071							FBgn0038235	CG8461	0.66	0.00714
FBgn0052579	CG32579	1.153	0.00191615		FBgn0286507	vrs	0.375	0.00769643		FBgn0265866	lncRNA:CR44655	0.71	0.0008		FBgn0261556	CG42674	0.67	0		FBgn0035266	Gk2	0.951	7.11421e-07		FBgn0266321	lncRNA:CR44986	0.65	0.0071							FBgn0038354	CG5404	0.66	0.00714
FBgn0023519	mRpL16	1.153	0.00876378		FBgn0010228	HmgZ	0.374	7.69e-06		FBgn0267033	mamo	0.71	0.0008		FBgn0265626	CG44434	0.67	0		FBgn0051674	CG31674	0.951	0.00582963		FBgn0013763	Idgf6	0.65	0.00746							FBgn0038585	Non3	0.66	0.00714
FBgn0028506	CG4455	1.151	0.00232468		FBgn0262975	cnc	0.374	0.000294491		FBgn0267122	lncRNA:CR45562	0.71	0.00106		FBgn0265878	lncRNA:CR44667	0.67	0		FBgn0035113	pyx	0.948	0.00134987		FBgn0034299	CG5757	0.65	0.00746							FBgn0038586	CG7168	0.66	0.00714
FBgn0037670	Ibf1	1.151	0.00366797		FBgn0035236	CG12004	0.374	0.00181572		FBgn0032727	CG10623	0.71	0.00253		FBgn0022160	Gpo1	0.67	4e-05		FBgn0031117	GstT3	0.948	0.00243043		FBgn0085415	CG34386	0.65	0.00746							FBgn0039339	CG5116	0.66	0.00714
FBgn0031360	CG31937	1.151	0.00772942		FBgn0026566	CG1307	0.374	0.00837526		FBgn0035988	CG3982	0.71	0.00657		FBgn0034047	CG12970	0.67	4e-05		FBgn0034736	gas	0.948	0.00338394		FBgn0264878	asRNA:CR44069	0.65	0.00746							FBgn0259991	CG42488	0.66	0.00714
FBgn0061515	endos	1.15	0.00171189		FBgn0038039	CG5196	0.373	0.00171126		FBgn0036556	CG5830	0.71	0.00657		FBgn0264826	lncRNA:CR44034	0.67	6e-05		FBgn0025879	Timp	0.947	8.04681e-08		FBgn0030462	CG15742	0.65	0.00845							FBgn0262559	Mdh2	0.66	0.00714
FBgn0014011	Rac2	1.148	0.000502673		FBgn0034958	CG3907	0.373	0.00351691		FBgn0033252	CG12769	0.71	0.00746		FBgn0000527	e	0.67	8e-05		FBgn0037071	CG7632	0.947	0.00808855		FBgn0000052	Pfas	0.64	0							FBgn0031227	CG3709	0.66	0.00829
FBgn0038659	EndoA	1.146	5.10899e-05		FBgn0029975	spidey	0.373	0.00457858		FBgn0065047	snoRNA:U3:54Ab	0.71	0.00746		FBgn0004644	hh	0.67	8e-05		FBgn0027335	Rip11	0.944	2.03972e-09		FBgn0034475	Obp56h	0.64	0							FBgn0032453	CG6180	0.66	0.00829
FBgn0003062	Fib	1.146	0.0021087		FBgn0265512	mlt	0.372	0.00176614		FBgn0263532	mir-4962	0.71	0.00845		FBgn0038872	Nelf-A	0.67	8e-05		FBgn0038682	CG5835	0.944	3.02364e-05		FBgn0051643	CG31643	0.64	0							FBgn0032454	CG5787	0.66	0.00829
FBgn0039828	CG1542	1.146	0.00748068		FBgn0035600	Cyt-c1	0.372	0.00421533		FBgn0004797	mdy	0.7	0		FBgn0010114	hig	0.67	0.0001		FBgn0262656	Myc	0.943	2.79721e-10		FBgn0262317	mir-966	0.64	0							FBgn0011785	BRWD3	0.65	0
FBgn0039357	CG4743	1.145	0.00617415		FBgn0038738	CG4572	0.372	0.00699725		FBgn0022213	Cse1	0.7	0		FBgn0015037	Cyp4p1	0.67	0.0001		FBgn0036921	RhoGDI	0.943	0.000131375		FBgn0265661	lncRNA:CR44468	0.64	0							FBgn0028471	Nab2	0.65	0
FBgn0038331	Ccm3	1.144	0.00116246		FBgn0035265	PIG-Wb	0.372	0.00788666		FBgn0032166	CG4619	0.7	0		FBgn0015765	p38a	0.67	0.0001		FBgn0261955	kdn	0.942	1.71575e-07		FBgn0004577	Pxd	0.64	1e-05							FBgn0031005	Hs3st-B	0.65	0
FBgn0003748	Treh	1.143	2.19008e-14		FBgn0267824	PRAS40	0.371	2.26e-07		FBgn0032167	CG5853	0.7	0		FBgn0026250	eIF1A	0.67	0.0001		FBgn0029131	Debcl	0.942	0.000106196		FBgn0016038	Vsp37A	0.64	1e-05							FBgn0031006	rictor	0.65	0
FBgn0036449	bmm	1.143	1.15469e-10		FBgn0032775	CG17544	0.371	0.00168534		FBgn0051739	AspRS-m	0.7	0		FBgn0033395	Cyp4p2	0.67	0.0001		FBgn0025373	Fpps	0.94	0.0052427		FBgn0026879	CG13364	0.64	1e-05							FBgn0033889	CG6701	0.65	0
FBgn0017558	Pdk	1.143	7.25355e-08		FBgn0003053	peb	0.37	1.54e-07		FBgn0085432	pan	0.7	0		FBgn0037565	CG9626	0.67	0.0001		FBgn0025635	CG17829	0.939	0.00263715		FBgn0027788	Hey	0.64	1e-05							FBgn0034093	CG15706	0.65	0
FBgn0035626	lin-28	1.142	0.000185389		FBgn0017558	Pdk	0.37	2.6e-05		FBgn0035475	CG10866	0.7	1e-05		FBgn0038595	CG7142	0.67	0.0001		FBgn0035265	PIG-Wb	0.939	0.00679821		FBgn0033248	Dic3	0.64	1e-05							FBgn0034094	Tsf3	0.65	0
FBgn0034543	galla-1	1.142	0.00182231		FBgn0001612	Grip91	0.37	6.87e-05		FBgn0035476	CG12766	0.7	1e-05		FBgn0038596	CG14312	0.67	0.0001		FBgn0035021	CG4622	0.938	7.13888e-18		FBgn0038467	AdSL	0.64	1e-05							FBgn0037937	Fer3	0.65	0
FBgn0066303	CG33932	1.142	0.00491999		FBgn0034639	CG15673	0.37	0.000660504		FBgn0036804	Sgf11	0.7	1e-05		FBgn0051463	CG31463	0.67	0.0001		FBgn0015218	eIF4E1	0.937	0.00178309		FBgn0038306	Art3	0.64	2e-05							FBgn0039840	pHCl-2	0.65	0
FBgn0066304	Rpp20	1.142	0.00491999		FBgn0011576	Cyp4d2	0.369	0.00221907		FBgn0038166	CG9588	0.7	1e-05		FBgn0259236	comm3	0.67	0.0001		FBgn0031182	Cyp6t1	0.936	0.00701189		FBgn0001137	grk	0.64	3e-05							FBgn0052982	CG32982	0.65	0
FBgn0035110	thoc7	1.142	0.00513742		FBgn0033693	CG13175	0.369	0.00353795		FBgn0038167	Lkb1	0.7	1e-05		FBgn0030400	Pits	0.67	0.00012		FBgn0010770	ppan	0.935	0.00697326		FBgn0033651	Ir48c	0.64	3e-05							FBgn0085376	CG34347	0.65	0
FBgn0033905	CG18324	1.142	0.00694395		FBgn0053964	CG33964	0.369	0.00353795		FBgn0085283	CG34254	0.7	1e-05		FBgn0001235	hth	0.67	0.00046		FBgn0028341	Ptpmeg2	0.934	6.66985e-15		FBgn0033652	ths	0.64	3e-05							FBgn0260965	CG42588	0.65	0
FBgn0036824	CG3902	1.14	2.05329e-06		FBgn0262515	VhaAC45	0.369	0.00486738		FBgn0266588	lncRNA:CR45113	0.7	1e-05		FBgn0037375	kat-60L1	0.67	0.00046		FBgn0034723	CG13506	0.934	2.43011e-09		FBgn0035267	CG13921	0.64	4e-05							FBgn0262741	lncRNA:CR43126	0.65	0
FBgn0033266	Socs44A	1.14	0.00198753		FBgn0259481	Mob2	0.368	3.22e-06		FBgn0010803	TrpRS	0.7	4e-05		FBgn0037376	Hat1	0.67	0.00046		FBgn0035997	phol	0.934	0.000370028		FBgn0041181	Tep3	0.64	9e-05							FBgn0266350	lncRNA:CR44999	0.65	0
FBgn0086768	Pcmt	1.139	0.00326953		FBgn0037386	CG1208	0.368	2.78e-05		FBgn0023540	CG3630	0.7	4e-05		FBgn0051102	CG31102	0.67	0.00046		FBgn0086782	amn	0.932	0.000327189		FBgn0041182	Tep2	0.64	9e-05							FBgn0267679	lncRNA:CR46015	0.65	0
FBgn0030066	Uros1	1.139	0.0070118		FBgn0052672	Atg8a	0.368	0.00299397		FBgn0263630	mir-3641	0.7	4e-05		FBgn0016078	wun	0.67	0.00054		FBgn0263106	DnaJ-1	0.932	0.00588473		FBgn0267192	lncRNA:CR45632	0.64	9e-05							FBgn0267762	asRNA:CR46093	0.65	0
FBgn0036058	CG6707	1.138	3.06608e-05		FBgn0020386	Pdk1	0.367	8.75e-10		FBgn0285911	Vps16A	0.7	4e-05		FBgn0003165	pum	0.67	0.00057		FBgn0010053	Jheh1	0.932	0.00716275		FBgn0030807	CG13000	0.64	0.0001							FBgn0039337	MED28	0.65	1e-05
FBgn0051223	CG31223	1.138	0.00652828		FBgn0040334	Tsp3A	0.367	0.00462167		FBgn0030524	CG10993	0.7	6e-05		FBgn0051087	CG31087	0.67	0.00057		FBgn0034141	CG8311	0.932	0.00824914		FBgn0030980	CG7406	0.64	0.0001							FBgn0039338	XNP	0.65	1e-05
FBgn0031682	CG5828	1.137	0.00132866		FBgn0261592	RpS6	0.367	0.00699564		FBgn0030525	CG10996	0.7	6e-05		FBgn0266706	lncRNA:CR45196	0.67	0.00057		FBgn0030114	CG17754	0.931	5.31547e-05		FBgn0033690	EndoG	0.64	0.0001							FBgn0040363	CG11384	0.65	1e-05
FBgn0033127	Tsp42Ef	1.136	0.000220511		FBgn0031998	SLC5A11	0.367	0.00981337		FBgn0261244	inaE	0.7	6e-05		FBgn0035462	IntS10	0.67	0.00066		FBgn0002570	Mal-A1	0.931	0.00406038		FBgn0033692	wash	0.64	0.0001							FBgn0261565	Lmpt	0.65	1e-05
FBgn0003279	RpL4	1.136	0.00284029		FBgn0031474	CG2991	0.365	1.12e-06		FBgn0051720	mthl15	0.7	9e-05		FBgn0035724	CG10064	0.67	0.00066		FBgn0032124	CG17855	0.931	0.00488572		FBgn0033693	CG13175	0.64	0.0001							FBgn0031697	CG14024	0.65	2e-05
FBgn0035147	Gale	1.135	0.000264377		FBgn0027498	CG2061	0.365	0.00238217		FBgn0016076	vri	0.7	0.0001		FBgn0035725	Mis12	0.67	0.00066		FBgn0284249	Adf1	0.93	1.30641e-05		FBgn0085359	CG34330	0.64	0.0001							FBgn0031900	CG13786	0.65	2e-05
FBgn0026566	CG1307	1.135	0.00743548		FBgn0267384	Ubc7	0.365	0.00423627		FBgn0031697	CG14024	0.7	0.0001		FBgn0001124	Got1	0.67	0.0007		FBgn0033942	Cpr51A	0.93	0.0017823		FBgn0262580	CG43120	0.64	0.0001							FBgn0032191	CG5734	0.65	2e-05
FBgn0027496	epsilonCOP	1.135	0.00778417		FBgn0027791	O-fut2	0.365	0.00934711		FBgn0053510	CG33510	0.7	0.0001		FBgn0034417	CG15117	0.67	0.0007		FBgn0039349	Ssadh	0.93	0.00594764		FBgn0266802	asRNA:CR45264	0.64	0.0001							FBgn0032809	CG13078	0.65	2e-05
FBgn0038256	CG7530	1.134	1.71315e-07		FBgn0024980	Syx4	0.364	0.00266788		FBgn0053511	CG33511	0.7	0.0001		FBgn0050094	CG30094	0.67	0.0007		FBgn0035772	Sh3beta	0.929	0.00192584		FBgn0266889	asRNA:CR45350	0.64	0.0001							FBgn0085188	CG34159	0.65	2e-05
FBgn0000536	eas	1.134	4.09331e-07		FBgn0034718	wdp	0.362	3.6e-08		FBgn0261955	kdn	0.7	0.0001		FBgn0024238	Fim	0.67	0.00074		FBgn0020912	Ptx1	0.925	1.29699e-13		FBgn0259140	CG42255	0.64	0.0003							FBgn0264845	Tep5	0.65	2e-05
FBgn0052221	CG32221	1.134	0.0031421		FBgn0031418	CG3609	0.362	0.00527708		FBgn0038548	CG17806	0.7	0.00024		FBgn0030837	CG8661	0.67	0.00074		FBgn0034705	CG11170	0.924	3.01304e-05		FBgn0035630	CG10576	0.64	0.00056							FBgn0029131	Debcl	0.65	5e-05
FBgn0283659	THG	1.131	0.00888647		FBgn0033917	SmydA-1	0.362	0.00694255		FBgn0038549	CG17802	0.7	0.00024		FBgn0030838	CG5445	0.67	0.00074		FBgn0283658	muc	0.924	0.000566442		FBgn0065058	snoRNA:684	0.64	0.00056							FBgn0020503	CLIP-190	0.65	6e-05
FBgn0033205	CG2064	1.129	0.00589644		FBgn0004914	Hnf4	0.361	3.73e-06		FBgn0261954	east	0.7	0.00026		FBgn0020251	sfl	0.67	0.00102		FBgn0262127	kibra	0.923	5.59604e-19		FBgn0082994	snoRNA:Psi28S-1837c	0.64	0.00056							FBgn0030057	Ppt1	0.65	6e-05
FBgn0039532	Mtl	1.127	0.000153214		FBgn0044872	FucTC	0.361	0.00243249		FBgn0267034	lncRNA:CR45478	0.7	0.00026		FBgn0052396	CG32396	0.67	0.00102		FBgn0038747	RhoGAP92B	0.923	1.76687e-07		FBgn0083044	snoRNA:Psi18S-1397	0.64	0.00056							FBgn0031150	bves	0.65	6e-05
FBgn0265174	PIG-V	1.127	0.00224186		FBgn0037341	CG12746	0.361	0.00346707		FBgn0027070	CG17322	0.7	0.00041		FBgn0002570	Mal-A1	0.67	0.00111		FBgn0010226	GstS1	0.923	1.43504e-05		FBgn0003028	ovo	0.64	0.0008							FBgn0032633	Lrch	0.65	6e-05
FBgn0034086	CG8441	1.127	0.00620221		FBgn0031710	Vps52	0.36	0.00345627		FBgn0032292	EMC3	0.7	0.00041		FBgn0015034	Cyp4e1	0.67	0.00111		FBgn0030668	CG8128	0.923	0.00238906		FBgn0266096	lncRNA:CR44833	0.64	0.0008							FBgn0032634	Rpb11	0.65	6e-05
FBgn0021750	SerRS-m	1.126	0.000679031		FBgn0014037	Su(Tpl)	0.359	4.48e-12		FBgn0032293	Dpy-30L1	0.7	0.00041		FBgn0262146	MtnE	0.67	0.00112		FBgn0030196	Psf3	0.923	0.00251543		FBgn0038727	CG7432	0.64	0.00431							FBgn0051439	Muc96D	0.65	6e-05
FBgn0051344	CG31344	1.126	0.00185667		FBgn0027621	Pfrx	0.359	7.99e-09		FBgn0032715	CG17597	0.7	0.00041		FBgn0037220	CG14641	0.67	0.00656		FBgn0023528	CG2924	0.922	5.54633e-05		FBgn0266982	lncRNA:CR45433	0.64	0.0045							FBgn0064123	stg1	0.65	6e-05
FBgn0051901	Mur29B	1.125	0.000566712		FBgn0004374	neb	0.359	7.33e-07		FBgn0032600	BuGZ	0.7	0.00046		FBgn0261436	DhpD	0.67	0.00656		FBgn0263120	Acsl	0.92	4.23396e-13		FBgn0037008	mTerf3	0.64	0.00657							FBgn0039056	CenB1A	0.65	8e-05
FBgn0262975	cnc	1.124	1.74223e-06		FBgn0032901	sky	0.359	5.13e-06		FBgn0014135	bnl	0.7	0.00047		FBgn0026268	antdh	0.67	0.00665		FBgn0037606	CG8032	0.919	0.00162434		FBgn0033438	Mmp2	0.64	0.00746							FBgn0051365	CG31365	0.65	8e-05
FBgn0024542	Neos	1.124	0.00293636		FBgn0030747	CG4301	0.359	6.72e-05		FBgn0051459	CG31459	0.7	0.00047		FBgn0030276	Dlic	0.67	0.00665		FBgn0051908	CG31908	0.919	0.00309838		FBgn0042135	CG18812	0.64	0.00746							FBgn0001994	crp	0.65	0.0001
FBgn0023214	edl	1.123	5.04495e-07		FBgn0028394	CG17834	0.359	9.22e-05		FBgn0267348	LanB2	0.7	0.00056		FBgn0262366	CG43064	0.67	0.00689		FBgn0016687	Nurf-38	0.918	0.00741717		FBgn0053222	CR33222	0.64	0.00845							FBgn0031770	CG13995	0.65	0.0001
FBgn0017578	Max	1.123	0.00108679		FBgn0010786	l(3)02640	0.359	0.000240533		FBgn0267796	Tmc	0.7	0.00056		FBgn0260003	Dys	0.67	0.00714		FBgn0020304	drongo	0.914	7.0924e-12		FBgn0260447	CR11386	0.64	0.00845							FBgn0031771	ND-51	0.65	0.0001
FBgn0035049	Mmp1	1.121	1.69865e-13		FBgn0004888	Scsalpha1	0.359	0.000487432		FBgn0035435	PIG-C	0.7	0.00063		FBgn0267978	ap	0.67	0.00762		FBgn0004396	CrebA	0.913	6.34849e-13		FBgn0037937	Fer3	0.63	0							FBgn0037802	Sirt6	0.65	0.0001
FBgn0259938	cwo	1.121	1.02458e-11		FBgn0037071	CG7632	0.359	0.00557699		FBgn0035436	CG12016	0.7	0.00063		FBgn0032018	CG7806	0.67	0.00829		FBgn0000139	ash2	0.913	0.0041051		FBgn0085357	CG34328	0.63	0							FBgn0039827	CG1544	0.65	0.0001
FBgn0038897	CG5849	1.121	2.32302e-05		FBgn0027538	beta4GalNAcTA	0.359	0.00839808		FBgn0259933	CG42456	0.7	0.00063		FBgn0262598	mtsh	0.67	0.00829		FBgn0027532	CG7139	0.912	7.75169e-05		FBgn0026570	CG5704	0.63	1e-05							FBgn0040078	pont	0.65	0.0001
FBgn0038805	TFAM	1.121	0.00391876		FBgn0031244	CG11601	0.359	0.00859142		FBgn0033052	SCAP	0.7	0.00069		FBgn0002932	neur	0.66	0		FBgn0015522	olf186-M	0.912	0.00862296		FBgn0035309	CG15879	0.63	1e-05							FBgn0040262	Ugt36Ba	0.65	0.0001
FBgn0036552	CG17028	1.121	0.00419656		FBgn0035049	Mmp1	0.358	5.09e-08		FBgn0034479	CG8654	0.7	0.00106		FBgn0037065	CG12974	0.66	0		FBgn0001248	Idh	0.911	0.000194988		FBgn0038079	NijC	0.63	1e-05							FBgn0085209	CG34180	0.65	0.0001
FBgn0267347	squ	1.12	0.00847069		FBgn0030484	GstT4	0.358	0.000355597		FBgn0039726	eIF2Balpha	0.7	0.00106		FBgn0063298	asRNA:CR31429	0.66	0		FBgn0034804	CG3831	0.911	0.00645595		FBgn0050326	tRNA:Val-AAC-2-2	0.63	1e-05							FBgn0027495	Smyd4-4	0.65	0.00054
FBgn0267792	rgr	1.119	5.18486e-11		FBgn0027055	CSN3	0.358	0.00161593		FBgn0039727	Vps13B	0.7	0.00106		FBgn0004390	RasGAP1	0.66	1e-05		FBgn0010395	Itgbn	0.909	4.76515e-05		FBgn0052298	CG32298	0.63	1e-05							FBgn0033397	Cyp4p3	0.65	0.00054
FBgn0052056	scramb1	1.118	3.6562e-06		FBgn0053113	Rtnl1	0.358	0.00375554		FBgn0037153	olf413	0.7	0.00209		FBgn0031033	CG14219	0.66	1e-05		FBgn0037063	CG9391	0.909	0.0078127		FBgn0261858	CG42787	0.63	1e-05							FBgn0038803	CG5191	0.65	0.00057
FBgn0001942	eIF4A	1.118	2.62543e-05		FBgn0035283	CG12024	0.358	0.00433175		FBgn0032834	CG13965	0.7	0.00438		FBgn0031034	CG14205	0.66	1e-05		FBgn0032949	Lamp1	0.908	0.000475708		FBgn0262717	Skeletor	0.63	1e-05							FBgn0038804	CG10877	0.65	0.00057
FBgn0032889	CG9331	1.118	3.15536e-05		FBgn0010223	Galphaf	0.357	0.000439675		FBgn0032835	CG16772	0.7	0.00438		FBgn0035669	CG6592	0.66	1e-05		FBgn0284221	Sema5c	0.905	5.56092e-12		FBgn0263464	snoRNA:hts-a	0.63	1e-05							FBgn0043457	CG5180	0.65	0.00057
FBgn0029766	CG15784	1.118	0.000541622		FBgn0050273	CG30273	0.357	0.00801966		FBgn0038660	CG14291	0.7	0.00672		FBgn0035670	CG10472	0.66	1e-05		FBgn0010591	Sply	0.904	0.000872447		FBgn0266182	lncRNA:CR44888	0.63	6e-05							FBgn0031990	PAPLA1	0.65	0.0006
FBgn0035023	ITP	1.117	7.11516e-16		FBgn0039741	CG7943	0.356	0.00420025		FBgn0051163	SKIP	0.7	0.00672		FBgn0053523	CG33523	0.66	1e-05		FBgn0020257	Ppa	0.904	0.00118003		FBgn0001301	kel	0.63	9e-05							FBgn0036948	CG7298	0.65	0.0006
FBgn0052672	Atg8a	1.117	0.00111546		FBgn0038878	CG3301	0.356	0.00601791		FBgn0264950	asRNA:CR44119	0.7	0.0071		FBgn0013765	cnn	0.66	4e-05		FBgn0263396	sqd	0.903	6.0133e-07		FBgn0005779	PpD6	0.63	9e-05							FBgn0036949	CG7290	0.65	0.0006
FBgn0037592	CG11737	1.117	0.00114354		FBgn0001218	Hsc70-3	0.355	0.000284939		FBgn0264952	lncRNA:CR44121	0.7	0.0071		FBgn0050062	CG30062	0.66	4e-05		FBgn0033247	Nup44A	0.902	0.00282096		FBgn0264495	gpp	0.63	9e-05							FBgn0040230	dbo	0.65	0.0006
FBgn0032482	Pect	1.116	1.6008e-07		FBgn0028327	l(1)G0320	0.355	0.00454185		FBgn0085478	CG34449	0.69	0		FBgn0037443	Dmtn	0.66	8e-05		FBgn0033760	CG8785	0.9	0.000108985		FBgn0001624	dlg1	0.63	0.0001							FBgn0053306	CG33306	0.65	0.0006
FBgn0039328	CHKov2	1.116	0.00394855		FBgn0001105	Gbeta13F	0.354	0.000447365		FBgn0085479	CG34450	0.69	0		FBgn0264787	lncRNA:CR44017	0.66	8e-05		FBgn0029867	CG3847	0.9	0.00518257		FBgn0004864	hop	0.63	0.0001							FBgn0261064	Rbsn-5	0.65	0.0006
FBgn0036331	CG14117	1.116	0.0059119		FBgn0002590	RpS5a	0.354	0.00295102		FBgn0261383	IntS6	0.69	0		FBgn0030449	Fer3HCH	0.66	0.0001		FBgn0031948	CG7149	0.899	0.000188751		FBgn0028645	beat-Ib	0.63	0.0001							FBgn0263256	CG43394	0.65	0.0006
FBgn0038586	CG7168	1.116	0.00651573		FBgn0026872	CG14777	0.354	0.00396042		FBgn0001316	klar	0.69	1e-05		FBgn0035021	CG4622	0.66	0.0001		FBgn0010113	hdc	0.898	2.87011e-56		FBgn0031452	Cwc25	0.63	0.0001							FBgn0035435	PIG-C	0.65	0.00066
FBgn0036314	Sf3a2	1.116	0.0087216		FBgn0030529	Clic	0.353	2.99e-06		FBgn0085298	CG34269	0.69	1e-05		FBgn0035022	CG11413	0.66	0.0001		FBgn0261930	vnd	0.897	3.75184e-11		FBgn0031455	Snapin	0.63	0.0001							FBgn0035436	CG12016	0.65	0.00066
FBgn0026372	RpL23A	1.114	0.00327798		FBgn0037719	bocks	0.353	0.00898331		FBgn0004583	ex	0.69	3e-05		FBgn0035023	ITP	0.66	0.0001		FBgn0034724	babos	0.896	6.31365e-07		FBgn0032042	CG13398	0.63	0.0001							FBgn0052451	SPoCk	0.65	0.00066
FBgn0030747	CG4301	1.113	1.0024e-08		FBgn0039109	CG10365	0.352	6.03e-05		FBgn0015924	crq	0.69	3e-05		FBgn0263005	CG43313	0.66	0.0001		FBgn0039056	CenB1A	0.896	3.26859e-05		FBgn0039697	CG7834	0.63	0.0001							FBgn0259933	CG42456	0.65	0.00066
FBgn0052845	CG32845	1.113	0.00125524		FBgn0032955	CG2201	0.352	0.000334518		FBgn0050089	CG30089	0.69	3e-05		FBgn0003139	PpV	0.66	0.00047		FBgn0052250	PMP34	0.894	0.00295684		FBgn0050357	CG30357	0.63	0.0001							FBgn0034800	CG3788	0.65	0.0007
FBgn0032161	CG4594	1.113	0.00735705		FBgn0027581	CG6191	0.351	6.97e-08		FBgn0283521	lola	0.69	3e-05		FBgn0030876	CG6762	0.66	0.00047		FBgn0010315	CycD	0.893	0.00268793		FBgn0051668	CG31668	0.63	0.0001							FBgn0053531	Ddr	0.65	0.0007
FBgn0036538	CG15715	1.112	0.00400678		FBgn0266489	CG45088	0.351	6.97e-08		FBgn0003997	hid	0.69	6e-05		FBgn0030877	Arp8	0.66	0.00047		FBgn0031047	Rcd-1	0.892	0.00791411		FBgn0262972	lncRNA:cherub	0.63	0.0001							FBgn0261564	ReepA	0.65	0.0007
FBgn0038638	CG7702	1.111	2.71296e-06		FBgn0038475	Keap1	0.351	0.00024859		FBgn0000527	e	0.69	9e-05		FBgn0264713	asRNA:CR43981	0.66	0.00047		FBgn0038829	CG17271	0.891	0.00291892		FBgn0265017	lncRNA:CR43751	0.63	0.0001							FBgn0004367	mei-41	0.65	0.00098
FBgn0035109	CG13876	1.111	0.00448391		FBgn0261108	Atg13	0.351	0.00135354		FBgn0038872	Nelf-A	0.69	9e-05		FBgn0035695	CG10226	0.66	0.0006		FBgn0026257	cav	0.888	0.00617247		FBgn0265611	asRNA:CR44429	0.63	0.0001							FBgn0030746	CG9981	0.65	0.00098
FBgn0003390	shf	1.11	9.79747e-08		FBgn0035372	CG12093	0.351	0.00943934		FBgn0016926	Pino	0.69	0.0001		FBgn0261631	CG42714	0.66	0.0006		FBgn0036742	CG7497	0.887	7.46133e-05		FBgn0265626	CG44434	0.63	0.0001							FBgn0023540	CG3630	0.65	0.0011
FBgn0260960	Baldspot	1.109	4.30307e-13		FBgn0261862	whd	0.35	3.18e-06		FBgn0034073	CG8414	0.69	0.0001		FBgn0010352	Nc73EF	0.66	0.00066		FBgn0003231	ref(2)P	0.887	0.00185935		FBgn0265931	lncRNA:CR44720	0.63	0.0001							FBgn0033879	Echs1	0.65	0.00111
FBgn0000568	Eip75B	1.108	6.05451e-09		FBgn0086361	alph	0.35	0.000491179		FBgn0083983	mRpL34	0.69	0.0001		FBgn0036680	Cpr73D	0.66	0.00066		FBgn0029943	Atg5	0.885	4.73685e-07		FBgn0265997	lncRNA:CR44772	0.63	0.0001							FBgn0033880	CG6553	0.65	0.00111
FBgn0037007	CG5059	1.108	0.000371083		FBgn0260748	CG5004	0.35	0.00363936		FBgn0265605	Ric	0.69	0.0001		FBgn0036681	Obp73a	0.66	0.00066		FBgn0037657	hyx	0.883	0.000632865		FBgn0266161	lncRNA:CR44867	0.63	0.0001							FBgn0050485	CG30485	0.65	0.00111
FBgn0004914	Hnf4	1.107	2.28732e-18		FBgn0026761	Trap1	0.35	0.00500899		FBgn0036168	CG7512	0.69	0.00022		FBgn0053725	CG33725	0.66	0.00066		FBgn0032246	Wdfy2	0.883	0.00453482		FBgn0266162	lncRNA:CR44868	0.63	0.0001							FBgn0035161	CG13898	0.65	0.00627
FBgn0035091	CG3829	1.107	2.47949e-05		FBgn0031544	CG17593	0.35	0.00705197		FBgn0036170	CG11714	0.69	0.00022		FBgn0032136	Apoltp	0.66	0.00116		FBgn0005322	nmd	0.882	0.00926775		FBgn0266327	asRNA:CR44992	0.63	0.0001							FBgn0262737	mub	0.65	0.00627
FBgn0034627	eEFSec	1.107	0.00278772		FBgn0032253	LManI	0.349	0.00248454		FBgn0284444	ddbt	0.69	0.00022		FBgn0035073	CG16896	0.66	0.00124		FBgn0028691	Rpn9	0.881	0.00698328		FBgn0261933	SmD1	0.63	0.00022							FBgn0264470	lncRNA:CR43878	0.65	0.00627
FBgn0000477	DNaseII	1.107	0.00439702		FBgn0036929	CG7668	0.349	0.00852936		FBgn0027053	CSN5	0.69	0.00024		FBgn0265193	Atf-2	0.66	0.00124		FBgn0037358	elm	0.88	0.00516738		FBgn0022800	Cad96Ca	0.63	0.00024							FBgn0001311	kkv	0.65	0.00656
FBgn0039209	REPTOR	1.106	2.87924e-12		FBgn0260959	MCPH1	0.348	9.96e-06		FBgn0020445	E23	0.69	0.00041		FBgn0260462	CG12163	0.66	0.00656		FBgn0025680	cry	0.879	0.000903109		FBgn0039290	CG13654	0.63	0.00024							FBgn0025835	CG17707	0.65	0.00665
FBgn0027619	eIF3j	1.106	0.00170807		FBgn0030294	Pa1	0.348	0.00781172		FBgn0031950	Herp	0.69	0.00041		FBgn0264789	asRNA:CR44019	0.66	0.00656		FBgn0003328	scb	0.878	4.97701e-08		FBgn0015925	csul	0.63	0.00025							FBgn0267029	lncRNA:CR45473	0.65	0.00665
FBgn0039111	PTPMT1	1.106	0.00510678		FBgn0002069	AspRS	0.347	0.00231616		FBgn0031952	cdc14	0.69	0.00041		FBgn0026718	Agpat2	0.66	0.00668		FBgn0011211	blw	0.876	0.00361542		FBgn0025519	fidipidine	0.63	0.00025							FBgn0000559	eEF2	0.65	0.00668
FBgn0033879	Echs1	1.106	0.0075335		FBgn0032029	CG17292	0.347	0.00317273		FBgn0038853	RhoGAP93B	0.69	0.00047		FBgn0004875	enc	0.66	0.00689		FBgn0039637	Ctl2	0.875	0.000128177		FBgn0034943	Fmo-1	0.63	0.00025							FBgn0065100	snmRNA:254	0.65	0.00668
FBgn0086605	CG9853	1.105	0.000103971		FBgn0013749	Arf102F	0.347	0.00579902		FBgn0265067	lncRNA:CR44178	0.69	0.00047		FBgn0004888	Scsalpha1	0.66	0.00689		FBgn0086708	stv	0.875	0.00235223		FBgn0265982	lncRNA:CR44761	0.63	0.00025							FBgn0004425	LysB	0.65	0.00689
FBgn0004228	mex1	1.105	0.00106121		FBgn0035601	Uev1A	0.347	0.00780364		FBgn0266756	btsz	0.69	0.00047		FBgn0264553	lncRNA:CR43932	0.66	0.00689		FBgn0267487	Ptp61F	0.874	3.26898e-06		FBgn0259111	Ndae1	0.63	0.00031							FBgn0014163	fax	0.65	0.00689
FBgn0050008	CG30008	1.105	0.00655658		FBgn0026570	CG5704	0.347	0.00983299		FBgn0010424	TpnC73F	0.69	0.00056		FBgn0266785	lncRNA:CR45250	0.66	0.00689		FBgn0028689	Rpn6	0.873	0.0033751		FBgn0263469	snoRNA:SC35-b	0.63	0.00031							FBgn0063667	CG32335	0.65	0.00689
FBgn0037199	CG11137	1.104	0.00688815		FBgn0039736	CG7912	0.346	0.00643855		FBgn0024945	NitFhit	0.69	0.00056		FBgn0037941	CG12594	0.66	0.00714		FBgn0033543	CG12338	0.872	0.00625584		FBgn0264343	CG43799	0.63	0.00031							FBgn0262869	Gfrl	0.65	0.00714
FBgn0085484	Pdxk	1.103	0.00268901		FBgn0034878	pita	0.345	0.000107951		FBgn0025592	Gk1	0.69	0.00056		FBgn0038234	mRpL11	0.66	0.00714		FBgn0038197	foxo	0.871	4.89723e-21		FBgn0032868	CG17472	0.63	0.00041							FBgn0030074	CG12662	0.65	0.00724
FBgn0003517	sta	1.103	0.00820602		FBgn0004654	Pgd	0.345	0.00097545		FBgn0035107	mri	0.69	0.00056		FBgn0038235	CG8461	0.66	0.00714		FBgn0036134	FoxK	0.87	1.95089e-05		FBgn0053052	Gorab	0.63	0.00075							FBgn0030514	CG9941	0.65	0.00724
FBgn0038476	kuk	1.102	1.7845e-05		FBgn0010516	wal	0.345	0.00398368		FBgn0035109	CG13876	0.69	0.00056		FBgn0038354	CG5404	0.66	0.00714		FBgn0000064	Ald1	0.869	4.36529e-05		FBgn0010355	Taf1	0.63	0.00106							FBgn0261549	rdgA	0.65	0.00724
FBgn0031768	CG12393	1.102	0.00102046		FBgn0026409	Mpcp2	0.345	0.00651438		FBgn0035647	CG10486	0.69	0.00056		FBgn0038585	Non3	0.66	0.00714		FBgn0035438	PHGPx	0.869	0.00265457		FBgn0024285	Srp54	0.63	0.00253							FBgn0010300	brat	0.65	0.00829
FBgn0029174	Fkbp59	1.101	0.00232059		FBgn0019925	Surf4	0.345	0.00703677		FBgn0036294	CG10654	0.69	0.00056		FBgn0038586	CG7168	0.66	0.00714		FBgn0266450	Kr-h1	0.868	2.35818e-10		FBgn0031309	Tfb4	0.63	0.00253							FBgn0033639	CG9003	0.64	0
FBgn0032870	CG2608	1.101	0.00375287		FBgn0040305	MTF-1	0.344	1.83e-06		FBgn0036695	Papst2	0.69	0.00056		FBgn0039339	CG5116	0.66	0.00714		FBgn0029915	CG14434	0.868	4.15925e-10		FBgn0031310	Vps29	0.63	0.00253							FBgn0036984	CG13248	0.64	0
FBgn0011661	Moe	1.1	1.80248e-19		FBgn0030400	Pits	0.344	9.51e-06		FBgn0036696	CG14057	0.69	0.00056		FBgn0259991	CG42488	0.66	0.00714		FBgn0267790	rump	0.866	0.000196371		FBgn0031700	CG14022	0.63	0.00253							FBgn0051522	CG31522	0.64	0
FBgn0040299	Myo28B1	1.098	2.69357e-06		FBgn0034649	PIG-M	0.344	0.00286017		FBgn0034694	CG6613	0.69	0.00067		FBgn0262559	Mdh2	0.66	0.00714		FBgn0024997	CG2681	0.866	0.00301412		FBgn0040064	yip2	0.63	0.00253							FBgn0053558	mim	0.64	0
FBgn0030740	CG9917	1.098	0.00263228		FBgn0259725	CG42379	0.344	0.00286017		FBgn0050000	GstT1	0.69	0.00067		FBgn0031227	CG3709	0.66	0.00829		FBgn0011648	Mad	0.865	9.86514e-10		FBgn0266320	lncRNA:CR44985	0.63	0.00253							FBgn0066292	CheB42c	0.64	0
FBgn0031474	CG2991	1.097	9.73043e-11		FBgn0259726	CG42380	0.344	0.00286017		FBgn0030904	upd2	0.69	0.0008		FBgn0032453	CG6180	0.66	0.00829		FBgn0267330	KdelR	0.865	0.00767822		FBgn0283525	l(2)10685	0.63	0.00253							FBgn0263620	asRNA:CR43629	0.64	0
FBgn0005648	Pabp2	1.096	0.000297418		FBgn0259727	CG42381	0.344	0.00286017		FBgn0267167	lncRNA:CR45607	0.69	0.0008		FBgn0032454	CG5787	0.66	0.00829		FBgn0039350	jigr1	0.864	1.62479e-09		FBgn0034744	Vps20	0.63	0.0028							FBgn0267635	lncRNA:CR45973	0.64	0
FBgn0039930	CG11077	1.096	0.00477429		FBgn0263050	CG43345	0.344	0.0054269		FBgn0033987	ckn	0.69	0.00106		FBgn0001149	GstD1	0.65	0		FBgn0032191	CG5734	0.864	0.00431575		FBgn0022787	Hel89B	0.63	0.00431							FBgn0003984	vn	0.64	1e-05
FBgn0052068	Adi1	1.096	0.00703152		FBgn0263051	CG43346	0.344	0.0054269		FBgn0053296	CG33296	0.69	0.00253		FBgn0011785	BRWD3	0.65	0		FBgn0010222	Nmdmc	0.863	1.66847e-06		FBgn0040268	Top3alpha	0.63	0.00438							FBgn0087007	bbg	0.64	1e-05
FBgn0017550	Rga	1.092	1.26977e-06		FBgn0011596	fzo	0.344	0.00773052		FBgn0040309	Jafrac1	0.69	0.00304		FBgn0028471	Nab2	0.65	0		FBgn0038463	CG3534	0.862	0.00154966		FBgn0005640	Eip63E	0.63	0.00657							FBgn0011745	Arp1	0.64	2e-05
FBgn0036622	Agpat4	1.092	0.000356566		FBgn0011202	dia	0.343	0.00709419		FBgn0039325	CG10560	0.69	0.00431		FBgn0030529	Clic	0.65	0		FBgn0031008	CG8010	0.862	0.00549607		FBgn0267470	lncRNA:CR45820	0.63	0.00657							FBgn0038873	CG5892	0.64	2e-05
FBgn0029888	ND-ASHI	1.092	0.00228903		FBgn0000042	Act5C	0.341	0.000699397		FBgn0035161	CG13898	0.69	0.0045		FBgn0031005	Hs3st-B	0.65	0		FBgn0033665	Zip48C	0.862	0.00866045		FBgn0038873	CG5892	0.63	0.00672							FBgn0038874	ETHR	0.64	2e-05
FBgn0011335	vers	1.091	0.00177087		FBgn0051523	CG31523	0.341	0.000855513		FBgn0265730	lncRNA:CR44537	0.69	0.0045		FBgn0031006	rictor	0.65	0		FBgn0003507	srp	0.861	8.87975e-07		FBgn0015380	drl	0.63	0.0071							FBgn0051347	CG31347	0.64	2e-05
FBgn0041191	Rheb	1.091	0.00408087		FBgn0264357	SNF4Agamma	0.34	3.08e-12		FBgn0027565	CG5498	0.69	0.00657		FBgn0033889	CG6701	0.65	0		FBgn0030484	GstT4	0.861	0.000693934		FBgn0261509	haf	0.63	0.0071							FBgn0027601	pdgy	0.64	4e-05
FBgn0035238	CG12104	1.091	0.00642769		FBgn0031011	CG8034	0.34	4.02e-08		FBgn0035534	mRpS6	0.69	0.00657		FBgn0034093	CG15706	0.65	0		FBgn0262716	Arp3	0.861	0.00427634		FBgn0265367	lncRNA:CR44308	0.63	0.0071							FBgn0263532	mir-4962	0.64	4e-05
FBgn0030521	CtsB1	1.09	0.00225449		FBgn0039858	CycG	0.34	2.38e-06		FBgn0039625	beta4GalNAcTB	0.69	0.00672		FBgn0034094	Tsf3	0.65	0		FBgn0040308	Jafrac2	0.861	0.00557706		FBgn0028408	Drep2	0.63	0.00746							FBgn0283657	Tlk	0.64	4e-05
FBgn0039760	CG9682	1.089	0.0049018		FBgn0052512	CG32512	0.34	0.000137035		FBgn0041780	Ssl2	0.69	0.00672		FBgn0037937	Fer3	0.65	0		FBgn0035708	axed	0.86	4.11342e-07		FBgn0034392	MFS15	0.63	0.00746							FBgn0010620	CG10939	0.64	5e-05
FBgn0261396	Rpn3	1.088	0.00264177		FBgn0013576	mtd	0.34	0.00170978		FBgn0028514	CG4793	0.69	0.0071		FBgn0039840	pHCl-2	0.65	0		FBgn0053094	Synd	0.86	6.68833e-06		FBgn0034612	CG10505	0.63	0.00746							FBgn0034687	CG11475	0.64	5e-05
FBgn0004687	Mlc-c	1.088	0.00481841		FBgn0013746	alien	0.34	0.00588649		FBgn0030850	stas	0.69	0.00845		FBgn0042110	CG18765	0.65	0		FBgn0261524	lic	0.859	0.00294081		FBgn0026268	antdh	0.63	0.00845							FBgn0035760	CG8607	0.64	5e-05
FBgn0014388	sty	1.087	4.65235e-14		FBgn0035165	CG13887	0.34	0.0077275		FBgn0029504	CHES-1-like	0.68	0		FBgn0052982	CG32982	0.65	0		FBgn0002578	Kaz-m1	0.858	0.00750153		FBgn0030276	Dlic	0.63	0.00845							FBgn0265184	CG44249	0.64	5e-05
FBgn0030672	CG9281	1.087	2.62943e-05		FBgn0039209	REPTOR	0.339	0.000105778		FBgn0262979	lncRNA:CR43287	0.68	0		FBgn0085376	CG34347	0.65	0		FBgn0016031	lama	0.857	3.83589e-10		FBgn0264955	asRNA:CR44124	0.63	0.00845							FBgn0265192	Snp	0.64	5e-05
FBgn0030040	CG15347	1.087	0.00122481		FBgn0086708	stv	0.339	0.00291419		FBgn0267695	lncRNA:CR46031	0.68	0		FBgn0260965	CG42588	0.65	0		FBgn0030309	CG1572	0.857	0.00130686		FBgn0032717	CG10600	0.62	0							FBgn0004611	Plc21C	0.64	6e-05
FBgn0004921	Ggamma1	1.087	0.00305053		FBgn0034179	CG6805	0.339	0.00435664		FBgn0037000	ZnT77C	0.68	1e-05		FBgn0262741	lncRNA:CR43126	0.65	0		FBgn0034628	Acox57D-p	0.857	0.00154689		FBgn0051752	CG31752	0.62	0							FBgn0028531	CG15286	0.64	6e-05
FBgn0015737	Hmu	1.086	0.000325688		FBgn0014009	Rab2	0.339	0.00575673		FBgn0037001	ND-39	0.68	1e-05		FBgn0266350	lncRNA:CR44999	0.65	0		FBgn0001994	crp	0.856	3.1048e-16		FBgn0002564	Lsp1gamma	0.62	1e-05							FBgn0028916	CG33090	0.64	6e-05
FBgn0043455	CG5986	1.086	0.00633142		FBgn0027338	Kap-alpha3	0.338	0.00108407		FBgn0038953	CG18596	0.68	1e-05		FBgn0267679	lncRNA:CR46015	0.65	0		FBgn0004456	mew	0.855	2.10174e-24		FBgn0029113	Uba2	0.62	1e-05							FBgn0262972	lncRNA:cherub	0.64	8e-05
FBgn0250830	CG12547	1.084	0.00102572		FBgn0004177	mts	0.338	0.00253627		FBgn0064766	CG7600	0.68	1e-05		FBgn0267762	asRNA:CR46093	0.65	0		FBgn0263050	CG43345	0.855	0.00454062		FBgn0266893	lncRNA:CR45353	0.62	2e-05							FBgn0023094	cyc	0.64	0.0001
FBgn0020493	Dad	1.083	1.07101e-13		FBgn0015025	CkIIalpha-i1	0.338	0.00579278		FBgn0083985	CG34149	0.68	1e-05		FBgn0039337	MED28	0.65	1e-05		FBgn0035540	Syx17	0.855	0.00966248		FBgn0261804	CG42750	0.62	3e-05							FBgn0036910	Cyp305a1	0.64	0.0001
FBgn0033504	CAP	1.083	3.32409e-05		FBgn0038682	CG5835	0.337	0.00153158		FBgn0260049	flr	0.68	1e-05		FBgn0039338	XNP	0.65	1e-05		FBgn0270926	AsnS	0.854	0.00810406		FBgn0035140	CG17180	0.62	5e-05							FBgn0265605	Ric	0.64	0.0001
FBgn0038570	Prx5	1.083	0.00233897		FBgn0035390	scramb2	0.336	0.00334499		FBgn0263047	CG43342	0.68	1e-05		FBgn0040363	CG11384	0.65	1e-05		FBgn0050502	fa2h	0.852	6.45494e-05		FBgn0023076	Clk	0.62	6e-05							FBgn0030586	CG12539	0.64	0.00012
FBgn0011361	ND-ACP	1.083	0.00271782		FBgn0037822	CG14683	0.336	0.0073355		FBgn0263048	Gpdh3	0.68	1e-05		FBgn0040364	CG11378	0.65	1e-05		FBgn0024315	Picot	0.851	1.4313e-09		FBgn0030804	CG13002	0.62	6e-05							FBgn0039354	Lgr3	0.64	0.00017
FBgn0028540	CG9008	1.082	1.77662e-06		FBgn0020764	Alas	0.336	0.00960515		FBgn0004611	Plc21C	0.68	2e-05		FBgn0261565	Lmpt	0.65	1e-05		FBgn0035879	GAPcenA	0.851	0.000389597		FBgn0040323	GNBP1	0.62	6e-05							FBgn0039355	CG4730	0.64	0.00017
FBgn0033373	CG8080	1.082	0.000362062		FBgn0014002	Pdi	0.335	0.000134222		FBgn0031249	CG11911	0.68	2e-05		FBgn0016076	vri	0.65	2e-05		FBgn0023094	cyc	0.851	0.00622501		FBgn0052371	CG32371	0.62	6e-05							FBgn0039356	CG5039	0.64	0.00017
FBgn0285948	RpL27A	1.082	0.00950576		FBgn0030955	CG6891	0.335	0.000388914		FBgn0053127	CG33127	0.68	2e-05		FBgn0031697	CG14024	0.65	2e-05		FBgn0266411	sima	0.849	2.90092e-15		FBgn0261636	lncRNA:CR42719	0.62	6e-05							FBgn0034224	insb	0.64	0.00019
FBgn0000229	bsk	1.081	0.000542425		FBgn0032350	CG6287	0.334	0.000690658		FBgn0266020	lncRNA:CR44785	0.68	2e-05		FBgn0031900	CG13786	0.65	2e-05		FBgn0030603	CG5541	0.848	2.97057e-06		FBgn0015034	Cyp4e1	0.62	0.0001							FBgn0266731	lncRNA:CR45204	0.64	0.00047
FBgn0013272	Gp150	1.08	1.96435e-11		FBgn0266450	Kr-h1	0.333	4.65e-07		FBgn0031907	CG5171	0.68	3e-05		FBgn0032191	CG5734	0.65	2e-05		FBgn0086676	spin	0.847	2.75937e-10		FBgn0033154	CG1850	0.62	0.0001							FBgn0285926	Imp	0.64	0.00047
FBgn0014029	2002-09-01	1.08	0.00118114		FBgn0003321	sbr	0.333	8.15e-07		FBgn0031908	CG5177	0.68	3e-05		FBgn0032809	CG13078	0.65	2e-05		FBgn0039774	CDase	0.847	3.49806e-05		FBgn0039106	CG10301	0.62	0.0001							FBgn0019972	Drice	0.64	0.00057
FBgn0033677	CG8321	1.078	0.00146112		FBgn0025683	CG3164	0.333	0.00281964		FBgn0034406	Jheh3	0.68	3e-05		FBgn0085188	CG34159	0.65	2e-05		FBgn0264672	Eogt	0.847	0.00617512		FBgn0039107	CG10300	0.62	0.0001							FBgn0038735	CG4662	0.64	0.00057
FBgn0031848	Nse1	1.077	0.00984788		FBgn0014342	mia	0.333	0.00383036		FBgn0263930	dally	0.68	3e-05		FBgn0264845	Tep5	0.65	2e-05		FBgn0033188	Drat	0.846	1.28666e-05		FBgn0041721	snRNA:U12	0.62	0.0001							FBgn0000414	Dab	0.64	0.0006
FBgn0032901	sky	1.076	1.49454e-12		FBgn0031518	CG3277	0.332	0.000118049		FBgn0267473	lncRNA:CR45823	0.68	3e-05		FBgn0029131	Debcl	0.65	5e-05		FBgn0030748	Traf-like	0.846	0.00320985		FBgn0051414	Gba1b	0.62	0.0001							FBgn0028582	lqf	0.64	0.0006
FBgn0052695	CG32695	1.076	0.00325244		FBgn0001248	Idh	0.332	0.000352492		FBgn0267924	lncRNA:CR46205	0.68	3e-05		FBgn0020503	CLIP-190	0.65	6e-05		FBgn0031638	CG11927	0.846	0.00962352		FBgn0264826	lncRNA:CR44034	0.62	0.0001							FBgn0031310	Vps29	0.64	0.0006
FBgn0031435	Elba2	1.076	0.00532669		FBgn0033672	rho-7	0.332	0.00361169		FBgn0003041	pbl	0.68	6e-05		FBgn0030056	CAH3	0.65	6e-05		FBgn0004797	mdy	0.845	5.67078e-08		FBgn0265946	lncRNA:CR44733	0.62	0.0001							FBgn0041094	scyl	0.64	0.0006
FBgn0262026	CG42837	1.075	0.00175274		FBgn0040069	vanin-like	0.332	0.00377519		FBgn0030418	CG4004	0.68	6e-05		FBgn0030057	Ppt1	0.65	6e-05		FBgn0029603	CG14053	0.844	0.00457101		FBgn0266818	lncRNA:CR45280	0.62	0.0001							FBgn0085450	Snoo	0.64	0.0006
FBgn0265178	CG44243	1.075	0.00175274		FBgn0036975	CG5618	0.332	0.00636349		FBgn0033539	Git	0.68	6e-05		FBgn0031150	bves	0.65	6e-05		FBgn0025866	CalpB	0.842	0.000107292		FBgn0266945	asRNA:CR45396	0.62	0.0001							FBgn0261458	capt	0.64	0.0006
FBgn0033812	Pex13	1.073	0.00378714		FBgn0262656	Myc	0.331	1.99e-09		FBgn0033540	Elp2	0.68	6e-05		FBgn0032633	Lrch	0.65	6e-05		FBgn0026404	Dronc	0.84	0.00257063		FBgn0267759	lncRNA:CR46090	0.62	0.0001							FBgn0264705	lncRNA:CR43974	0.64	0.0006
FBgn0001098	Gdh	1.072	1.92376e-07		FBgn0036007	path	0.331	4.29e-06		FBgn0283741	prage	0.68	6e-05		FBgn0032634	Rpb11	0.65	6e-05		FBgn0032955	CG2201	0.839	8.31431e-07		FBgn0262508	CG43078	0.62	0.00022							FBgn0265927	lncRNA:CR44716	0.64	0.0006
FBgn0002284	Prosbeta6	1.072	0.00761018		FBgn0259749	mmy	0.331	0.00258875		FBgn0031778	lncRNA:CR9162	0.68	9e-05		FBgn0051439	Muc96D	0.65	6e-05		FBgn0039094	CG10184	0.839	0.00372824		FBgn0035806	PGRP-SD	0.62	0.0003							FBgn0265928	lncRNA:CR44717	0.64	0.0006
FBgn0031145	Ntf-2	1.071	0.000102355		FBgn0038570	Prx5	0.331	0.00714636		FBgn0265999	lncRNA:CR44773	0.68	9e-05		FBgn0052512	CG32512	0.65	6e-05		FBgn0261822	Bsg	0.838	9.43833e-17		FBgn0035807	CG7492	0.62	0.0003							FBgn0004619	GluRIA	0.64	0.00066
FBgn0037174	CG14457	1.07	2.66946e-09		FBgn0038571	CG7215	0.331	0.00714636		FBgn0266450	Kr-h1	0.68	9e-05		FBgn0064123	stg1	0.65	6e-05		FBgn0034389	Mctp	0.838	8.46781e-10		FBgn0032668	CG17681	0.62	0.00041							FBgn0035160	hng3	0.64	0.00066
FBgn0011284	RpS4	1.07	0.000699699		FBgn0036493	CG7255	0.33	5.91e-05		FBgn0001145	Gs2	0.68	0.0001		FBgn0039056	CenB1A	0.65	8e-05		FBgn0283741	prage	0.837	1.99249e-15		FBgn0266693	lncRNA:CR45183	0.62	0.00041							FBgn0052482	tRNA:iMet-CAT-1-3	0.64	0.00066
FBgn0035663	CG6462	1.07	0.00728186		FBgn0027844	CAH1	0.33	0.000365229		FBgn0003277	RpII215	0.68	0.0001		FBgn0051365	CG31365	0.65	8e-05		FBgn0038071	Dtg	0.837	0.00020106		FBgn0266445	CG45075	0.62	0.00046							FBgn0000114	bru1	0.64	0.0007
FBgn0001226	Hsp27	1.07	0.00927995		FBgn0029831	CG5966	0.33	0.00220984		FBgn0004106	Cdk1	0.68	0.0001		FBgn0001994	crp	0.65	0.0001		FBgn0041585	olf186-F	0.836	2.48054e-12		FBgn0002592	E(spl)m2-BFM	0.62	0.00047							FBgn0010453	Wnt4	0.64	0.0007
FBgn0011674	insc	1.066	5.90233e-13		FBgn0034628	Acox57D-p	0.329	0.00152731		FBgn0010379	Akt1	0.68	0.0001		FBgn0031770	CG13995	0.65	0.0001		FBgn0053113	Rtnl1	0.835	4.07765e-08		FBgn0037448	CG15186	0.62	0.00047							FBgn0051759	CG31759	0.64	0.0007
FBgn0034194	CG15611	1.065	1.13813e-05		FBgn0030478	CG1640	0.329	0.00212701		FBgn0026059	Mhcl	0.68	0.0001		FBgn0031771	ND-51	0.65	0.0001		FBgn0033212	LRR	0.834	3.9634e-15		FBgn0039022	Nepl13	0.62	0.00047							FBgn0031090	Rab35	0.64	0.00074
FBgn0021872	Xbp1	1.065	0.001674		FBgn0036341	Syx13	0.329	0.00334728		FBgn0032234	gny	0.68	0.0001		FBgn0037802	Sirt6	0.65	0.0001		FBgn0014009	Rab2	0.834	0.00852913		FBgn0039025	Usp12-46	0.62	0.00047							FBgn0039310	CG11878	0.64	0.00091
FBgn0030294	Pa1	1.065	0.00398005		FBgn0039343	CG5111	0.329	0.00423337		FBgn0045502	Gr10a	0.68	0.0001		FBgn0039827	CG1544	0.65	0.0001		FBgn0051694	CG31694	0.832	3.09781e-05		FBgn0039485	CG17189	0.62	0.00047							FBgn0036286	CG10616	0.64	0.00094
FBgn0035721	CG9948	1.065	0.00572875		FBgn0033297	Mal-A8	0.329	0.00589692		FBgn0261258	rgn	0.68	0.0001		FBgn0040078	pont	0.65	0.0001		FBgn0260748	CG5004	0.831	0.000106124		FBgn0039486	CAH9	0.62	0.00047							FBgn0036287	CG10663	0.64	0.00094
FBgn0040208	Kat60	1.064	1.34369e-05		FBgn0033631	Sod3	0.329	0.00611417		FBgn0265434	zip	0.68	0.0001		FBgn0040262	Ugt36Ba	0.65	0.0001		FBgn0004648	svr	0.83	1.1909e-05		FBgn0263652	lncRNA:CR43643	0.62	0.00047							FBgn0262453	mir-275	0.64	0.00122
FBgn0038552	Alg1	1.064	0.00404634		FBgn0002716	mei-W68	0.329	0.00992914		FBgn0267615	lncRNA:CR45953	0.68	0.0001		FBgn0085209	CG34180	0.65	0.0001		FBgn0032217	CG4972	0.83	0.00323004		FBgn0010406	RNaseX25	0.62	0.00056							FBgn0264439	lncRNA:CR43857	0.64	0.00122
FBgn0030003	CG2116	1.063	0.00226085		FBgn0028539	Eato	0.328	0.000617041		FBgn0030797	CG13004	0.68	0.00013		FBgn0027495	Smyd4-4	0.65	0.00054		FBgn0032078	C1GalTA	0.829	3.6805e-06		FBgn0027554	CG8042	0.62	0.00056							FBgn0033093	CG3270	0.64	0.00124
FBgn0029854	CG3566	1.063	0.00437459		FBgn0013987	MAPk-Ak2	0.328	0.00183388		FBgn0264475	lncRNA:CR43883	0.68	0.00022		FBgn0033397	Cyp4p3	0.65	0.00054		FBgn0025592	Gk1	0.829	0.000406793		FBgn0035173	CG13907	0.62	0.00056							FBgn0034105	CG7755	0.64	0.00124
FBgn0016120	ATPsynD	1.063	0.00906669		FBgn0032889	CG9331	0.328	0.00388924		FBgn0264078	Flo2	0.68	0.00026		FBgn0038803	CG5191	0.65	0.00057		FBgn0036372	Abp1	0.829	0.00197226		FBgn0263476	snoRNA:CG32479-b	0.62	0.00056							FBgn0034106	CG9068	0.64	0.00124
FBgn0037207	Mes2	1.062	3.87181e-07		FBgn0085249	CG34220	0.328	0.00401447		FBgn0039249	CG11168	0.68	0.00036		FBgn0038804	CG10877	0.65	0.00057		FBgn0030761	CG9784	0.829	0.00272841		FBgn0264472	CG43880	0.62	0.00056							FBgn0052843	Dh31-R	0.64	0.00124
FBgn0032120	CG33298	1.061	5.7661e-21		FBgn0052669	CG32669	0.328	0.00646926		FBgn0262126	Sec24CD	0.68	0.00041		FBgn0040575	CG15922	0.65	0.00057		FBgn0261564	ReepA	0.828	0.000156597		FBgn0033809	CG4630	0.62	0.00067							FBgn0259483	Mob4	0.64	0.00124
FBgn0039050	CG17110	1.061	0.00340206		FBgn0030396	CG2556	0.327	4.39e-09		FBgn0264945	asRNA:CR44114	0.68	0.00041		FBgn0043457	CG5180	0.65	0.00057		FBgn0265042	Irk1	0.827	1.3436e-08		FBgn0262594	CheA46a	0.62	0.00067							FBgn0263102	psq	0.64	0.00124
FBgn0028550	Atf3	1.06	4.42473e-23		FBgn0050502	fa2h	0.327	8.53e-05		FBgn0267378	sau	0.68	0.00041		FBgn0031990	PAPLA1	0.65	0.0006		FBgn0028670	Vha100-2	0.827	2.14705e-06		FBgn0035779	CG8562	0.62	0.00209							FBgn0263976	asRNA:CR43728	0.64	0.00124
FBgn0283680	IP3K2	1.06	1.25705e-19		FBgn0030056	CAH3	0.327	0.000127947		FBgn0038803	CG5191	0.68	0.00047		FBgn0036948	CG7298	0.65	0.0006		FBgn0011225	jar	0.826	3.20012e-11		FBgn0035780	CG18417	0.62	0.00209							FBgn0035142	Hipk	0.64	0.00627
FBgn0037882	CG17187	1.06	0.00885987		FBgn0033413	prel	0.327	0.00588311		FBgn0040575	CG15922	0.68	0.00047		FBgn0036949	CG7290	0.65	0.0006		FBgn0031401	papi	0.826	0.00170128		FBgn0027584	CG4757	0.62	0.00225							FBgn0004643	Zw10	0.64	0.00724
FBgn0035498	Fit1	1.059	0.000549801		FBgn0039358	CG5028	0.327	0.00844446		FBgn0043457	CG5180	0.68	0.00047		FBgn0040230	dbo	0.65	0.0006		FBgn0037092	M6	0.826	0.00189191		FBgn0013756	Mtor	0.62	0.0028							FBgn0011566	Smyd3	0.64	0.00724
FBgn0005278	Sam-S	1.057	0.00025002		FBgn0034602	Lapsyn	0.326	0.000213373		FBgn0035724	CG10064	0.68	0.00056		FBgn0053306	CG33306	0.65	0.0006		FBgn0032726	CG10621	0.826	0.00494939		FBgn0033657	Sln	0.62	0.0028							FBgn0030813	CG4949	0.64	0.00724
FBgn0014868	Ost48	1.056	0.0043052		FBgn0067102	GlcT	0.326	0.00179834		FBgn0035725	Mis12	0.68	0.00056		FBgn0261064	Rbsn-5	0.65	0.0006		FBgn0030731	Mfe2	0.826	0.0049515		FBgn0039914	mav	0.62	0.00393							FBgn0265866	lncRNA:CR44655	0.64	0.00724
FBgn0036341	Syx13	1.055	0.000617757		FBgn0262872	milt	0.325	2.84e-09		FBgn0264481	asRNA:CR43889	0.68	0.00056		FBgn0263256	CG43394	0.65	0.0006		FBgn0035987	CG3689	0.824	0.00259125		FBgn0038806	CG5412	0.62	0.00431							FBgn0266380	lncRNA:CR45022	0.64	0.00762
FBgn0037009	CG5104	1.055	0.00490862		FBgn0010504	kermit	0.325	4.15e-06		FBgn0263569	mir-4968	0.68	0.00063		FBgn0035435	PIG-C	0.65	0.00066		FBgn0034629	Acox57D-d	0.823	0.00163756		FBgn0083039	snoRNA:Psi18S-301	0.62	0.00431							FBgn0261804	CG42750	0.64	0.00829
FBgn0263993	CG43736	1.054	5.24674e-10		FBgn0266599	Hsc70-4	0.325	0.000653772		FBgn0033437	CG12926	0.68	0.00067		FBgn0035436	CG12016	0.65	0.00066		FBgn0026409	Mpcp2	0.823	0.00306596		FBgn0041160	comm2	0.62	0.0045							FBgn0011225	jar	0.63	0
FBgn0060296	pain	1.054	4.25904e-07		FBgn0002570	Mal-A1	0.325	0.00578669		FBgn0033627	CG13204	0.68	0.00067		FBgn0052451	SPoCk	0.65	0.00066		FBgn0032076	Argl	0.823	0.0076567		FBgn0036774	mRpS26	0.62	0.00657							FBgn0033640	CG13198	0.63	0
FBgn0265191	Gyg	1.054	1.27965e-06		FBgn0030357	Sclp	0.325	0.00798762		FBgn0050005	GstT2	0.68	0.00067		FBgn0259933	CG42456	0.65	0.00066		FBgn0030052	CG12065	0.822	1.10348e-08		FBgn0031256	shv	0.62	0.0071							FBgn0034501	CG13868	0.63	0
FBgn0260934	par-1	1.053	7.60849e-06		FBgn0250823	gish	0.324	3.3e-06		FBgn0263400	CG43446	0.68	0.00072		FBgn0034800	CG3788	0.65	0.0007		FBgn0010435	emp	0.821	1.99722e-07		FBgn0032205	CG4957	0.62	0.0071							FBgn0037358	elm	0.63	0
FBgn0051109	CG31109	1.053	0.00995668		FBgn0024238	Fim	0.324	0.000128298		FBgn0036337	AdenoK	0.68	0.00209		FBgn0053531	Ddr	0.65	0.0007		FBgn0040071	tara	0.82	1.18838e-22		FBgn0027535	botv	0.62	0.00746							FBgn0039419	CG12290	0.63	0
FBgn0016694	Pdp1	1.052	5.92337e-36		FBgn0001233	Hsp83	0.324	0.00143479		FBgn0045064	bwa	0.68	0.00253		FBgn0261564	ReepA	0.65	0.0007		FBgn0265140	Meltrin	0.819	9.72344e-19		FBgn0050009	lncRNA:CR30009	0.62	0.00746							FBgn0043884	mask	0.63	0
FBgn0003888	betaTub60D	1.052	1.23975e-07		FBgn0038734	CG11453	0.324	0.00672419		FBgn0266212	asRNA:CR44907	0.68	0.00253		FBgn0004367	mei-41	0.65	0.00098		FBgn0024183	vig	0.817	0.00132369		FBgn0029685	CG2938	0.62	0.00845							FBgn0044020	Roc2	0.63	0
FBgn0031818	CG9536	1.052	0.000832436		FBgn0035432	ZnT63C	0.323	5.49e-05		FBgn0031489	CG17224	0.68	0.00438		FBgn0030746	CG9981	0.65	0.00098		FBgn0033982	Cyp317a1	0.815	0.0028466		FBgn0029686	Glos	0.62	0.00845							FBgn0051130	tRNA:Leu-TAA-4-1	0.63	0
FBgn0032223	GATAd	1.05	5.62105e-05		FBgn0005585	Calr	0.323	0.00799462		FBgn0031490	CG17264	0.68	0.00438		FBgn0023540	CG3630	0.65	0.0011		FBgn0036240	CG6928	0.814	0.000148364		FBgn0029828	CG6067	0.62	0.00845							FBgn0085459	CG34430	0.63	0
FBgn0250753	kra	1.049	4.11011e-06		FBgn0027592	MED15	0.322	0.00176567		FBgn0262189	mir-2500	0.68	0.00657		FBgn0033879	Echs1	0.65	0.00111		FBgn0015270	Orc2	0.813	0.00900845		FBgn0259101	CG42249	0.62	0.00845							FBgn0085460	CG34431	0.63	0
FBgn0051431	CG31431	1.048	0.000464496		FBgn0015789	Rab10	0.322	0.00217646		FBgn0014863	Mlp84B	0.68	0.00672		FBgn0033880	CG6553	0.65	0.00111		FBgn0267698	Pak	0.812	5.13512e-07		FBgn0002526	LanA	0.61	0							FBgn0086347	Myo31DF	0.63	0
FBgn0038966	pinta	1.048	0.0080679		FBgn0035392	CG1271	0.322	0.00585276		FBgn0020238	14-3-3epsilon	0.68	0.00672		FBgn0050485	CG30485	0.65	0.00111		FBgn0038168	omd	0.81	9.45161e-06		FBgn0010303	hep	0.61	0							FBgn0261452	scaRNA:MeU2-G25	0.63	0
FBgn0053995	CG33995	1.047	1.16117e-05		FBgn0038947	Sar1	0.322	0.00931561		FBgn0039637	Ctl2	0.68	0.00672		FBgn0035161	CG13898	0.65	0.00627		FBgn0032147	IP3K1	0.809	2.87606e-05		FBgn0026575	hang	0.61	0							FBgn0262125	Sec23	0.63	0
FBgn0264742	CG44000	1.047	1.16117e-05		FBgn0033782	sug	0.321	6.53e-05		FBgn0032693	Cyp310a1	0.68	0.0071		FBgn0262737	mub	0.65	0.00627		FBgn0051198	CG31198	0.809	0.0051355		FBgn0035693	CG8219	0.61	0							FBgn0264901	lncRNA:CR44092	0.63	0
FBgn0264743	CG44001	1.047	1.16117e-05		FBgn0261985	Ptpmeg	0.32	2.01e-05		FBgn0026374	Rhp	0.68	0.00845		FBgn0264470	lncRNA:CR43878	0.65	0.00627		FBgn0261393	alpha-Est5	0.809	0.00996907		FBgn0004511	dy	0.61	1e-05							FBgn0265853	lncRNA:CR44642	0.63	0
FBgn0033236	CG14764	1.047	9.06552e-05		FBgn0031190	CG12576	0.32	7.07e-05		FBgn0023000	mth	0.67	0		FBgn0001311	kkv	0.65	0.00656		FBgn0261703	gce	0.808	3.06352e-12		FBgn0004911	asRNA:Eig63F-2	0.61	1e-05							FBgn0266744	lncRNA:CR45217	0.63	0
FBgn0034304	CG5742	1.047	0.000330324		FBgn0033853	CG6145	0.32	0.000431359		FBgn0038589	CG18598	0.67	0		FBgn0025835	CG17707	0.65	0.00665		FBgn0041582	tamo	0.808	3.34013e-05		FBgn0283638	mir-9388	0.61	1e-05							FBgn0010314	Cks30A	0.63	2e-05
FBgn0023477	Taldo	1.047	0.00437603		FBgn0036824	CG3902	0.32	0.00225322		FBgn0038590	CG12320	0.67	0		FBgn0267029	lncRNA:CR45473	0.65	0.00665		FBgn0036843	Sfxn2	0.806	0.00219826		FBgn0261683	B9d2	0.61	2e-05							FBgn0026439	Eaat1	0.63	2e-05
FBgn0033699	RpS11	1.047	0.00591195		FBgn0066101	LpR1	0.319	5.81e-07		FBgn0261985	Ptpmeg	0.67	0		FBgn0000559	eEF2	0.65	0.00668		FBgn0033134	Tsp42El	0.806	0.00399782		FBgn0284255	Arpc4	0.61	2e-05							FBgn0085202	CG34173	0.63	2e-05
FBgn0260944	Rbp1	1.046	0.00221651		FBgn0025381	rush	0.319	0.00372691		FBgn0263738	Ada2a	0.67	0		FBgn0065100	snmRNA:254	0.65	0.00668		FBgn0025633	CG13366	0.805	2.49823e-19		FBgn0000504	dsx	0.61	9e-05							FBgn0013435	Cdc2rk	0.63	4e-05
FBgn0010341	Cdc42	1.046	0.00312332		FBgn0033226	CG1882	0.319	0.00445096		FBgn0030648	CG6340	0.67	1e-05		FBgn0004425	LysB	0.65	0.00689		FBgn0026319	Traf4	0.805	1.99958e-06		FBgn0037933	Ho	0.61	9e-05							FBgn0033479	PIG-N	0.63	4e-05
FBgn0039713	RpS8	1.045	0.00473827		FBgn0033188	Drat	0.318	0.00057427		FBgn0036896	wnd	0.67	1e-05		FBgn0014163	fax	0.65	0.00689		FBgn0037853	CG14696	0.805	0.0033057		FBgn0037934	CG6830	0.61	9e-05							FBgn0033480	mRpL42	0.63	4e-05
FBgn0033659	Damm	1.045	0.00823577		FBgn0264751	Vti1b	0.318	0.001897		FBgn0036993	CG5910	0.67	1e-05		FBgn0063667	CG32335	0.65	0.00689		FBgn0027844	CAH1	0.804	2.64652e-05		FBgn0041336	Cyp6t2Psi	0.61	9e-05							FBgn0033793	CG3955	0.63	4e-05
FBgn0036337	AdenoK	1.044	0.000440002		FBgn0016917	Stat92E	0.317	4.73e-07		FBgn0036994	CG5199	0.67	1e-05		FBgn0262869	Gfrl	0.65	0.00714		FBgn0030753	rngo	0.804	0.000982348		FBgn0061476	Zwilch	0.61	9e-05							FBgn0033794	CG13326	0.63	4e-05
FBgn0028518	CG18480	1.044	0.00079686		FBgn0263351	AP-2mu	0.317	0.00847254		FBgn0265413	CG44325	0.67	1e-05		FBgn0030074	CG12662	0.65	0.00724		FBgn0035059	CG3894	0.804	0.0018811		FBgn0004367	mei-41	0.61	0.0001							FBgn0265487	mbl	0.63	4e-05
FBgn0010607	l(2)05714	1.044	0.00689867		FBgn0050424	CG30424	0.317	0.00972992		FBgn0262893	CG43248	0.67	3e-05		FBgn0030514	CG9941	0.65	0.00724		FBgn0004177	mts	0.803	0.000159468		FBgn0019809	gcm2	0.61	0.0001							FBgn0267659	lncRNA:CR45997	0.63	4e-05
FBgn0022893	Df31	1.043	0.000267757		FBgn0003205	Ras85D	0.316	0.00345915		FBgn0264959	Src42A	0.67	3e-05		FBgn0250869	CG42240	0.65	0.00724		FBgn0033987	ckn	0.803	0.00027809		FBgn0025549	unc-119	0.61	0.0001							FBgn0050295	Ipk1	0.63	5e-05
FBgn0034583	CG10527	1.043	0.0012644		FBgn0003942	RpS27A	0.316	0.00788066		FBgn0015247	Diap2	0.67	6e-05		FBgn0261549	rdgA	0.65	0.00724		FBgn0260439	Pp2A-29B	0.803	0.000907796		FBgn0028945	CG7631	0.61	0.0001							FBgn0266411	sima	0.63	6e-05
FBgn0003391	shg	1.042	1.07644e-07		FBgn0003396	shn	0.315	8.61e-15		FBgn0034049	bdg	0.67	6e-05		FBgn0010300	brat	0.65	0.00829		FBgn0037758	CG9467	0.803	0.00149098		FBgn0029942	CG2059	0.61	0.0001							FBgn0035208	CG9184	0.63	7e-05
FBgn0025692	Lfg	1.042	0.00335757		FBgn0028491	CG2930	0.315	3.53e-06		FBgn0034050	bug	0.67	6e-05		FBgn0031836	CG11050	0.64	0		FBgn0034083	lbk	0.802	9.29209e-13		FBgn0030449	Fer3HCH	0.61	0.0001							FBgn0266676	lncRNA:CR45166	0.63	7e-05
FBgn0022936	CycH	1.042	0.00651207		FBgn0036196	CG11658	0.315	5.41e-06		FBgn0034436	CG11961	0.67	6e-05		FBgn0033639	CG9003	0.64	0		FBgn0067779	dbr	0.802	0.000743758		FBgn0030746	CG9981	0.61	0.0001							FBgn0027508	Tnks	0.63	8e-05
FBgn0016078	wun	1.041	1.04954e-10		FBgn0000568	Eip75B	0.315	6.79e-06		FBgn0034651	CG15676	0.67	6e-05		FBgn0033760	CG8785	0.64	0		FBgn0035771	Sec63	0.8	0.000459425		FBgn0031224	CG11454	0.61	0.0001							FBgn0266735	asRNA:CR45208	0.63	8e-05
FBgn0033948	CG12863	1.041	0.00603325		FBgn0037001	ND-39	0.315	0.00020423		FBgn0050263	stum	0.67	6e-05		FBgn0036984	CG13248	0.64	0		FBgn0004903	Rb97D	0.799	0.00449181		FBgn0032483	CG15482	0.61	0.0001							FBgn0267770	asRNA:CR46101	0.63	8e-05
FBgn0035625	Blimp-1	1.039	5.29342e-07		FBgn0004876	cdi	0.314	1.06e-17		FBgn0085408	Shroom	0.67	6e-05		FBgn0051522	CG31522	0.64	0		FBgn0052484	Sk2	0.798	0.00144502		FBgn0032873	CG2614	0.61	0.0001							FBgn0001186	Hex-A	0.63	0.0001
FBgn0040309	Jafrac1	1.038	0.00311104		FBgn0015790	Rab11	0.314	0.000303975		FBgn0259678	sqa	0.67	6e-05		FBgn0051523	CG31523	0.64	0		FBgn0038917	CG6678	0.797	3.2992e-13		FBgn0032888	CheB38c	0.61	0.0001							FBgn0015513	mbc	0.63	0.0001
FBgn0261477	slim	1.036	3.39301e-05		FBgn0033635	Prip	0.314	0.000790211		FBgn0015777	nrv2	0.67	9e-05		FBgn0053558	mim	0.64	0		FBgn0029996	UbcE2H	0.796	0.000819065		FBgn0035022	CG11413	0.61	0.0001							FBgn0030481	CG1662	0.63	0.0001
FBgn0038924	CG6028	1.036	0.00887969		FBgn0040153	l(1)G0469	0.314	0.00120258		FBgn0039335	Vps33B	0.67	9e-05		FBgn0066292	CheB42c	0.64	0		FBgn0031813	CG9527	0.796	0.00466507		FBgn0038739	CG4686	0.61	0.0001							FBgn0031216	Zir	0.63	0.0001
FBgn0003870	ttk	1.035	7.40577e-16		FBgn0086254	CG6084	0.314	0.00224455		FBgn0039336	CG4553	0.67	9e-05		FBgn0263620	asRNA:CR43629	0.64	0		FBgn0034958	CG3907	0.796	0.00636497		FBgn0040092	lectin-46Cb	0.61	0.0001							FBgn0031689	Cyp28d1	0.63	0.0001
FBgn0264785	Hph	1.034	4.15509e-10		FBgn0031037	CG14207	0.313	0.000398781		FBgn0039338	XNP	0.67	9e-05		FBgn0267635	lncRNA:CR45973	0.64	0		FBgn0036684	CG3764	0.795	7.65915e-13		FBgn0040093	lectin-46Ca	0.61	0.0001							FBgn0036804	Sgf11	0.63	0.0001
FBgn0250906	Pgk	1.034	2.74196e-06		FBgn0021765	scu	0.313	0.00866941		FBgn0004179	Csp	0.67	0.0001		FBgn0003984	vn	0.64	1e-05		FBgn0010621	CCT5	0.795	0.0042463		FBgn0054033	CG34033	0.61	0.0001							FBgn0038465	Irc	0.63	0.0001
FBgn0031610	CG15436	1.034	0.00528815		FBgn0031184	CG14615	0.312	0.0091312		FBgn0005672	spi	0.67	0.0001		FBgn0087007	bbg	0.64	1e-05		FBgn0085201	CG34172	0.793	0.000213853		FBgn0085369	Drgx	0.61	0.0001							FBgn0038466	CG8907	0.63	0.0001
FBgn0260972	alc	1.033	0.00148698		FBgn0262518	Rab8	0.311	0.00286605		FBgn0010409	RpL18A	0.67	0.0001		FBgn0011745	Arp1	0.64	2e-05		FBgn0024329	Mekk1	0.792	7.31306e-07		FBgn0261787	brun	0.61	0.0001							FBgn0085220	Ufm1	0.63	0.0001
FBgn0004858	elB	1.032	2.84176e-15		FBgn0014011	Rac2	0.311	0.00430125		FBgn0011225	jar	0.67	0.0001		FBgn0032350	CG6287	0.64	2e-05		FBgn0052091	CG32091	0.791	4.95e-08		FBgn0263662	lncRNA:CR43653	0.61	0.0001							FBgn0085283	CG34254	0.63	0.0001
FBgn0053542	upd3	1.031	1.31808e-06		FBgn0051719	RluA-1	0.31	0.000256898		FBgn0027949	msb1l	0.67	0.0001		FBgn0038873	CG5892	0.64	2e-05		FBgn0085442	NKAIN	0.791	0.00358306		FBgn0264865	lncRNA:CR44056	0.61	0.0001							FBgn0085444	mute	0.63	0.0001
FBgn0036812	Nufip	1.031	0.00313175		FBgn0035975	PGRP-LA	0.31	0.00707195		FBgn0028550	Atf3	0.67	0.0001		FBgn0038874	ETHR	0.64	2e-05		FBgn0051975	CG31975	0.791	0.00491601		FBgn0264896	asRNA:CR44087	0.61	0.0001							FBgn0265831	lncRNA:CR44620	0.63	0.0001
FBgn0032935	Atg18b	1.029	1.0821e-07		FBgn0034662	CG13492	0.309	3.63e-07		FBgn0030528	CG11095	0.67	0.0001		FBgn0051347	CG31347	0.64	2e-05		FBgn0035407	Asciz	0.789	0.00423067		FBgn0035980	mRRF1	0.61	0.00022							FBgn0267100	lncRNA:CR45540	0.63	0.0001
FBgn0036501	CG7272	1.029	0.000300525		FBgn0261618	larp	0.309	1.33e-06		FBgn0030529	Clic	0.67	0.0001		FBgn0027601	pdgy	0.64	4e-05		FBgn0037012	Rcd2	0.788	5.43629e-09		FBgn0052185	edin	0.61	0.00022							FBgn0052473	CG32473	0.63	0.00046
FBgn0037472	CG10098	1.029	0.00312791		FBgn0036761	MED19	0.309	0.00260686		FBgn0031948	CG7149	0.67	0.0001		FBgn0263532	mir-4962	0.64	4e-05		FBgn0086346	ALiX	0.788	0.00144701		FBgn0053912	CG33912	0.61	0.00022							FBgn0262844	CG43208	0.63	0.00046
FBgn0031913	CG5958	1.027	0.000563499		FBgn0027291	Idh3a	0.309	0.00471244		FBgn0032810	CG13077	0.67	0.0001		FBgn0283657	Tlk	0.64	4e-05		FBgn0032961	CG1416	0.788	0.00327721		FBgn0085485	CG34456	0.61	0.00022							FBgn0037551	Arl8	0.63	0.00057
FBgn0036007	path	1.026	4.61644e-10		FBgn0052103	CG32103	0.308	1.85e-06		FBgn0034240	MESR4	0.67	0.0001		FBgn0010620	CG10939	0.64	5e-05		FBgn0035515	CG14997	0.788	0.00409218		FBgn0039254	Nmnat	0.61	0.00024							FBgn0036184	PCID2	0.63	0.00066
FBgn0031037	CG14207	1.026	6.88072e-06		FBgn0034808	CG9896	0.308	0.000316968		FBgn0034861	CG9815	0.67	0.0001		FBgn0034687	CG11475	0.64	5e-05		FBgn0262872	milt	0.786	6.69835e-12		FBgn0002945	nkd	0.61	0.0003							FBgn0036324	CG12520	0.63	0.00066
FBgn0000250	cact	1.025	4.08017e-11		FBgn0003204	ras	0.308	0.00290145		FBgn0035947	Srp68	0.67	0.0001		FBgn0035760	CG8607	0.64	5e-05		FBgn0039929	CG11076	0.786	0.00460775		FBgn0260965	CG42588	0.61	0.0003							FBgn0040308	Jafrac2	0.63	0.00066
FBgn0038149	GILT1	1.025	0.000293531		FBgn0032484	kek4	0.308	0.00642205		FBgn0035948	CG5644	0.67	0.0001		FBgn0265184	CG44249	0.64	5e-05		FBgn0011710	37135	0.785	0.00249258		FBgn0267602	lncRNA:CR45940	0.61	0.0003							FBgn0042138	CG18815	0.63	0.00066
FBgn0020386	Pdk1	1.025	0.000301191		FBgn0030263	CG2076	0.307	0.00981681		FBgn0037156	CG11523	0.67	0.0001		FBgn0265192	Snp	0.64	5e-05		FBgn0031011	CG8034	0.784	7.9506e-11		FBgn0032517	CG7099	0.61	0.00031							FBgn0263632	mir-3642	0.63	0.00066
FBgn0037135	CG7414	1.025	0.000423703		FBgn0000244	by	0.306	0.000665587		FBgn0051130	tRNA:Leu-TAA-4-1	0.67	0.0001		FBgn0004611	Plc21C	0.64	6e-05		FBgn0029823	Shmt	0.784	0.00133839		FBgn0032518	RpL24	0.61	0.00031							FBgn0261955	kdn	0.63	0.00074
FBgn0000447	Dhod	1.025	0.00961255		FBgn0003159	CG2841	0.305	1.36e-05		FBgn0086365	Orct2	0.67	0.0001		FBgn0028531	CG15286	0.64	6e-05		FBgn0033639	CG9003	0.783	1.13209e-07		FBgn0015396	jumu	0.61	0.00047							FBgn0030797	CG13004	0.63	0.0011
FBgn0052813	CG32813	1.024	3.58228e-07		FBgn0027836	Dgp-1	0.304	0.000594253		FBgn0263113	Cc2d2a	0.67	0.0001		FBgn0028916	CG33090	0.64	6e-05		FBgn0259221	CG42321	0.782	5.46381e-10		FBgn0037288	CG14661	0.61	0.00047							FBgn0039737	CG7920	0.63	0.00112
FBgn0037299	Vps37B	1.024	0.00763706		FBgn0036337	AdenoK	0.304	0.00509264		FBgn0266258	lncRNA:CR44953	0.67	0.0001		FBgn0262972	lncRNA:cherub	0.64	8e-05		FBgn0036663	CG9674	0.781	2.10809e-13		FBgn0037656	CG11986	0.61	0.00047							FBgn0039738	Mgat2	0.63	0.00112
FBgn0027095	Manf	1.024	0.00826812		FBgn0037163	laza	0.304	0.00539446		FBgn0286198	LKRSDH	0.67	0.0001		FBgn0014020	Rho1	0.64	0.0001		FBgn0034647	pirk	0.781	0.00910811		FBgn0051406	CG31406	0.61	0.00047							FBgn0001142	Gs1	0.63	0.00116
FBgn0011763	Dp	1.022	6.01578e-05		FBgn0033095	chk	0.302	5.95e-07		FBgn0039890	CG2316	0.67	0.00019		FBgn0023094	cyc	0.64	0.0001		FBgn0000097	aop	0.779	2.70743e-13		FBgn0250839	CG2016	0.61	0.00047							FBgn0266304	asRNA:CR44969	0.63	0.00116
FBgn0036484	Pex3	1.022	0.00387483		FBgn0266525	CG45092	0.302	5.95e-07		FBgn0039313	CG11892	0.67	0.00047		FBgn0034958	CG3907	0.64	0.0001		FBgn0036556	CG5830	0.779	7.80925e-09		FBgn0264075	tgo	0.61	0.00047							FBgn0014396	tim	0.63	0.00122
FBgn0085423	GramD1B	1.021	1.57777e-09		FBgn0262570	CG43110	0.302	0.000582463		FBgn0051300	CG31300	0.67	0.00047		FBgn0034959	CG11388	0.64	0.0001		FBgn0002441	l(3)mbt	0.779	4.11001e-05		FBgn0029114	Tollo	0.61	0.00056							FBgn0031393	CG15382	0.63	0.00122
FBgn0034091	mrj	1.021	5.45229e-07		FBgn0036816	Indy	0.302	0.00239256		FBgn0027547	CG1927	0.67	0.00056		FBgn0036910	Cyp305a1	0.64	0.0001		FBgn0036697	rogdi	0.779	0.000928222		FBgn0036811	MED11	0.61	0.00056							FBgn0041582	tamo	0.63	0.00124
FBgn0019972	Drice	1.021	0.00409034		FBgn0035909	ergic53	0.302	0.00294105		FBgn0045474	Gr77a	0.67	0.00056		FBgn0265605	Ric	0.64	0.0001		FBgn0023537	CG17896	0.779	0.00440433		FBgn0264707	RhoGEF3	0.61	0.00056							FBgn0028693	Rpn12	0.63	0.00627
FBgn0052425	CG32425	1.021	0.00890926		FBgn0002985	odd	0.302	0.00860122		FBgn0058160	CG40160	0.67	0.00056		FBgn0030586	CG12539	0.64	0.00012		FBgn0261108	Atg13	0.779	0.00494749		FBgn0000337	cn	0.61	0.00067							FBgn0263975	CR43727	0.63	0.00627
FBgn0016917	Stat92E	1.018	5.57694e-14		FBgn0033402	Myd88	0.301	0.00132129		FBgn0001222	Hsf	0.67	0.00067		FBgn0039354	Lgr3	0.64	0.00017		FBgn0024510	dlt	0.778	5.36908e-05		FBgn0027495	Smyd4-4	0.61	0.00067							FBgn0263449	asRNA:CR43472	0.63	0.00656
FBgn0027610	Dic1	1.015	5.25317e-05		FBgn0035154	hiro	0.301	0.00531905		FBgn0037652	CG11980	0.67	0.00072		FBgn0039355	CG4730	0.64	0.00017		FBgn0034590	Magi	0.776	7.09427e-09		FBgn0034507	CG11192	0.61	0.00067							FBgn0053221	CR33221	0.63	0.00665
FBgn0023169	AMPKalpha	1.015	0.000567862		FBgn0033079	Fmo-2	0.301	0.0069916		FBgn0029514	312	0.67	0.00075		FBgn0039356	CG5039	0.64	0.00017		FBgn0035900	ZC3H3	0.776	0.00418786		FBgn0034534	maf-S	0.61	0.00067							FBgn0260484	HIP	0.63	0.00665
FBgn0283477	SF2	1.014	0.00673378							FBgn0029867	CG3847	0.67	0.0008		FBgn0034224	insb	0.64	0.00019		FBgn0039358	CG5028	0.775	0.00850008		FBgn0034717	CG5819	0.61	0.00067							FBgn0031970	CG7227	0.63	0.00668
FBgn0034968	RpL12	1.014	0.00794123							FBgn0039702	Vps16B	0.67	0.00225		FBgn0038966	pinta	0.64	0.00046		FBgn0038195	CG3061	0.774	0.0039115		FBgn0250850	rig	0.61	0.00067							FBgn0266331	asRNA:CR44996	0.63	0.00668
FBgn0031106	Syx16	1.014	0.00958877							FBgn0035141	Cypl	0.67	0.0045		FBgn0040309	Jafrac1	0.64	0.00047		FBgn0031678	Nepl3	0.773	0.00873395		FBgn0264753	Rgk1	0.61	0.00067							FBgn0035445	Ids	0.63	0.00689
FBgn0010246	Myo61F	1.011	1.94264e-10							FBgn0001330	kz	0.67	0.00517		FBgn0266731	lncRNA:CR45204	0.64	0.00047		FBgn0032925	CG9246	0.772	0.00480756		FBgn0033867	Cpr50Ca	0.61	0.00069							FBgn0011656	Mef2	0.63	0.00712
FBgn0032234	gny	1.011	0.00135065							FBgn0003048	pcx	0.67	0.00517		FBgn0285926	Imp	0.64	0.00047		FBgn0026309	aft	0.772	0.00558153		FBgn0264358	lncRNA:CR43810	0.61	0.00069							FBgn0033988	pcs	0.63	0.00712
FBgn0011769	Fdx1	1.011	0.00911326							FBgn0027532	CG7139	0.67	0.00657		FBgn0019972	Drice	0.64	0.00057		FBgn0039467	CG14253	0.771	2.10702e-05		FBgn0004509	Fur1	0.61	0.00072							FBgn0050241	tRNA:Leu-AAG-1-1	0.63	0.00712
FBgn0015791	Rab14	1.01	0.000474004							FBgn0029155	Men-b	0.67	0.00672		FBgn0038735	CG4662	0.64	0.00057		FBgn0002914	Myb	0.769	0.00529595		FBgn0030589	CG9519	0.61	0.001							FBgn0040684	CG12589	0.63	0.00714
FBgn0027903	CG12018	1.01	0.00548218							FBgn0051352	Unc-115a	0.67	0.00672		FBgn0000414	Dab	0.64	0.0006		FBgn0003321	sbr	0.766	1.94589e-08		FBgn0000449	dib	0.61	0.00209							FBgn0028341	Ptpmeg2	0.62	0
FBgn0267824	PRAS40	1.009	3.56839e-14							FBgn0032665	CG15152	0.67	0.0071		FBgn0028582	lqf	0.64	0.0006		FBgn0036980	RhoBTB	0.764	6.40299e-05		FBgn0039007	CCAP	0.61	0.00225							FBgn0030148	CG3106	0.62	0
FBgn0000394	cv	1.009	0.000724341							FBgn0265669	CG44476	0.67	0.0071		FBgn0031310	Vps29	0.64	0.0006		FBgn0261985	Ptpmeg	0.763	1.10897e-16		FBgn0039008	CG6972	0.61	0.00225							FBgn0030595	CG14406	0.62	0
FBgn0030520	Pdcd4	1.008	5.55677e-08							FBgn0267330	KdelR	0.67	0.0071		FBgn0032253	LManI	0.64	0.0006		FBgn0086779	step	0.763	7.18815e-10		FBgn0031770	CG13995	0.61	0.00253							FBgn0030596	CG12398	0.62	0
FBgn0034494	CG10444	1.008	0.000685648							FBgn0034657	LBR	0.67	0.00746		FBgn0041094	scyl	0.64	0.0006		FBgn0013576	mtd	0.761	1.25577e-27		FBgn0031771	ND-51	0.61	0.00253							FBgn0035780	CG18417	0.62	0
FBgn0260855	Sec22	1.008	0.00257598							FBgn0285952	eEF5	0.67	0.00746		FBgn0085450	Snoo	0.64	0.0006		FBgn0263706	CG43658	0.761	7.33627e-26		FBgn0085209	CG34180	0.61	0.00253							FBgn0035781	CG8560	0.62	0
FBgn0039831	CG12054	1.007	1.17945e-07							FBgn0003716	tkv	0.66	0		FBgn0261458	capt	0.64	0.0006		FBgn0004507	GlyP	0.761	6.14499e-05		FBgn0030663	CG8117	0.61	0.00304							FBgn0264078	Flo2	0.62	0
FBgn0036248	ssp	1.007	0.00595257							FBgn0013765	cnn	0.66	0		FBgn0264705	lncRNA:CR43974	0.64	0.0006		FBgn0029944	Dok	0.761	0.000588367		FBgn0039907	lgs	0.61	0.00393							FBgn0029828	CG6067	0.62	1e-05
FBgn0014391	sun	1.007	0.00686274							FBgn0030954	CCKLR-17D3	0.66	0		FBgn0265927	lncRNA:CR44716	0.64	0.0006		FBgn0037856	Leash	0.76	2.96916e-07		FBgn0039864	CG11550	0.61	0.00431							FBgn0052298	CG32298	0.62	1e-05
FBgn0026666	MagR	1.007	0.00872482							FBgn0030955	CG6891	0.66	0		FBgn0265928	lncRNA:CR44717	0.64	0.0006		FBgn0035497	CG14995	0.759	3.6203e-05		FBgn0039737	CG7920	0.61	0.00672							FBgn0261858	CG42787	0.62	1e-05
FBgn0036623	Agpat3	1.007	0.0099988							FBgn0030956	CG18259	0.66	0		FBgn0000575	emc	0.64	0.00066		FBgn0034321	CG14502	0.758	4.69333e-05		FBgn0039738	Mgat2	0.61	0.00672							FBgn0266696	Svil	0.62	1e-05
FBgn0037607	CG8036	1.006	0.000135751							FBgn0050509	tRNA:Ile-AAT-1-8	0.66	0		FBgn0004619	GluRIA	0.64	0.00066		FBgn0037747	CG8481	0.758	0.00892155		FBgn0285925	Fas1	0.61	0.00672							FBgn0266776	lncRNA:CR45241	0.62	1e-05
FBgn0030993	Mec2	1.006	0.00329037							FBgn0259221	CG42321	0.66	0		FBgn0035160	hng3	0.64	0.00066		FBgn0263392	Tet	0.756	6.05319e-22		FBgn0031479	Prx6005	0.61	0.0071							FBgn0267697	asRNA:CR46033	0.62	1e-05
FBgn0037756	CG8507	1.006	0.00504484							FBgn0265957	lncRNA:CR44744	0.66	0		FBgn0052482	tRNA:iMet-CAT-1-3	0.64	0.00066		FBgn0020236	ATPCL	0.756	1.50075e-05		FBgn0032373	Vha100-5	0.61	0.0071							FBgn0041180	Tep4	0.62	2e-05
FBgn0030893	RhoGAP16F	1.004	0.000254259							FBgn0000117	arm	0.66	1e-05		FBgn0000114	bru1	0.64	0.0007		FBgn0031950	Herp	0.756	0.00237301		FBgn0051950	Sbat	0.61	0.0071							FBgn0011648	Mad	0.62	6e-05
FBgn0030743	CG9921	1.004	0.00370473							FBgn0030343	ATP7	0.66	1e-05		FBgn0010453	Wnt4	0.64	0.0007		FBgn0004657	mys	0.755	8.63384e-06		FBgn0264993	asRNA:CR44144	0.61	0.0071							FBgn0031012	CG8051	0.62	6e-05
FBgn0264357	SNF4Agamma	1.003	1.5891e-19							FBgn0030344	Nrd1	0.66	1e-05		FBgn0051759	CG31759	0.64	0.0007		FBgn0022029	l(2)k01209	0.755	0.000291688		FBgn0033631	Sod3	0.61	0.00746							FBgn0031895	CG4497	0.62	6e-05
FBgn0035849	ERR	1.003	0.000227125							FBgn0052803	CG32803	0.66	1e-05		FBgn0031090	Rab35	0.64	0.00074		FBgn0037518	CG2641	0.755	0.00566154		FBgn0053181	CG33181	0.61	0.00845							FBgn0039064	CG4467	0.62	6e-05
FBgn0004374	neb	1.002	2.5414e-11							FBgn0267591	asRNA:CR45929	0.66	1e-05		FBgn0039310	CG11878	0.64	0.00091		FBgn0038583	CG7183	0.755	0.00949107		FBgn0015359	CG2034	0.6	0							FBgn0261873	sdt	0.62	6e-05
FBgn0037239	Sfxn1-3	1.002	0.00133943							FBgn0036725	CG18265	0.66	5e-05		FBgn0036286	CG10616	0.64	0.00094		FBgn0000721	for	0.754	1.88013e-20		FBgn0015360	oxt	0.6	0							FBgn0053983	obst-H	0.62	7e-05
FBgn0000109	Aprt	1.002	0.00944148							FBgn0036232	CG14125	0.66	6e-05		FBgn0036287	CG10663	0.64	0.00094		FBgn0029895	CG14441	0.754	9.28863e-11		FBgn0035323	CG13807	0.6	0							FBgn0053985	CG33985	0.62	7e-05
FBgn0035600	Cyt-c1	1.001	0.00129327							FBgn0036684	CG3764	0.66	6e-05		FBgn0262453	mir-275	0.64	0.00122		FBgn0039249	CG11168	0.754	0.00220182		FBgn0036566	ClC-c	0.6	0							FBgn0003277	RpII215	0.62	0.0001
FBgn0038965	mats	1.001	0.00183717							FBgn0036685	CG6664	0.66	6e-05		FBgn0264439	lncRNA:CR43857	0.64	0.00122		FBgn0036332	CG11261	0.753	0.00539947		FBgn0036567	CG13074	0.6	0							FBgn0004373	fwd	0.62	0.0001
FBgn0033993	CG8089	1.001	0.00344984							FBgn0052699	LPCAT	0.66	6e-05		FBgn0014009	Rab2	0.64	0.00124		FBgn0020503	CLIP-190	0.752	3.29378e-08		FBgn0037549	CG7878	0.6	0							FBgn0030310	PGRP-SA	0.62	0.0001
FBgn0031739	CG14005	1.001	0.00705947							FBgn0259741	CG42395	0.66	6e-05		FBgn0033093	CG3270	0.64	0.00124		FBgn0286075	DNAlig3	0.752	0.00404721		FBgn0051619	nolo	0.6	0							FBgn0034572	CG9346	0.62	0.0001
FBgn0014133	bif	1	7.1616e-13							FBgn0259748	CG42397	0.66	6e-05		FBgn0033095	chk	0.64	0.00124		FBgn0032715	CG17597	0.752	0.00937718		FBgn0261617	nej	0.6	0							FBgn0034573	CG3295	0.62	0.0001
FBgn0039273	shams	1	0.00586328							FBgn0267100	lncRNA:CR45540	0.66	6e-05		FBgn0033826	CG4734	0.64	0.00124		FBgn0260659	CG42542	0.75	5.51079e-05		FBgn0263523	mir-4972	0.6	0							FBgn0035087	CG2765	0.62	0.0001
FBgn0030673	CG15601	1	0.008183							FBgn0267794	lncRNA:CR43174	0.66	6e-05		FBgn0034105	CG7755	0.64	0.00124		FBgn0029067	Dd	0.75	0.00088825		FBgn0264794	lncRNA:CR44024	0.6	0							FBgn0037853	CG14696	0.62	0.0001
FBgn0030838	CG5445	0.999	2.53326e-17							FBgn0011747	Ank	0.66	0.0001		FBgn0034106	CG9068	0.64	0.00124		FBgn0000565	Eip71CD	0.749	0.00796426		FBgn0265428	asRNA:CR44340	0.6	0							FBgn0037856	Leash	0.62	0.0001
FBgn0086361	alph	0.999	2.89259e-06							FBgn0013272	Gp150	0.66	0.0001		FBgn0052843	Dh31-R	0.64	0.00124		FBgn0014018	Rel	0.748	0.00179565		FBgn0005536	Mbs	0.6	1e-05							FBgn0042094	Adk3	0.62	0.0001
FBgn0265298	SC35	0.999	0.00104433							FBgn0033482	CG1371	0.66	0.0001		FBgn0259483	Mob4	0.64	0.00124		FBgn0086365	Orct2	0.748	0.00412399		FBgn0035097	CG13405	0.6	1e-05							FBgn0266088	lncRNA:CR44830	0.62	0.0001
FBgn0032216	Usp14	0.999	0.002255							FBgn0034718	wdp	0.66	0.0001		FBgn0263102	psq	0.64	0.00124		FBgn0086679	p	0.746	1.11007e-06		FBgn0037241	CG14646	0.6	1e-05							FBgn0266889	asRNA:CR45350	0.62	0.0001
FBgn0039280	Mocs2B	0.999	0.00631693							FBgn0037515	Sp7	0.66	0.0001		FBgn0263976	asRNA:CR43728	0.64	0.00124		FBgn0278608	Dsp1	0.745	0.000393813		FBgn0086608	CG34112	0.6	1e-05							FBgn0284444	ddbt	0.62	0.0001
FBgn0260229	Mocs2A	0.999	0.00631693							FBgn0042132	CG18809	0.66	0.0001		FBgn0035142	Hipk	0.64	0.00627		FBgn0265413	CG44325	0.745	0.00062573		FBgn0261041	stj	0.6	1e-05							FBgn0004107	Cdk2	0.62	0.00046
FBgn0024889	Kap-alpha1	0.998	0.00019593							FBgn0066304	Rpp20	0.66	0.0001		FBgn0027359	Tim8	0.64	0.00665		FBgn0040305	MTF-1	0.744	1.96814e-06		FBgn0261797	Dhc64C	0.6	3e-05							FBgn0004842	RYa-R	0.62	0.00046
FBgn0037719	bocks	0.998	0.00804389							FBgn0265977	lncRNA:CR44756	0.66	0.0001		FBgn0004643	Zw10	0.64	0.00724		FBgn0028509	CenG1A	0.743	6.02997e-12		FBgn0011596	fzo	0.6	4e-05							FBgn0038784	CG4362	0.62	0.00046
FBgn0028484	Ack	0.997	4.42133e-06							FBgn0040377	Vha36-3	0.66	0.00026		FBgn0011566	Smyd3	0.64	0.00724		FBgn0030056	CAH3	0.742	6.99499e-05		FBgn0037356	CG12170	0.6	4e-05							FBgn0038821	CG17267	0.62	0.00046
FBgn0033402	Myd88	0.997	1.64822e-05							FBgn0040649	CG15461	0.66	0.00026		FBgn0030813	CG4949	0.64	0.00724		FBgn0010926	l(3)07882	0.741	0.00100115		FBgn0033883	CG16935	0.6	6e-05							FBgn0039474	CG6283	0.62	0.00046
FBgn0023000	mth	0.997	0.000138966							FBgn0260753	Pdfr	0.66	0.00026		FBgn0265866	lncRNA:CR44655	0.64	0.00724		FBgn0005649	Rox8	0.74	0.000416689		FBgn0033884	CG13344	0.6	6e-05							FBgn0039475	CG6277	0.62	0.00046
FBgn0053526	PNUTS	0.997	0.000156108							FBgn0020762	Atet	0.66	0.00041		FBgn0266380	lncRNA:CR45022	0.64	0.00762		FBgn0265998	Doa	0.739	1.25304e-18		FBgn0037013	CG13250	0.6	6e-05							FBgn0262185	mir-995	0.62	0.00046
FBgn0260431	CG42526	0.997	0.0042907							FBgn0259964	Sfp33A3	0.66	0.00041		FBgn0261804	CG42750	0.64	0.00829		FBgn0015777	nrv2	0.739	0.000393091		FBgn0050354	UQCR-11L	0.6	6e-05							FBgn0029856	CG11700	0.62	0.00047
FBgn0032633	Lrch	0.996	1.00245e-12							FBgn0262375	mir-1005	0.66	0.00041		FBgn0010651	MFS14	0.63	0		FBgn0004811	fs(2)ltoPP43	0.739	0.00446395		FBgn0050355	CG30355	0.6	6e-05							FBgn0030309	CG1572	0.62	0.00047
FBgn0028494	CG6424	0.996	1.69406e-11							FBgn0264564	asRNA:CR43936	0.66	0.00041		FBgn0011225	jar	0.63	0		FBgn0031012	CG8051	0.738	0.000108211		FBgn0263697	Uba3	0.6	6e-05							FBgn0052745	CR32745	0.62	0.00047
FBgn0027287	Gmap	0.996	1.02327e-09							FBgn0264565	lncRNA:CR43937	0.66	0.00041		FBgn0016694	Pdp1	0.63	0		FBgn0003731	Egfr	0.736	5.90298e-09		FBgn0265978	lncRNA:CR44757	0.6	6e-05							FBgn0263531	mir-4955	0.62	0.00047
FBgn0037442	godzilla	0.996	2.82334e-05							FBgn0264815	Pde1c	0.66	0.00041		FBgn0033236	CG14764	0.63	0		FBgn0033889	CG6701	0.733	1.32968e-05		FBgn0259984	kuz	0.6	9e-05							FBgn0039311	CG10513	0.62	0.00057
FBgn0000559	eEF2	0.996	0.000108278							FBgn0265908	lncRNA:CR44697	0.66	0.00041		FBgn0033640	CG13198	0.63	0		FBgn0032135	GlcAT-S	0.733	0.00015118		FBgn0262194	mir-2489	0.6	9e-05							FBgn0039312	CG10514	0.62	0.00057
FBgn0015025	CkIIalpha-i1	0.996	0.00402747							FBgn0033791	Drl-2	0.66	0.00045		FBgn0034501	CG13868	0.63	0		FBgn0040153	l(1)G0469	0.733	0.00029072		FBgn0022160	Gpo1	0.6	0.0001							FBgn0043012	AP-2sigma	0.62	0.00057
FBgn0036537	CG18081	0.996	0.00614753							FBgn0026620	tacc	0.66	0.00047		FBgn0037358	elm	0.63	0		FBgn0027066	Eb1	0.733	0.000745252		FBgn0030799	CG4872	0.6	0.0001							FBgn0086053	snoRNA:Me18S-G1358a	0.62	0.00057
FBgn0026576	Pisd	0.995	0.000743974							FBgn0039507	mrt	0.66	0.00047		FBgn0039419	CG12290	0.63	0		FBgn0001104	Galphai	0.732	1.59318e-05		FBgn0030800	Nprl2	0.6	0.0001							FBgn0003459	stwl	0.62	0.0006
FBgn0032401	Plzf	0.995	0.00222118							FBgn0046247	CG5938	0.66	0.00047		FBgn0043884	mask	0.63	0		FBgn0015240	Hr96	0.732	0.00108912		FBgn0039659	CG14506	0.6	0.0001							FBgn0004379	Klp67A	0.62	0.0006
FBgn0002069	AspRS	0.994	7.89971e-06							FBgn0085329	CG34300	0.66	0.00047		FBgn0044020	Roc2	0.63	0		FBgn0028563	sut1	0.731	0.00126981		FBgn0040392	CG14050	0.6	0.0001							FBgn0021760	chb	0.62	0.0006
FBgn0033377	Pgm2a	0.993	0.00269758							FBgn0283546	mir-9384	0.66	0.00047		FBgn0051130	tRNA:Leu-TAA-4-1	0.63	0		FBgn0039580	Gfat2	0.73	0.0074691		FBgn0050085	Rif1	0.6	0.0001							FBgn0035980	mRRF1	0.62	0.0006
FBgn0015577	alpha-Est9	0.992	6.84978e-10							FBgn0016070	smg	0.66	0.00056		FBgn0085459	CG34430	0.63	0		FBgn0052512	CG32512	0.729	0.000526215		FBgn0052170	CG32170	0.6	0.0001							FBgn0085485	CG34456	0.62	0.0006
FBgn0028953	CG14478	0.992	2.04562e-07							FBgn0036203	Muc68D	0.66	0.00056		FBgn0085460	CG34431	0.63	0		FBgn0015000	betaggt-I	0.729	0.00671738		FBgn0054052	lncRNA:CR34052	0.6	0.0001							FBgn0263468	snoRNA:SC35-a	0.62	0.0006
FBgn0036052	CG10809	0.992	0.0022028							FBgn0036204	Tim13	0.66	0.00056		FBgn0086347	Myo31DF	0.63	0		FBgn0023095	caps	0.728	2.9386e-28		FBgn0085437	CG34408	0.6	0.0001							FBgn0270926	AsnS	0.62	0.0006
FBgn0034282	Mapmodulin	0.991	1.01316e-05							FBgn0037081	barc	0.66	0.00056		FBgn0261452	scaRNA:MeU2-G25	0.63	0		FBgn0260233	CG42507	0.728	5.50216e-07		FBgn0262260	mir-2282	0.6	0.0001							FBgn0261562	CG42676	0.62	0.00066
FBgn0266410	CG45050	0.99	8.53751e-14							FBgn0262396	mir-314	0.66	0.00056		FBgn0262125	Sec23	0.63	0		FBgn0030502	tth	0.727	0.00420065		FBgn0262395	mir-12	0.6	0.0001							FBgn0262893	CG43248	0.62	0.00066
FBgn0028969	deltaCOP	0.99	0.00154678							FBgn0262026	CG42837	0.66	0.00069		FBgn0264901	lncRNA:CR44092	0.63	0		FBgn0033313	Cirl	0.726	7.28476e-07		FBgn0262409	mir-304	0.6	0.0001							FBgn0267849	Syx7	0.62	0.00066
FBgn0027598	cindr	0.989	5.90845e-15							FBgn0265177	CG44242	0.66	0.00069		FBgn0265853	lncRNA:CR44642	0.63	0		FBgn0024273	WASp	0.726	6.05362e-05		FBgn0262426	mir-283	0.6	0.0001							FBgn0031422	PIG-Wa	0.62	0.0007
FBgn0033980	Cyp6a20	0.988	0.00733143							FBgn0265178	CG44243	0.66	0.00069		FBgn0266744	lncRNA:CR45217	0.63	0		FBgn0267336	Glut4EF	0.725	1.3068e-09		FBgn0263847	snRNA:LU	0.6	0.0001							FBgn0261554	CG42672	0.62	0.0007
FBgn0286213	RpS12	0.988	0.0086247							FBgn0029822	CG12236	0.66	0.0008		FBgn0010314	Cks30A	0.63	2e-05		FBgn0032025	CG7778	0.725	0.000676368		FBgn0266094	lncRNA:CR44831	0.6	0.0001							FBgn0265937	asRNA:CR44724	0.62	0.0007
FBgn0031449	CG31689	0.985	4.08951e-11							FBgn0029823	Shmt	0.66	0.0008		FBgn0026439	Eaat1	0.63	2e-05		FBgn0023507	D2hgdh	0.725	0.00313791		FBgn0267189	asRNA:CR45629	0.6	0.0001							FBgn0030704	CG15916	0.62	0.00074
FBgn0025632	CG4313	0.985	1.38074e-10							FBgn0264939	asRNA:CR44108	0.66	0.0008		FBgn0085202	CG34173	0.63	2e-05		FBgn0033177	CG11141	0.724	0.00346932		FBgn0283559	mir-9377	0.6	0.0001							FBgn0011970	tRNA:Ser-GCT-2-1	0.62	0.00091
FBgn0040285	Scamp	0.985	0.000368786							FBgn0263968	nonC	0.66	0.00102		FBgn0013435	Cdc2rk	0.63	4e-05		FBgn0029849	Efr	0.722	0.00666994		FBgn0051568	tRNA:Ala-AGC-2-6	0.6	0.00047							FBgn0027575	GABA-B-R2	0.62	0.00091
FBgn0038461	CG3678	0.985	0.00838768							FBgn0035663	CG6462	0.66	0.00209		FBgn0033479	PIG-N	0.63	4e-05		FBgn0034644	CG10082	0.721	7.67064e-08		FBgn0065098	RNaseMRP:RNA	0.6	0.00047							FBgn0038901	Burs	0.62	0.00091
FBgn0261618	larp	0.984	3.87537e-11							FBgn0040060	yip7	0.66	0.00209		FBgn0033480	mRpL42	0.63	4e-05		FBgn0053725	CG33725	0.721	0.000876376		FBgn0262794	CG43175	0.6	0.00047							FBgn0052117	CG32117	0.62	0.00094
FBgn0052446	Atox1	0.984	0.00429052							FBgn0264603	lncRNA:CR43952	0.66	0.00209		FBgn0033793	CG3955	0.63	4e-05		FBgn0037960	mthl5	0.721	0.00379992		FBgn0266413	asRNA:CR45053	0.6	0.00047							FBgn0002576	lz	0.62	0.00098
FBgn0015572	alpha-Est4	0.984	0.00721715							FBgn0031010	CG8028	0.66	0.00517		FBgn0033794	CG13326	0.63	4e-05		FBgn0266570	NO66	0.72	0.0094548		FBgn0036842	CG3797	0.6	0.00056							FBgn0037949	CG17360	0.62	0.00112
FBgn0267384	Ubc7	0.983	0.00300864							FBgn0035601	Uev1A	0.66	0.00657		FBgn0265487	mbl	0.63	4e-05		FBgn0262699	fzr	0.719	2.93597e-07		FBgn0036920	CG8004	0.6	0.00056							FBgn0037950	HisCl1	0.62	0.00112
FBgn0013987	MAPk-Ak2	0.982	0.000225199							FBgn0037028	CG3618	0.66	0.00657		FBgn0267659	lncRNA:CR45997	0.63	4e-05		FBgn0039137	CG13604	0.719	0.00136432		FBgn0052088	sunn	0.6	0.00056							FBgn0003890	betaTub97EF	0.62	0.00656
FBgn0035981	CG4452	0.982	0.000399137							FBgn0086915	Mst77F	0.66	0.00657		FBgn0050295	Ipk1	0.63	5e-05		FBgn0038826	Syp	0.717	5.87691e-18		FBgn0001122	Galphao	0.6	0.00067							FBgn0037677	CG12951	0.62	0.00656
FBgn0035421	CG12034	0.982	0.00425696							FBgn0259243	Pka-R1	0.66	0.00657		FBgn0014380	RhoL	0.63	6e-05		FBgn0003716	tkv	0.717	1.76849e-10		FBgn0019968	Khc-73	0.6	0.00067							FBgn0037678	CG16749	0.62	0.00656
FBgn0044419	Pmi	0.982	0.00710883							FBgn0037646	CAHbeta	0.66	0.00672		FBgn0266411	sima	0.63	6e-05		FBgn0020513	Paics	0.717	0.00759149		FBgn0034950	Pask	0.6	0.00067							FBgn0052570	TwdlY	0.62	0.00665
FBgn0024222	IKKbeta	0.981	0.000644962							FBgn0037647	RagA-B	0.66	0.00672		FBgn0010246	Myo61F	0.63	7e-05		FBgn0261444	CG3638	0.716	9.95095e-12		FBgn0039764	CG15535	0.6	0.00225							FBgn0052571	TwdlX	0.62	0.00665
FBgn0031782	WDR79	0.981	0.00733597							FBgn0037841	CG4565	0.66	0.00672		FBgn0035208	CG9184	0.63	7e-05		FBgn0283472	S6k	0.716	3.93192e-08		FBgn0039765	mRpS18C	0.6	0.00225							FBgn0005672	spi	0.62	0.00668
FBgn0034959	CG11388	0.98	0.0063302							FBgn0037842	CG6567	0.66	0.00672		FBgn0266676	lncRNA:CR45166	0.63	7e-05		FBgn0023083	fray	0.716	6.37973e-06		FBgn0261397	didum	0.6	0.0049							FBgn0262449	mir-2b-2	0.62	0.00668
FBgn0038475	Keap1	0.979	5.25914e-06							FBgn0037843	CG4511	0.66	0.00672		FBgn0027508	Tnks	0.63	8e-05		FBgn0034501	CG13868	0.715	1.24758e-05		FBgn0030997	CG7990	0.6	0.00517							FBgn0262460	mir-2a-2	0.62	0.00668
FBgn0035989	CG3967	0.978	7.5903e-11							FBgn0011985	tRNA:Ser-AGA-2-3	0.66	0.0071		FBgn0037350	CG2911	0.63	8e-05		FBgn0045842	yuri	0.715	0.00290426		FBgn0086080	snoRNA:Me28S-A576	0.6	0.00657							FBgn0020238	14-3-3epsilon	0.62	0.00714
FBgn0000659	fkh	0.978	0.00117843							FBgn0032911	tadr	0.66	0.0071		FBgn0266735	asRNA:CR45208	0.63	8e-05		FBgn0027506	EDTP	0.714	7.956e-08		FBgn0267474	lncRNA:CR45824	0.6	0.00657							FBgn0024957	Irp-1B	0.62	0.00714
FBgn0015793	Rab19	0.977	0.00604363							FBgn0264744	CG44002	0.66	0.0071		FBgn0267770	asRNA:CR46101	0.63	8e-05		FBgn0036008	CG3408	0.714	0.0043256		FBgn0037220	CG14641	0.6	0.00672							FBgn0051464	CG31464	0.62	0.00714
FBgn0033428	Updo	0.977	0.00744541							FBgn0267087	lncRNA:CR45531	0.66	0.00845		FBgn0001186	Hex-A	0.63	0.0001		FBgn0034436	CG11961	0.713	0.000529943		FBgn0038765	CG4424	0.6	0.00672							FBgn0020909	Rtc1	0.62	0.00724
FBgn0027581	CG6191	0.976	3.15491e-11							FBgn0000721	for	0.65	0		FBgn0015513	mbc	0.63	0.0001		FBgn0265003	koi	0.713	0.00283043		FBgn0038766	CG4854	0.6	0.00672							FBgn0003731	Egfr	0.62	0.00762
FBgn0266489	CG45088	0.976	3.15491e-11							FBgn0003016	osp	0.65	0		FBgn0028494	CG6424	0.63	0.0001		FBgn0267828	Fatp1	0.712	0.000117998		FBgn0261436	DhpD	0.6	0.00672							FBgn0033304	Cyp6a13	0.62	0.00762
FBgn0035388	CG2162	0.976	4.90043e-06							FBgn0004903	Rb97D	0.65	0		FBgn0030481	CG1662	0.63	0.0001		FBgn0037551	Arl8	0.712	0.00808529		FBgn0262598	mtsh	0.6	0.0071							FBgn0261989	CG42807	0.62	0.00762
FBgn0030234	CG15211	0.976	7.482e-06							FBgn0010909	msn	0.65	0		FBgn0031216	Zir	0.63	0.0001		FBgn0025864	Crag	0.711	3.71221e-06		FBgn0263660	lncRNA:CR43651	0.6	0.00746							FBgn0265938	lncRNA:CR44725	0.62	0.00762
FBgn0033449	CG1663	0.976	0.00730949							FBgn0020257	Ppa	0.65	0		FBgn0031689	Cyp28d1	0.63	0.0001		FBgn0261547	Exn	0.709	6.12433e-14		FBgn0028746	CG18508	0.6	0.00845							FBgn0031317	Charon	0.62	0.00829
FBgn0030878	CG6769	0.976	0.00840835							FBgn0026562	SPARC	0.65	0		FBgn0036804	Sgf11	0.63	0.0001		FBgn0000463	Dl	0.709	1.64314e-11		FBgn0029913	Cht11	0.6	0.00845							FBgn0032770	CG13086	0.62	0.00829
FBgn0035811	Mcad	0.975	0.00196511							FBgn0030505	NFAT	0.65	0		FBgn0038465	Irc	0.63	0.0001		FBgn0026179	siz	0.707	2.63469e-23		FBgn0029914	CG4558	0.6	0.00845							FBgn0259111	Ndae1	0.62	0.00829
FBgn0033672	rho-7	0.975	0.00393474							FBgn0032074	Tsp29Fa	0.65	0		FBgn0038466	CG8907	0.63	0.0001		FBgn0032213	CG5390	0.707	0.00635796		FBgn0031002	CG14196	0.6	0.00845							FBgn0264343	CG43799	0.62	0.00829
FBgn0263240	Coop	0.975	0.00449867							FBgn0032075	Tsp29Fb	0.65	0		FBgn0085220	Ufm1	0.63	0.0001		FBgn0003277	RpII215	0.706	6.56378e-05		FBgn0053963	lncRNA:CR33963	0.6	0.00845							FBgn0020307	dve	0.61	0
FBgn0044047	Ilp6	0.975	0.00980557							FBgn0032076	Argl	0.65	0		FBgn0085283	CG34254	0.63	0.0001		FBgn0032587	CG5953	0.705	1.34398e-13		FBgn0011725	twin	0.59	1e-05							FBgn0026160	tna	0.61	0
FBgn0022764	Sin3A	0.974	4.15055e-14							FBgn0266350	lncRNA:CR44999	0.65	0		FBgn0085444	mute	0.63	0.0001		FBgn0032681	CG10283	0.704	4.57653e-07		FBgn0037993	dpr15	0.59	1e-05							FBgn0030684	CG8260	0.61	0
FBgn0035423	eIF1	0.974	0.00687212							FBgn0020513	Paics	0.65	1e-05		FBgn0265174	PIG-V	0.63	0.0001		FBgn0036837	CG18135	0.704	5.77782e-06		FBgn0039167	CG17786	0.59	1e-05							FBgn0030685	Graf	0.61	0
FBgn0050390	Sgf29	0.974	0.00886292							FBgn0030420	CG12717	0.65	1e-05		FBgn0265831	lncRNA:CR44620	0.63	0.0001		FBgn0031190	CG12576	0.704	8.01364e-05		FBgn0037140	SLC22A	0.59	5e-05							FBgn0030686	mRpL3	0.61	0
FBgn0031516	CG9663	0.973	2.53412e-07							FBgn0035431	CG14968	0.65	1e-05		FBgn0267100	lncRNA:CR45540	0.63	0.0001		FBgn0038420	CG10311	0.704	0.000119021		FBgn0033174	CG11125	0.59	6e-05							FBgn0033652	ths	0.61	0
FBgn0032024	CG14273	0.973	0.00772245							FBgn0035432	ZnT63C	0.65	1e-05		FBgn0052473	CG32473	0.63	0.00046		FBgn0003660	Syb	0.704	0.00435752		FBgn0263486	scaRNA:PsiU6-40	0.59	6e-05							FBgn0034442	CG11257	0.61	0
FBgn0035542	DOR	0.972	4.83592e-12							FBgn0039229	Saf-B	0.65	1e-05		FBgn0262844	CG43208	0.63	0.00046		FBgn0004362	HmgD	0.703	4.08873e-09		FBgn0266569	CG42259	0.59	6e-05							FBgn0034956	CG4324	0.61	0
FBgn0034397	CG15082	0.972	0.00309488							FBgn0250791	alphaSnap	0.65	1e-05		FBgn0037551	Arl8	0.63	0.00057		FBgn0036373	Tgi	0.702	7.60855e-10		FBgn0266859	lncRNA:CR45320	0.59	6e-05							FBgn0036485	FucTA	0.61	0
FBgn0036518	RhoGAP71E	0.97	7.65992e-13							FBgn0261859	CG42788	0.65	1e-05		FBgn0035390	scramb2	0.63	0.00066		FBgn0285926	Imp	0.702	1.64981e-06		FBgn0267606	asRNA:CR45944	0.59	6e-05							FBgn0036486	Msh6	0.61	0
FBgn0001218	Hsc70-3	0.97	1.97149e-05							FBgn0262057	Spn77Ba	0.65	1e-05		FBgn0036184	PCID2	0.63	0.00066		FBgn0034417	CG15117	0.702	0.000355797		FBgn0037326	CG14669	0.59	9e-05							FBgn0036487	Prp31	0.61	0
FBgn0010830	l(3)04053	0.97	0.00045506							FBgn0262656	Myc	0.65	1e-05		FBgn0036324	CG12520	0.63	0.00066		FBgn0040319	Gclc	0.7	1.34438e-07		FBgn0016930	Dyrk2	0.59	0.0001							FBgn0053519	Unc-89	0.61	0
FBgn0037708	CG9386	0.969	0.00456715							FBgn0264467	asRNA:CR43875	0.65	1e-05		FBgn0040308	Jafrac2	0.63	0.00066		FBgn0041156	exex	0.699	0.00180206		FBgn0029903	pod1	0.59	0.0001							FBgn0259998	CG17571	0.61	0
FBgn0085468	ND-MWFE	0.969	0.00721614							FBgn0284221	Sema5c	0.65	1e-05		FBgn0042138	CG18815	0.63	0.00066		FBgn0015247	Diap2	0.699	0.00898658		FBgn0030501	BthD	0.59	0.0001							FBgn0260000	CG17570	0.61	0
FBgn0037473	CG10068	0.969	0.00746294							FBgn0000723	FER	0.65	2e-05		FBgn0263632	mir-3642	0.63	0.00066		FBgn0004893	bowl	0.697	6.82934e-08		FBgn0030503	Tango2	0.59	0.0001							FBgn0261439	SdhA	0.61	0
FBgn0015790	Rab11	0.967	4.64131e-05							FBgn0015001	iotaTry	0.65	2e-05		FBgn0261955	kdn	0.63	0.00074		FBgn0032242	CG5355	0.697	0.00713165		FBgn0031514	OtopLb	0.59	0.0001							FBgn0266745	CG45218	0.61	0
FBgn0260743	GC1	0.966	0.000220718							FBgn0033624	CG12384	0.65	2e-05		FBgn0030797	CG13004	0.63	0.0011		FBgn0023511	Edem1	0.696	0.0010532		FBgn0032085	CG9555	0.59	0.0001							FBgn0267587	asRNA:CR45925	0.61	0
FBgn0036271	Pbgs	0.966	0.003086							FBgn0037684	Srr	0.65	2e-05		FBgn0039737	CG7920	0.63	0.00112		FBgn0004569	aos	0.695	6.45618e-09		FBgn0033312	CG8642	0.59	0.0001							FBgn0024236	foi	0.61	1e-05
FBgn0038037	Cyp9f2	0.963	0.00139814							FBgn0035583	CG13704	0.65	5e-05		FBgn0039738	Mgat2	0.63	0.00112		FBgn0031952	cdc14	0.695	7.91428e-05		FBgn0034157	resilin	0.59	0.0001							FBgn0262679	CG43149	0.61	1e-05
FBgn0028331	l(1)G0289	0.962	5.16596e-07							FBgn0266592	lncRNA:CR45117	0.65	5e-05		FBgn0001142	Gs1	0.63	0.00116		FBgn0036199	Bmcp	0.695	0.00774485		FBgn0034158	CG5522	0.59	0.0001							FBgn0260866	dnr1	0.61	5e-05
FBgn0004465	Su(P)	0.961	0.00518166							FBgn0266593	lncRNA:CR45118	0.65	5e-05		FBgn0025683	CG3164	0.63	0.00116		FBgn0004401	Pep	0.694	6.41006e-05		FBgn0035426	CG12078	0.59	0.0001							FBgn0000317	ck	0.61	0.0001
FBgn0043457	CG5180	0.959	0.00894585							FBgn0004396	CrebA	0.65	6e-05		FBgn0266304	asRNA:CR44969	0.63	0.00116		FBgn0004179	Csp	0.694	0.000495783		FBgn0040985	CG6115	0.59	0.0001							FBgn0004652	fru	0.61	0.0001
FBgn0030057	Ppt1	0.959	0.00994971							FBgn0029094	asf1	0.65	6e-05		FBgn0014396	tim	0.63	0.00122		FBgn0002778	mnd	0.694	0.00104186		FBgn0052373	CG32373	0.59	0.0001							FBgn0016693	Past1	0.61	0.0001
FBgn0263987	spoon	0.958	2.35221e-06							FBgn0260655	l(3)76BDm	0.65	6e-05		FBgn0031393	CG15382	0.63	0.00122		FBgn0026259	eIF5B	0.693	3.16308e-18		FBgn0265308	lncRNA:CR44281	0.59	0.0001							FBgn0031256	shv	0.61	0.0001
FBgn0021765	scu	0.958	0.00985107							FBgn0264705	lncRNA:CR43974	0.65	6e-05		FBgn0041582	tamo	0.63	0.00124		FBgn0039492	CG6051	0.693	1.95369e-14		FBgn0266926	lncRNA:CR45377	0.59	0.0001							FBgn0038079	NijC	0.61	0.0001
FBgn0037307	Tim17a2	0.957	7.84092e-05							FBgn0000244	by	0.65	9e-05		FBgn0028693	Rpn12	0.63	0.00627		FBgn0031683	CG4230	0.693	0.00908757		FBgn0267443	lncRNA:CR45793	0.59	0.0001							FBgn0038583	CG7183	0.61	0.0001
FBgn0039068	CG13827	0.957	0.00265565							FBgn0011648	Mad	0.65	9e-05		FBgn0263975	CR43727	0.63	0.00627		FBgn0002543	robo2	0.692	4.7385e-20		FBgn0259173	corn	0.59	0.00022							FBgn0038584	mTerf5	0.61	0.0001
FBgn0046214	vig2	0.957	0.00273614							FBgn0031865	Nha1	0.65	9e-05		FBgn0263449	asRNA:CR43472	0.63	0.00656		FBgn0030744	CG9992	0.692	0.00553888		FBgn0037650	CG11977	0.59	0.00024							FBgn0039106	CG10301	0.61	0.0001
FBgn0042103	CG18746	0.957	0.00467031							FBgn0032859	Arpc2	0.65	9e-05		FBgn0053221	CR33221	0.63	0.00665		FBgn0010397	LamC	0.69	0.00043875		FBgn0051100	CG31100	0.59	0.00024							FBgn0039107	CG10300	0.61	0.0001
FBgn0033413	prel	0.955	0.00377659							FBgn0037705	mura	0.65	9e-05		FBgn0260484	HIP	0.63	0.00665		FBgn0020278	loco	0.689	1.29547e-09		FBgn0030870	CG6398	0.59	0.00026							FBgn0039492	CG6051	0.61	0.0001
FBgn0039326	CG10562	0.955	0.00591991							FBgn0038380	CG14877	0.65	9e-05		FBgn0031970	CG7227	0.63	0.00668		FBgn0286511	Pld	0.689	1.5962e-08		FBgn0262477	FoxP	0.59	0.00036							FBgn0051414	Gba1b	0.61	0.0001
FBgn0030970	CG7326	0.954	0.0026107							FBgn0038610	CG7675	0.65	9e-05		FBgn0266331	asRNA:CR44996	0.63	0.00668		FBgn0030766	mthl1	0.688	1.55945e-05		FBgn0031970	CG7227	0.59	0.00041							FBgn0000247	ca	0.61	0.00046
FBgn0035397	CG11486	0.953	9.9511e-10							FBgn0083036	snoRNA:Psi18S-525c	0.65	9e-05		FBgn0035445	Ids	0.63	0.00689		FBgn0028343	Ankle2	0.687	0.000132188		FBgn0266331	asRNA:CR44996	0.59	0.00041							FBgn0002924	ncd	0.61	0.00046
FBgn0024806	DIP2	0.953	1.36868e-07							FBgn0083038	snoRNA:Psi18S-525a	0.65	9e-05		FBgn0011656	Mef2	0.63	0.00712		FBgn0264693	ens	0.685	2.14485e-07		FBgn0038239	CG14850	0.59	0.00047							FBgn0017448	CG2187	0.61	0.00046
FBgn0002524	lace	0.953	1.41607e-05							FBgn0011655	Med	0.65	0.0001		FBgn0033988	pcs	0.63	0.00712		FBgn0001145	Gs2	0.684	9.28734e-05		FBgn0038240	CG14851	0.59	0.00047							FBgn0022349	CG1910	0.61	0.00046
FBgn0040551	CG11686	0.953	0.00533958							FBgn0015371	chn	0.65	0.0001		FBgn0050241	tRNA:Leu-AAG-1-1	0.63	0.00712		FBgn0029508	Tsp42Ea	0.684	0.000366547		FBgn0063498	GstE2	0.59	0.00067							FBgn0039465	Tsp97E	0.61	0.00046
FBgn0053099	CG33099	0.953	0.00897297							FBgn0015790	Rab11	0.65	0.0001		FBgn0040684	CG12589	0.63	0.00714		FBgn0035162	Sf3b3	0.683	8.1134e-05		FBgn0033451	Marc	0.59	0.00069							FBgn0039697	CG7834	0.61	0.00046
FBgn0035266	Gk2	0.951	7.11421e-07							FBgn0016984	sktl	0.65	0.0001		FBgn0004907	14-3-3zeta	0.63	0.00762		FBgn0037001	ND-39	0.683	0.000247483		FBgn0063497	GstE3	0.59	0.00069							FBgn0039698	CG7789	0.61	0.00046
FBgn0051674	CG31674	0.951	0.00582963							FBgn0037270	eIF3f1	0.65	0.0001		FBgn0028341	Ptpmeg2	0.62	0		FBgn0027338	Kap-alpha3	0.683	0.00351843		FBgn0263442	asRNA:CR43465	0.59	0.00077							FBgn0039872	salt	0.61	0.00046
FBgn0004907	14-3-3zeta	0.95	4.94641e-06							FBgn0038583	CG7183	0.65	0.0001		FBgn0030148	CG3106	0.62	0		FBgn0260959	MCPH1	0.682	1.87646e-05		FBgn0030912	CG6023	0.59	0.0008							FBgn0262384	mir-1014	0.61	0.00046
FBgn0035113	pyx	0.948	0.00134987							FBgn0038584	mTerf5	0.65	0.0001		FBgn0030595	CG14406	0.62	0		FBgn0051522	CG31522	0.68	2.02697e-06		FBgn0267169	lncRNA:CR45609	0.59	0.0008							FBgn0003969	vap	0.61	0.00047
FBgn0031117	GstT3	0.948	0.00243043							FBgn0039858	CycG	0.65	0.0001		FBgn0030596	CG12398	0.62	0		FBgn0261570	CG42684	0.678	2.50845e-07		FBgn0004870	bab1	0.59	0.00209							FBgn0040319	Gclc	0.61	0.00047
FBgn0034736	gas	0.948	0.00338394							FBgn0040071	tara	0.65	0.0001		FBgn0035780	CG18417	0.62	0		FBgn0011766	E2f1	0.678	7.05079e-07		FBgn0035247	metl	0.59	0.00209							FBgn0039532	Mtl	0.61	0.00057
FBgn0025879	Timp	0.947	8.04681e-08							FBgn0052369	CG32369	0.65	0.0001		FBgn0035781	CG8560	0.62	0		FBgn0033988	pcs	0.678	3.68088e-06		FBgn0000416	Sap-r	0.59	0.00225							FBgn0266756	btsz	0.61	0.00057
FBgn0037071	CG7632	0.947	0.00808855							FBgn0263346	CG43427	0.65	0.0001		FBgn0039890	CG2316	0.62	0		FBgn0259923	38231	0.678	7.90189e-06		FBgn0015032	Cyp4c3	0.59	0.00225							FBgn0035827	Srp9	0.61	0.0006
FBgn0036909	Ccdc58	0.945	0.00442104							FBgn0265878	lncRNA:CR44667	0.65	0.0001		FBgn0264078	Flo2	0.62	0		FBgn0283499	InR	0.677	5.47245e-25		FBgn0261929	5-HT2B	0.59	0.00225							FBgn0262375	mir-1005	0.61	0.0007
FBgn0027335	Rip11	0.944	2.03972e-09							FBgn0266674	Sec15	0.65	0.0001		FBgn0010223	Galphaf	0.62	1e-05		FBgn0030396	CG2556	0.677	5.05842e-10		FBgn0001150	gt	0.59	0.00304							FBgn0265908	lncRNA:CR44697	0.61	0.0007
FBgn0038682	CG5835	0.944	3.02364e-05							FBgn0259733	tal-AA	0.65	0.00024		FBgn0029828	CG6067	0.62	1e-05		FBgn0031988	CG8668	0.676	0.000145822		FBgn0030756	CG9903	0.59	0.00304							FBgn0034943	Fmo-1	0.61	0.00111
FBgn0262656	Myc	0.943	2.79721e-10							FBgn0263650	lncRNA:CR43641	0.65	0.00024		FBgn0035601	Uev1A	0.62	1e-05		FBgn0031518	CG3277	0.675	2.37346e-07		FBgn0030757	CG9902	0.59	0.00304							FBgn0053127	CG33127	0.61	0.00116
FBgn0036921	RhoGDI	0.943	0.000131375							FBgn0050344	CG30344	0.65	0.00025		FBgn0052298	CG32298	0.62	1e-05		FBgn0038380	CG14877	0.675	6.80103e-05		FBgn0003867	tsl	0.59	0.00431							FBgn0264086	CG43755	0.61	0.00116
FBgn0011289	TfIIA-L	0.943	0.000770073							FBgn0050345	CG30345	0.65	0.00025		FBgn0261858	CG42787	0.62	1e-05		FBgn0026713	l(1)G0007	0.674	9.38812e-07		FBgn0004242	Syt1	0.59	0.00438							FBgn0011869	tRNA:Gly-GCC-1-10	0.61	0.00124
FBgn0052119	CG32119	0.943	0.00461043							FBgn0032138	CG4364	0.65	0.00041		FBgn0266696	Svil	0.62	1e-05		FBgn0024555	flfl	0.674	3.68623e-05		FBgn0031926	CG6739	0.59	0.00438							FBgn0036126	Irbp18	0.61	0.00627
FBgn0261955	kdn	0.942	1.71575e-07							FBgn0032455	Pih1D1	0.65	0.00041		FBgn0266776	lncRNA:CR45241	0.62	1e-05		FBgn0041342	Pcyt1	0.673	2.37282e-05		FBgn0265960	lncRNA:CR44747	0.59	0.00438							FBgn0083068	CG33947	0.61	0.00627
FBgn0029131	Debcl	0.942	0.000106196							FBgn0283550	mir-9382	0.65	0.00041		FBgn0267697	asRNA:CR46033	0.62	1e-05		FBgn0260049	flr	0.673	0.00218306		FBgn0030512	Nadsyn	0.59	0.00517							FBgn0037298	Sccpdh1	0.61	0.00656
FBgn0025373	Fpps	0.94	0.0052427							FBgn0039465	Tsp97E	0.65	0.00047		FBgn0041180	Tep4	0.62	2e-05		FBgn0033382	Hydr1	0.673	0.00893103		FBgn0030514	CG9941	0.59	0.00517							FBgn0040682	CG14664	0.61	0.00656
FBgn0025635	CG17829	0.939	0.00263715							FBgn0015618	Cdk8	0.65	0.00056		FBgn0011648	Mad	0.62	6e-05		FBgn0024814	Clc	0.672	0.00751805		FBgn0265726	Nna1	0.59	0.00517							FBgn0004838	Hrb27C	0.61	0.00668
FBgn0035265	PIG-Wb	0.939	0.00679821							FBgn0028429	I-2	0.65	0.00056		FBgn0015229	glec	0.62	6e-05		FBgn0261552	ps	0.671	3.04739e-16		FBgn0035131	mthl9	0.59	0.00657							FBgn0028700	RfC38	0.61	0.00668
FBgn0035021	CG4622	0.938	7.13888e-18							FBgn0035842	CG7504	0.65	0.00056		FBgn0031012	CG8051	0.62	6e-05		FBgn0023215	Mnt	0.671	3.12776e-14		FBgn0035761	RhoGEF4	0.59	0.00657							FBgn0262647	Nup160	0.61	0.00668
FBgn0031023	CG14200	0.938	2.79182e-15							FBgn0050022	CG30022	0.65	0.00067		FBgn0031895	CG4497	0.62	6e-05		FBgn0010611	Hmgs	0.669	0.000540203		FBgn0036514	CG12301	0.59	0.00657							FBgn0001139	gro	0.61	0.00714
FBgn0015218	eIF4E1	0.937	0.00178309							FBgn0082585	sprt	0.65	0.00067		FBgn0039064	CG4467	0.62	6e-05		FBgn0030964	Pvf1	0.668	6.09624e-06		FBgn0036557	mRpS31	0.59	0.00657							FBgn0011994	tRNA:Thr-AGT-1-6	0.61	0.00714
FBgn0031182	Cyp6t1	0.936	0.00701189							FBgn0085423	GramD1B	0.65	0.00077		FBgn0259834	out	0.62	6e-05		FBgn0263397	Ih	0.668	0.000164578		FBgn0036643	Syx8	0.59	0.00657							FBgn0038530	AttD	0.61	0.00714
FBgn0030328	Amun	0.935	0.000120758							FBgn0062412	Ctr1B	0.65	0.00106		FBgn0261873	sdt	0.62	6e-05		FBgn0262519	Mi-2	0.667	7.61725e-16		FBgn0250814	UQCR-C2	0.59	0.00657							FBgn0030904	upd2	0.61	0.00724
FBgn0010770	ppan	0.935	0.00697326							FBgn0266742	lncRNA:CR45215	0.65	0.00106		FBgn0053983	obst-H	0.62	7e-05		FBgn0014002	Pdi	0.667	0.000364244		FBgn0263601	mib1	0.59	0.00657							FBgn0262699	fzr	0.61	0.00724
FBgn0028341	Ptpmeg2	0.934	6.66985e-15							FBgn0031643	CG3008	0.65	0.00107		FBgn0053985	CG33985	0.62	7e-05		FBgn0032485	CG9426	0.666	0.00303908		FBgn0020299	stumps	0.59	0.00672							FBgn0033121	Cyp6u1	0.61	0.00762
FBgn0034723	CG13506	0.934	2.43011e-09							FBgn0031644	CG15625	0.65	0.00107		FBgn0003277	RpII215	0.62	0.0001		FBgn0036685	CG6664	0.666	0.00354126		FBgn0039089	beat-IV	0.59	0.00672							FBgn0264501	lncRNA:CR43900	0.61	0.00762
FBgn0035997	phol	0.934	0.000370028							FBgn0035777	CG8563	0.65	0.00209		FBgn0004373	fwd	0.62	0.0001		FBgn0030847	CG12991	0.665	4.11524e-09		FBgn0039736	CG7912	0.59	0.00672							FBgn0032147	IP3K1	0.61	0.00829
FBgn0266268	FeCH	0.934	0.00941639							FBgn0003401	shu	0.65	0.0028		FBgn0030310	PGRP-SA	0.62	0.0001		FBgn0250823	gish	0.664	9.00565e-14		FBgn0267865	lncRNA:CR46153	0.59	0.00672							FBgn0000721	for	0.6	0
FBgn0086782	amn	0.932	0.000327189							FBgn0010620	CG10939	0.65	0.0028		FBgn0034572	CG9346	0.62	0.0001		FBgn0039543	CG12428	0.664	0.00522307		FBgn0011283	Obp28a	0.59	0.0071							FBgn0032694	MESR3	0.6	0
FBgn0263106	DnaJ-1	0.932	0.00588473							FBgn0034913	Snap29	0.65	0.0028		FBgn0034573	CG3295	0.62	0.0001		FBgn0040087	p115	0.664	0.00906485		FBgn0011305	Rsf1	0.59	0.0071							FBgn0039760	CG9682	0.6	0
FBgn0010053	Jheh1	0.932	0.00716275							FBgn0050115	GEFmeso	0.65	0.0049		FBgn0035087	CG2765	0.62	0.0001		FBgn0004167	kst	0.663	2.53819e-17		FBgn0031800	CG9497	0.59	0.0071							FBgn0085328	CG34299	0.6	0
FBgn0034141	CG8311	0.932	0.00824914							FBgn0261587	CG42697	0.65	0.0049		FBgn0037853	CG14696	0.62	0.0001		FBgn0041775	tral	0.663	0.00184121		FBgn0031801	CG9498	0.59	0.0071							FBgn0013263	Trl	0.6	1e-05
FBgn0030114	CG17754	0.931	5.31547e-05							FBgn0004619	GluRIA	0.65	0.00657		FBgn0037856	Leash	0.62	0.0001		FBgn0020445	E23	0.661	3.16586e-10		FBgn0260486	Ziz	0.59	0.0071							FBgn0260233	CG42507	0.6	1e-05
FBgn0002570	Mal-A1	0.931	0.00406038							FBgn0010348	Arf79F	0.65	0.00657		FBgn0042094	Adk3	0.62	0.0001		FBgn0037643	ScsbetaA	0.661	0.0034198		FBgn0264267	asRNA:CR43767	0.59	0.0071							FBgn0263246	CG43389	0.6	1e-05
FBgn0032124	CG17855	0.931	0.00488572							FBgn0016756	Usp47	0.65	0.00657		FBgn0266088	lncRNA:CR44830	0.62	0.0001		FBgn0025800	Smox	0.661	0.00385203		FBgn0034029	eIF2Bgamma	0.59	0.00746							FBgn0038753	CG4459	0.6	6e-05
FBgn0284249	Adf1	0.93	1.30641e-05							FBgn0020518	snoRNA:Me28S-G764	0.65	0.00657		FBgn0266889	asRNA:CR45350	0.62	0.0001		FBgn0004583	ex	0.66	1.55099e-09		FBgn0034377	CG15071	0.59	0.00746							FBgn0037296	Prosbeta2R2	0.6	8e-05
FBgn0033942	Cpr51A	0.93	0.0017823							FBgn0053170	CG33170	0.65	0.00657		FBgn0284444	ddbt	0.62	0.0001		FBgn0033199	CG17985	0.659	0.0057854		FBgn0034467	CG15128	0.59	0.00746							FBgn0259212	cno	0.6	8e-05
FBgn0039349	Ssadh	0.93	0.00594764							FBgn0001128	Gpdh1	0.65	0.0071		FBgn0004107	Cdk2	0.62	0.00046		FBgn0001125	Got2	0.659	0.0063528		FBgn0040729	CG15126	0.59	0.00746							FBgn0034180	Ehbp1	0.6	0.0001
FBgn0035772	Sh3beta	0.929	0.00192584							FBgn0032485	CG9426	0.65	0.0071		FBgn0004842	RYa-R	0.62	0.00046		FBgn0264894	CG44085	0.658	5.74919e-11		FBgn0050389	CG30389	0.59	0.00746							FBgn0050089	CG30089	0.6	0.0001
FBgn0037709	CG8199	0.926	0.00497537							FBgn0032486	mRF1	0.65	0.0071		FBgn0038784	CG4362	0.62	0.00046		FBgn0044823	Spec2	0.656	7.01998e-05		FBgn0265699	lncRNA:CR44506	0.59	0.00746							FBgn0262580	CG43120	0.6	0.0001
FBgn0020912	Ptx1	0.925	1.29699e-13							FBgn0266321	lncRNA:CR44986	0.65	0.0071		FBgn0038821	CG17267	0.62	0.00046		FBgn0264493	rdx	0.656	0.0009365		FBgn0003514	sqh	0.59	0.00845							FBgn0265991	Zasp52	0.6	0.0001
FBgn0034705	CG11170	0.924	3.01304e-05							FBgn0013763	Idgf6	0.65	0.00746		FBgn0039474	CG6283	0.62	0.00046		FBgn0052626	AMPdeam	0.654	4.65848e-08		FBgn0030724	Nipsnap	0.59	0.00845							FBgn0266445	CG45075	0.6	0.0001
FBgn0283658	muc	0.924	0.000566442							FBgn0034299	CG5757	0.65	0.00746		FBgn0039475	CG6277	0.62	0.00046		FBgn0019952	Orct	0.654	0.00926722		FBgn0040653	IM4	0.58	0							FBgn0037814	CG6325	0.6	0.00046
FBgn0262127	kibra	0.923	5.59604e-19							FBgn0085415	CG34386	0.65	0.00746		FBgn0262185	mir-995	0.62	0.00046		FBgn0010909	msn	0.653	1.16064e-16		FBgn0067905	IM14	0.58	0							FBgn0045443	mthl11	0.6	0.00046
FBgn0038747	RhoGAP92B	0.923	1.76687e-07							FBgn0264878	asRNA:CR44069	0.65	0.00746		FBgn0029856	CG11700	0.62	0.00047		FBgn0259700	CG42354	0.653	2.61808e-06		FBgn0085314	CR34285	0.58	0							FBgn0029880	CG14443	0.6	0.00047
FBgn0010226	GstS1	0.923	1.43504e-05							FBgn0030462	CG15742	0.65	0.00845		FBgn0030309	CG1572	0.62	0.00047		FBgn0050497	CG30497	0.652	5.81573e-22		FBgn0086613	Ino80	0.58	0							FBgn0266052	lncRNA:CR44817	0.6	0.00047
FBgn0030668	CG8128	0.923	0.00238906							FBgn0000052	Pfas	0.64	0		FBgn0052745	CR32745	0.62	0.00047		FBgn0259243	Pka-R1	0.652	1.26129e-05		FBgn0033388	CG8046	0.58	1e-05							FBgn0027620	Acf	0.6	0.00057
FBgn0030196	Psf3	0.923	0.00251543							FBgn0010651	MFS14	0.64	0		FBgn0263531	mir-4955	0.62	0.00047		FBgn0037010	CG4825	0.651	0.0041467		FBgn0033389	Rad51D	0.58	1e-05							FBgn0037921	CG6808	0.6	0.00057
FBgn0023528	CG2924	0.922	5.54633e-05							FBgn0010786	l(3)02640	0.64	0		FBgn0039311	CG10513	0.62	0.00057		FBgn0000163	baz	0.65	2.69729e-16		FBgn0259728	CG42382	0.58	1e-05							FBgn0037922	CG14711	0.6	0.00057
FBgn0034792	YME1L	0.922	0.00044238							FBgn0029161	slmo	0.64	0		FBgn0039312	CG10514	0.62	0.00057		FBgn0260442	rhea	0.65	3.74164e-13		FBgn0267557	lncRNA:CR45897	0.58	1e-05							FBgn0037926	Elp1	0.6	0.00057
FBgn0039272	CG11836	0.921	0.0098323							FBgn0031768	CG12393	0.64	0		FBgn0043012	AP-2sigma	0.62	0.00057		FBgn0261550	CG42668	0.65	2.93663e-08		FBgn0033886	Rpn13	0.58	3e-05							FBgn0259237	CG42335	0.6	0.00057
FBgn0263120	Acsl	0.92	4.23396e-13							FBgn0033665	Zip48C	0.64	0		FBgn0086053	snoRNA:Me18S-G1358a	0.62	0.00057		FBgn0016794	dos	0.65	0.000153495		FBgn0053155	CG33155	0.58	3e-05							FBgn0262081	Csk	0.6	0.00057
FBgn0036336	ste14	0.92	0.00728867							FBgn0034475	Obp56h	0.64	0		FBgn0266410	CG45050	0.62	0.00057		FBgn0265274	Inx3	0.65	0.00124935		FBgn0011740	alpha-Man-IIa	0.58	4e-05							FBgn0010607	l(2)05714	0.6	0.0007
FBgn0037606	CG8032	0.919	0.00162434							FBgn0035211	CG2211	0.64	0		FBgn0003459	stwl	0.62	0.0006		FBgn0085354	CG34325	0.649	0.000193528		FBgn0037064	CG9389	0.58	5e-05							FBgn0031657	CG3756	0.6	0.0007
FBgn0051908	CG31908	0.919	0.00309838							FBgn0051643	CG31643	0.64	0		FBgn0004379	Klp67A	0.62	0.0006		FBgn0034419	CG15111	0.649	0.00331412		FBgn0266655	asRNA:CR45162	0.58	5e-05							FBgn0031659	CG14043	0.6	0.0007
FBgn0038065	Snx3	0.918	0.00542286							FBgn0085208	CG34179	0.64	0		FBgn0020443	eRF3	0.62	0.0006		FBgn0035431	CG14968	0.648	0.00178192		FBgn0026060	Mipp2	0.58	6e-05							FBgn0264855	AP-2alpha	0.6	0.0007
FBgn0016687	Nurf-38	0.918	0.00741717							FBgn0260959	MCPH1	0.64	0		FBgn0021760	chb	0.62	0.0006		FBgn0031209	Ir21a	0.648	0.00579864		FBgn0029840	raptor	0.58	6e-05							FBgn0013717	not	0.6	0.00102
FBgn0031268	cold	0.915	0.0088965							FBgn0262317	mir-966	0.64	0		FBgn0035980	mRRF1	0.62	0.0006		FBgn0000273	Pka-C1	0.646	8.78946e-09		FBgn0029843	Nep1	0.58	6e-05							FBgn0052200	tRNA:Pro-CGG-2-3	0.6	0.00102
FBgn0020304	drongo	0.914	7.0924e-12							FBgn0265661	lncRNA:CR44468	0.64	0		FBgn0036422	CG3868	0.62	0.0006		FBgn0030685	Graf	0.645	2.58625e-05		FBgn0030005	CG2120	0.58	6e-05							FBgn0030605	ND-B18	0.6	0.0011
FBgn0039561	mfrn	0.914	7.99272e-05							FBgn0004577	Pxd	0.64	1e-05		FBgn0085485	CG34456	0.62	0.0006		FBgn0027280	l(1)G0193	0.645	0.000824852		FBgn0035901	CG6745	0.58	6e-05							FBgn0000448	Hr3	0.6	0.00124
FBgn0004396	CrebA	0.913	6.34849e-13							FBgn0016038	Vsp37A	0.64	1e-05		FBgn0263468	snoRNA:SC35-a	0.62	0.0006		FBgn0032330	Samuel	0.643	1.98466e-14		FBgn0035902	CG6683	0.58	6e-05							FBgn0033497	CG12912	0.6	0.00124
FBgn0033635	Prip	0.913	8.45194e-06							FBgn0025640	CG13369	0.64	1e-05		FBgn0265298	SC35	0.62	0.0006		FBgn0029504	CHES-1-like	0.643	3.48818e-12		FBgn0035903	CG6765	0.58	6e-05							FBgn0035983	CG4080	0.6	0.00627
FBgn0000139	ash2	0.913	0.0041051							FBgn0026879	CG13364	0.64	1e-05		FBgn0270926	AsnS	0.62	0.0006		FBgn0032859	Arpc2	0.643	0.000599376		FBgn0067052	Rab9D	0.58	6e-05							FBgn0036891	CG9372	0.6	0.00627
FBgn0027532	CG7139	0.912	7.75169e-05							FBgn0027788	Hey	0.64	1e-05		FBgn0261562	CG42676	0.62	0.00066		FBgn0015372	RabX1	0.642	0.00276479		FBgn0266264	asRNA:CR44959	0.58	6e-05							FBgn0036892	Lon	0.6	0.00627
FBgn0015522	olf186-M	0.912	0.00862296							FBgn0033248	Dic3	0.64	1e-05		FBgn0262893	CG43248	0.62	0.00066		FBgn0086442	mib2	0.638	0.000135102		FBgn0262604	lncRNA:CR43130	0.58	9e-05							FBgn0036893	PIG-F	0.6	0.00627
FBgn0001248	Idh	0.911	0.000194988							FBgn0038467	AdSL	0.64	1e-05		FBgn0267849	Syx7	0.62	0.00066		FBgn0001612	Grip91	0.638	0.000143706		FBgn0002183	dre4	0.58	0.0001							FBgn0052573	CG32573	0.6	0.00665
FBgn0034804	CG3831	0.911	0.00645595							FBgn0038306	Art3	0.64	2e-05		FBgn0031422	PIG-Wa	0.62	0.0007		FBgn0037186	CG11241	0.637	0.00175604		FBgn0020307	dve	0.58	0.0001							FBgn0260238	CG42512	0.6	0.00665
FBgn0032934	CG8679	0.91	0.00252188							FBgn0038307	mRpS10	0.64	2e-05		FBgn0261554	CG42672	0.62	0.0007		FBgn0036746	Crtc	0.636	2.04669e-05		FBgn0028852	CG15262	0.58	0.0001							FBgn0267826	lncRNA:CR46147	0.6	0.00665
FBgn0010395	Itgbn	0.909	4.76515e-05							FBgn0001137	grk	0.64	3e-05		FBgn0265937	asRNA:CR44724	0.62	0.0007		FBgn0265276	l(3)neo38	0.635	1.29698e-07		FBgn0030141	Gga	0.58	0.0001							FBgn0013755	Bro	0.6	0.00689
FBgn0037063	CG9391	0.909	0.0078127							FBgn0027932	Akap200	0.64	3e-05		FBgn0030704	CG15916	0.62	0.00074		FBgn0020443	eRF3	0.633	0.000328725		FBgn0035287	CG13937	0.58	0.0001							FBgn0035248	CG13919	0.6	0.00689
FBgn0032949	Lamp1	0.908	0.000475708							FBgn0033651	Ir48c	0.64	3e-05		FBgn0011970	tRNA:Ser-GCT-2-1	0.62	0.00091		FBgn0033095	chk	0.63	4.64373e-08		FBgn0038324	CG5038	0.58	0.0001							FBgn0035249	CG17249	0.6	0.00689
FBgn0027291	Idh3a	0.908	0.0020382							FBgn0033652	ths	0.64	3e-05		FBgn0027575	GABA-B-R2	0.62	0.00091		FBgn0052529	Hers	0.629	1.31169e-14		FBgn0038326	CG5044	0.58	0.0001							FBgn0262124	uex	0.6	0.00712
FBgn0027111	miple1	0.907	0.00145757							FBgn0035266	Gk2	0.64	4e-05		FBgn0038901	Burs	0.62	0.00091		FBgn0031228	ND-15	0.627	6.07355e-19		FBgn0038852	HHEX	0.58	0.0001							FBgn0023549	Mct1	0.6	0.00724
FBgn0058191	CG40191	0.906	0.00770027							FBgn0035267	CG13921	0.64	4e-05		FBgn0052117	CG32117	0.62	0.00094		FBgn0263873	sick	0.627	1.22672e-11		FBgn0039673	CG7568	0.58	0.0001							FBgn0029603	CG14053	0.6	0.00724
FBgn0284221	Sema5c	0.905	5.56092e-12							FBgn0025693	ZnT41F	0.64	5e-05		FBgn0002576	lz	0.62	0.00098		FBgn0259749	mmy	0.626	0.00648956		FBgn0051374	sals	0.58	0.0001							FBgn0030006	CG17982	0.6	0.00724
FBgn0010591	Sply	0.904	0.000872447							FBgn0262716	Arp3	0.64	6e-05		FBgn0037949	CG17360	0.62	0.00112		FBgn0039141	spas	0.625	0.00618101		FBgn0086673	CG13272	0.58	0.0001							FBgn0030007	alpha-PheRS	0.6	0.00724
FBgn0020257	Ppa	0.904	0.00118003							FBgn0038923	mRpL35	0.64	9e-05		FBgn0037950	HisCl1	0.62	0.00112		FBgn0051632	sens-2	0.624	7.93624e-09		FBgn0262432	mir-8	0.58	0.0001							FBgn0030739	SWIP	0.6	0.00724
FBgn0263396	sqd	0.903	6.0133e-07							FBgn0038924	CG6028	0.64	9e-05		FBgn0033631	Sod3	0.62	0.00124		FBgn0002973	numb	0.624	2.36373e-07		FBgn0263659	lncRNA:CR43650	0.58	0.0001							FBgn0261509	haf	0.6	0.00829
FBgn0033247	Nup44A	0.902	0.00282096							FBgn0041181	Tep3	0.64	9e-05		FBgn0003890	betaTub97EF	0.62	0.00656		FBgn0023549	Mct1	0.623	1.13887e-05		FBgn0264678	lncRNA:CR43963	0.58	0.0001							FBgn0016794	dos	0.59	0
FBgn0033760	CG8785	0.9	0.000108985							FBgn0041182	Tep2	0.64	9e-05		FBgn0037677	CG12951	0.62	0.00656		FBgn0029092	ced-6	0.623	1.36548e-05		FBgn0267103	lncRNA:CR45543	0.58	0.0001							FBgn0032187	CG4839	0.59	0
FBgn0036761	MED19	0.9	0.00104871							FBgn0267192	lncRNA:CR45632	0.64	9e-05		FBgn0037678	CG16749	0.62	0.00656		FBgn0024365	CG12773	0.623	0.00552397		FBgn0267781	lncRNA:CR46112	0.58	0.0001							FBgn0262617	CG43143	0.59	0
FBgn0029867	CG3847	0.9	0.00518257							FBgn0015513	mbc	0.64	0.0001		FBgn0052570	TwdlY	0.62	0.00665		FBgn0052676	stx	0.622	2.34708e-13		FBgn0011936	tRNA:Asn-GTT-1-3	0.58	0.00025							FBgn0265002	CG44153	0.59	0
FBgn0031948	CG7149	0.899	0.000188751							FBgn0030807	CG13000	0.64	0.0001		FBgn0052571	TwdlX	0.62	0.00665		FBgn0036816	Indy	0.622	1.77864e-09		FBgn0031534	Snx1	0.58	0.00031							FBgn0284408	trol	0.59	0
FBgn0069923	CG41128	0.899	0.00797893							FBgn0030808	RhoGAP15B	0.64	0.0001		FBgn0005672	spi	0.62	0.00668		FBgn0284257	Ttd14	0.622	7.2861e-06		FBgn0031604	Elp3	0.58	0.00041							FBgn0004244	Rdl	0.59	1e-05
FBgn0010113	hdc	0.898	2.87011e-56							FBgn0030980	CG7406	0.64	0.0001		FBgn0262449	mir-2b-2	0.62	0.00668		FBgn0033494	KCNQ	0.621	1.1539e-23		FBgn0261563	wb	0.58	0.00041							FBgn0012034	AcCoAS	0.59	1e-05
FBgn0261930	vnd	0.897	3.75184e-11							FBgn0033690	EndoG	0.64	0.0001		FBgn0262460	mir-2a-2	0.62	0.00668		FBgn0010352	Nc73EF	0.621	7.92026e-08		FBgn0004575	Syn	0.58	0.00047							FBgn0028550	Atf3	0.59	1e-05
FBgn0250848	26-29-p	0.897	0.00202496							FBgn0033692	wash	0.64	0.0001		FBgn0020238	14-3-3epsilon	0.62	0.00714		FBgn0035371	AhcyL1	0.621	0.00621278		FBgn0264720	lncRNA:CR43988	0.58	0.00056							FBgn0037064	CG9389	0.59	1e-05
FBgn0036848	Naxd	0.897	0.0097706							FBgn0033693	CG13175	0.64	0.0001		FBgn0024957	Irp-1B	0.62	0.00714		FBgn0000719	fog	0.62	8.15485e-12		FBgn0267603	lncRNA:CR45941	0.58	0.00056							FBgn0264572	asRNA:CR43944	0.59	1e-05
FBgn0034724	babos	0.896	6.31365e-07							FBgn0034958	CG3907	0.64	0.0001		FBgn0051464	CG31464	0.62	0.00714		FBgn0012034	AcCoAS	0.62	1.82943e-05		FBgn0033302	Cyp6a14	0.58	0.00067							FBgn0266655	asRNA:CR45162	0.59	1e-05
FBgn0039056	CenB1A	0.896	3.26859e-05							FBgn0037700	CG8149	0.64	0.0001		FBgn0020909	Rtc1	0.62	0.00724		FBgn0038257	smp-30	0.618	0.000880873		FBgn0033303	Cyp6a15Psi	0.58	0.00067							FBgn0266950	lncRNA:CR45401	0.59	1e-05
FBgn0032198	eEF1delta	0.895	0.00505379							FBgn0085359	CG34330	0.64	0.0001		FBgn0003731	Egfr	0.62	0.00762		FBgn0259228	C3G	0.617	1.40561e-10		FBgn0038146	CG9799	0.58	0.00072							FBgn0265955	lncRNA:CR44742	0.59	2e-05
FBgn0029002	miple2	0.894	0.000634134							FBgn0262580	CG43120	0.64	0.0001		FBgn0033304	Cyp6a13	0.62	0.00762		FBgn0040660	CG13551	0.617	0.000574496		FBgn0031090	Rab35	0.58	0.0008							FBgn0265956	lncRNA:CR44743	0.59	2e-05
FBgn0052250	PMP34	0.894	0.00295684							FBgn0266802	asRNA:CR45264	0.64	0.0001		FBgn0261989	CG42807	0.62	0.00762		FBgn0005660	Ets21C	0.616	0.000932716		FBgn0036350	CG14111	0.58	0.00209							FBgn0267294	lncRNA:CR45730	0.59	2e-05
FBgn0010315	CycD	0.893	0.00268793							FBgn0266889	asRNA:CR45350	0.64	0.0001		FBgn0265938	lncRNA:CR44725	0.62	0.00762		FBgn0036888	CG9330	0.616	0.00778657		FBgn0001235	hth	0.58	0.00225							FBgn0010382	CycE	0.59	3e-05
FBgn0037383	CG2023	0.893	0.00352414							FBgn0267790	rump	0.64	0.0001		FBgn0031317	Charon	0.62	0.00829		FBgn0262579	Ect4	0.615	3.07224e-17		FBgn0038181	CG9297	0.58	0.00225							FBgn0020762	Atet	0.59	3e-05
FBgn0038858	CG5793	0.893	0.00713316							FBgn0283499	InR	0.64	0.0001		FBgn0032770	CG13086	0.62	0.00829		FBgn0000370	crc	0.613	0.000104202		FBgn0039241	CG11089	0.58	0.00225							FBgn0266309	lncRNA:CR44974	0.59	3e-05
FBgn0031047	Rcd-1	0.892	0.00791411							FBgn0259140	CG42255	0.64	0.0003		FBgn0259111	Ndae1	0.62	0.00829		FBgn0010316	dap	0.613	0.00321069		FBgn0051121	CG31121	0.58	0.00225							FBgn0026713	l(1)G0007	0.59	4e-05
FBgn0038829	CG17271	0.891	0.00291892							FBgn0004876	cdi	0.64	0.00036		FBgn0264343	CG43799	0.62	0.00829		FBgn0036910	Cyp305a1	0.613	0.00782934		FBgn0260464	CG9288	0.58	0.00225							FBgn0085359	CG34330	0.59	6e-05
FBgn0019925	Surf4	0.891	0.00376146							FBgn0039137	CG13604	0.64	0.00047		FBgn0003721	Tm1	0.61	0		FBgn0001222	Hsf	0.612	0.00185963		FBgn0033190	Gpo2	0.58	0.0028							FBgn0004858	elB	0.59	8e-05
FBgn0283467	Pol32	0.89	0.00939586							FBgn0027569	cert	0.64	0.00056		FBgn0020307	dve	0.61	0		FBgn0260399	gwl	0.612	0.00606578		FBgn0033191	CG1598	0.58	0.0028							FBgn0039543	CG12428	0.59	8e-05
FBgn0031061	CG14232	0.889	0.00386662							FBgn0035630	CG10576	0.64	0.00056		FBgn0026160	tna	0.61	0		FBgn0085446	CG34417	0.611	1.78464e-07		FBgn0052698	CARPB	0.58	0.00304							FBgn0045862	btz	0.59	8e-05
FBgn0032240	CG17768	0.888	0.00466488							FBgn0065058	snoRNA:684	0.64	0.00056		FBgn0030684	CG8260	0.61	0		FBgn0262582	cic	0.61	2.88471e-21		FBgn0038018	Tim17a1	0.58	0.00431							FBgn0051104	CG31104	0.59	8e-05
FBgn0067622	LSm-4	0.888	0.00466488							FBgn0082994	snoRNA:Psi28S-1837c	0.64	0.00056		FBgn0030685	Graf	0.61	0		FBgn0035558	CG11357	0.61	5.92508e-07		FBgn0267679	lncRNA:CR46015	0.58	0.00431							FBgn0004394	pdm2	0.59	0.0001
FBgn0026257	cav	0.888	0.00617247							FBgn0083044	snoRNA:Psi18S-1397	0.64	0.00056		FBgn0030686	mRpL3	0.61	0		FBgn0085370	Pde11	0.609	6.61941e-18		FBgn0262981	lncRNA:CR43289	0.58	0.00517							FBgn0004456	mew	0.59	0.0001
FBgn0029980	CG10778	0.888	0.00891783							FBgn0003028	ovo	0.64	0.0008		FBgn0033652	ths	0.61	0		FBgn0087013	Karybeta3	0.609	0.000879503		FBgn0265916	lncRNA:CR44705	0.58	0.00517							FBgn0023388	Dap160	0.59	0.0001
FBgn0036742	CG7497	0.887	7.46133e-05							FBgn0085446	CG34417	0.64	0.0008		FBgn0034442	CG11257	0.61	0		FBgn0030749	AnxB11	0.609	0.00208465		FBgn0013717	not	0.58	0.00657							FBgn0028408	Drep2	0.59	0.0001
FBgn0003231	ref(2)P	0.887	0.00185935							FBgn0266096	lncRNA:CR44833	0.64	0.0008		FBgn0034443	cer	0.61	0		FBgn0003317	sax	0.609	0.00485085		FBgn0014143	croc	0.58	0.00657							FBgn0030964	Pvf1	0.59	0.0001
FBgn0037090	Est-Q	0.887	0.00382056							FBgn0038727	CG7432	0.64	0.00431		FBgn0034956	CG4324	0.61	0		FBgn0044020	Roc2	0.607	1.97489e-13		FBgn0035150	Rev1	0.58	0.00657							FBgn0031516	CG9663	0.59	0.0001
FBgn0030968	CG7322	0.887	0.00955624							FBgn0266982	lncRNA:CR45433	0.64	0.0045		FBgn0036485	FucTA	0.61	0		FBgn0036741	anchor	0.607	2.43879e-05		FBgn0035917	Zasp66	0.58	0.00657							FBgn0031517	CG15406	0.59	0.0001
FBgn0011202	dia	0.886	0.00611411							FBgn0037008	mTerf3	0.64	0.00657		FBgn0036486	Msh6	0.61	0		FBgn0036565	CG5235	0.607	0.00726524		FBgn0035918	Cdc6	0.58	0.00657							FBgn0034585	Rbpn-5	0.59	0.0001
FBgn0029943	Atg5	0.885	4.73685e-07							FBgn0037009	CG5104	0.64	0.00657		FBgn0036487	Prp31	0.61	0		FBgn0000259	CkIIbeta	0.607	0.00742876		FBgn0052200	tRNA:Pro-CGG-2-3	0.58	0.00657							FBgn0037720	CG8312	0.59	0.0001
FBgn0262559	Mdh2	0.884	0.00544363							FBgn0015754	Lis-1	0.64	0.00746		FBgn0053519	Unc-89	0.61	0		FBgn0000723	FER	0.606	6.06497e-12		FBgn0021944	Coprox	0.58	0.0071							FBgn0052218	lncRNA:CR32218	0.59	0.0001
FBgn0250874	ttm50	0.884	0.00863017							FBgn0033438	Mmp2	0.64	0.00746		FBgn0259998	CG17571	0.61	0		FBgn0023441	fus	0.606	0.000941781		FBgn0003977	vir	0.58	0.00746							FBgn0052639	CG32639	0.59	0.0001
FBgn0031229	CG3436	0.884	0.00957619							FBgn0042135	CG18812	0.64	0.00746		FBgn0260000	CG17570	0.61	0		FBgn0015024	CkIalpha	0.606	0.00495746		FBgn0033654	Sobp	0.58	0.00746							FBgn0265719	lncRNA:CR44526	0.59	0.0001
FBgn0037657	hyx	0.883	0.000632865							FBgn0050497	CG30497	0.64	0.00746		FBgn0261439	SdhA	0.61	0		FBgn0001341	Mybbp1A	0.606	0.00501015		FBgn0034371	Ntan1	0.58	0.00746							FBgn0030431	CG4407	0.59	0.00012
FBgn0032246	Wdfy2	0.883	0.00453482							FBgn0265342	CG44296	0.64	0.00746		FBgn0266745	CG45218	0.61	0		FBgn0040777	CG14767	0.605	0.000818668		FBgn0034372	Gint3	0.58	0.00746							FBgn0030466	CG15744	0.59	0.00012
FBgn0005322	nmd	0.882	0.00926775							FBgn0053222	CR33222	0.64	0.00845		FBgn0267587	asRNA:CR45925	0.61	0		FBgn0051523	CG31523	0.604	5.70584e-07		FBgn0050099	CG30099	0.58	0.00746							FBgn0030467	CG1764	0.59	0.00012
FBgn0028691	Rpn9	0.881	0.00698328							FBgn0260447	CR11386	0.64	0.00845		FBgn0024236	foi	0.61	1e-05		FBgn0052982	CG32982	0.602	8.40401e-17		FBgn0050100	CG30100	0.58	0.00746							FBgn0030468	CG1622	0.59	0.00012
FBgn0037358	elm	0.88	0.00516738							FBgn0024315	Picot	0.63	0		FBgn0262679	CG43149	0.61	1e-05		FBgn0037855	CG6621	0.601	0.00692059		FBgn0050104	NT5E-2	0.58	0.00746							FBgn0028984	Spn88Ea	0.59	0.00046
FBgn0025680	cry	0.879	0.000903109							FBgn0037937	Fer3	0.63	0		FBgn0034602	Lapsyn	0.61	4e-05		FBgn0016797	fz2	0.6	1.41872e-15		FBgn0050324	CG30324	0.58	0.00746							FBgn0038198	Npc2b	0.59	0.00046
FBgn0003328	scb	0.878	4.97701e-08							FBgn0042110	CG18765	0.63	0		FBgn0260866	dnr1	0.61	5e-05		FBgn0051626	CG31626	0.6	0.00302305		FBgn0259718	CG42372	0.58	0.00746							FBgn0038768	CG4936	0.59	0.00046
FBgn0037621	M1BP	0.878	0.00836888							FBgn0052549	CG32549	0.63	0		FBgn0000317	ck	0.61	0.0001		FBgn0032783	CG10237	0.599	0.000263278		FBgn0263981	asRNA:CR43730	0.58	0.00746							FBgn0260659	CG42542	0.59	0.00046
FBgn0011211	blw	0.876	0.00361542							FBgn0085357	CG34328	0.63	0		FBgn0004652	fru	0.61	0.0001		FBgn0014396	tim	0.599	0.000341557		FBgn0029672	CG2875	0.58	0.00845							FBgn0039965	Coa7	0.59	0.00047
FBgn0263593	Lpin	0.875	4.83361e-14							FBgn0016693	Past1	0.63	1e-05		FBgn0015924	crq	0.61	0.0001		FBgn0016685	Nlp	0.599	0.00193954		FBgn0030086	CCT2	0.58	0.00845							FBgn0001138	grn	0.59	0.00057
FBgn0039637	Ctl2	0.875	0.000128177							FBgn0016917	Stat92E	0.63	1e-05		FBgn0016693	Past1	0.61	0.0001		FBgn0003118	pnt	0.598	3.50738e-25		FBgn0262421	mir-13b-2	0.58	0.00845							FBgn0038461	CG3678	0.59	0.00057
FBgn0086708	stv	0.875	0.00235223							FBgn0026570	CG5704	0.63	1e-05		FBgn0031256	shv	0.61	0.0001		FBgn0023526	CG2865	0.598	1.47599e-07		FBgn0267228	lncRNA:CR45668	0.58	0.00845							FBgn0263316	Mrp4	0.59	0.00057
FBgn0267487	Ptp61F	0.874	3.26898e-06							FBgn0027339	jim	0.63	1e-05		FBgn0038079	NijC	0.61	0.0001		FBgn0001105	Gbeta13F	0.598	0.00122814		FBgn0037368	CG1239	0.57	0							FBgn0266740	asRNA:CR45213	0.59	0.00057
FBgn0265297	pAbp	0.873	8.94701e-05							FBgn0035309	CG15879	0.63	1e-05		FBgn0038583	CG7183	0.61	0.0001		FBgn0036974	eRF1	0.595	0.00298219		FBgn0037370	CG1236	0.57	0							FBgn0266748	lncRNA:CR45221	0.59	0.00057
FBgn0028689	Rpn6	0.873	0.0033751							FBgn0037195	CG11226	0.63	1e-05		FBgn0038584	mTerf5	0.61	0.0001		FBgn0051211	CG31211	0.594	0.00306889		FBgn0040091	Ugt58Fa	0.57	0							FBgn0262870	axo	0.59	0.0006
FBgn0038878	CG3301	0.873	0.00786724							FBgn0038079	NijC	0.63	1e-05		FBgn0038678	mRpL55	0.61	0.0001		FBgn0035024	CG11414	0.594	0.00568649		FBgn0050356	CG30356	0.57	0							FBgn0267480	asRNA:CR45830	0.59	0.0006
FBgn0033543	CG12338	0.872	0.00625584							FBgn0050326	tRNA:Val-AAC-2-2	0.63	1e-05		FBgn0039106	CG10301	0.61	0.0001		FBgn0003209	raw	0.593	6.51729e-14		FBgn0086655	jing	0.57	0							FBgn0027578	Nepl21	0.59	0.00091
FBgn0038197	foxo	0.871	4.89723e-21							FBgn0052298	CG32298	0.63	1e-05		FBgn0039107	CG10300	0.61	0.0001		FBgn0015371	chn	0.592	6.30416e-08		FBgn0263201	scaRNA:MeU1b-A234	0.57	0							FBgn0039613	Nepl20	0.59	0.00091
FBgn0032919	CG9253	0.871	0.00916539							FBgn0053969	CG33969	0.63	1e-05		FBgn0039492	CG6051	0.61	0.0001		FBgn0030336	CG1578	0.591	0.000105269		FBgn0263463	snoRNA:gcl-a	0.57	0							FBgn0053203	CG33203	0.59	0.00091
FBgn0036134	FoxK	0.87	1.95089e-05							FBgn0261858	CG42787	0.63	1e-05		FBgn0051414	Gba1b	0.61	0.0001		FBgn0036381	CG8745	0.591	0.000180341		FBgn0266620	lncRNA:CR45127	0.57	0							FBgn0035443	CG12010	0.59	0.00102
FBgn0000064	Ald1	0.869	4.36529e-05							FBgn0262717	Skeletor	0.63	1e-05		FBgn0000247	ca	0.61	0.00046		FBgn0031030	Tao	0.591	0.00534564		FBgn0037166	CG11426	0.57	1e-05							FBgn0262022	CG42833	0.59	0.00102
FBgn0035438	PHGPx	0.869	0.00265457							FBgn0263391	hts	0.63	1e-05		FBgn0002924	ncd	0.61	0.00046		FBgn0002413	dco	0.59	0.000347167		FBgn0004394	pdm2	0.57	2e-05							FBgn0036398	upSET	0.59	0.00627
FBgn0032052	PIG-U	0.869	0.0087739							FBgn0263464	snoRNA:hts-a	0.63	1e-05		FBgn0017448	CG2187	0.61	0.00046		FBgn0037533	CD98hc	0.59	0.00949601		FBgn0031688	Cyp28d2	0.57	2e-05							FBgn0047038	ND-13B	0.59	0.00627
FBgn0266450	Kr-h1	0.868	2.35818e-10							FBgn0266696	Svil	0.63	1e-05		FBgn0022349	CG1910	0.61	0.00046		FBgn0032264	Lip4	0.589	0.00397209		FBgn0031689	Cyp28d1	0.57	2e-05							FBgn0052369	CG32369	0.59	0.00627
FBgn0029915	CG14434	0.868	4.15925e-10							FBgn0266977	CG45428	0.63	1e-05		FBgn0039465	Tsp97E	0.61	0.00046		FBgn0040388	boi	0.588	8.66874e-11		FBgn0065104	snmRNA:158	0.57	2e-05							FBgn0029915	CG14434	0.59	0.00665
FBgn0032899	CG9338	0.867	0.00913244							FBgn0027287	Gmap	0.63	6e-05		FBgn0039697	CG7834	0.61	0.00046		FBgn0050015	CG30015	0.587	1.02707e-15		FBgn0085407	Pvf3	0.57	3e-05							FBgn0030700	CG15914	0.59	0.00665
FBgn0267790	rump	0.866	0.000196371							FBgn0266182	lncRNA:CR44888	0.63	6e-05		FBgn0039698	CG7789	0.61	0.00046		FBgn0283509	Phm	0.587	0.00904218		FBgn0265823	lncRNA:CR44612	0.57	3e-05							FBgn0267087	lncRNA:CR45531	0.59	0.00665
FBgn0024997	CG2681	0.866	0.00301412							FBgn0001301	kel	0.63	9e-05		FBgn0039872	salt	0.61	0.00046		FBgn0003557	Su(dx)	0.586	0.00256127		FBgn0011957	tRNA:Arg-ACG-1-2	0.57	6e-05							FBgn0031893	MICU1	0.59	0.00668
FBgn0013750	Arf51F	0.866	0.00728391							FBgn0005779	PpD6	0.63	9e-05		FBgn0262384	mir-1014	0.61	0.00046		FBgn0033244	CG8726	0.586	0.00472693		FBgn0016983	smid	0.57	6e-05							FBgn0025525	bab2	0.59	0.00689
FBgn0011648	Mad	0.865	9.86514e-10							FBgn0264495	gpp	0.63	9e-05		FBgn0003969	vap	0.61	0.00047		FBgn0040395	Unc-76	0.585	5.55956e-06		FBgn0021764	sdk	0.57	6e-05							FBgn0037135	CG7414	0.59	0.00689
FBgn0267330	KdelR	0.865	0.00767822							FBgn0001624	dlg1	0.63	0.0001		FBgn0040319	Gclc	0.61	0.00047		FBgn0037057	CG10512	0.585	0.000765532		FBgn0029531	CG13362	0.57	6e-05							FBgn0052448	CG32448	0.59	0.00689
FBgn0039350	jigr1	0.864	1.62479e-09							FBgn0003231	ref(2)P	0.63	0.0001		FBgn0039532	Mtl	0.61	0.00057		FBgn0033649	pyr	0.584	4.42266e-07		FBgn0261111	BHD	0.57	6e-05							FBgn0261854	aPKC	0.59	0.00712
FBgn0032191	CG5734	0.864	0.00431575							FBgn0004864	hop	0.63	0.0001		FBgn0266756	btsz	0.61	0.00057		FBgn0004607	zfh2	0.581	6.44419e-22		FBgn0264505	lncRNA:CR43904	0.57	6e-05							FBgn0037230	Nepl11	0.59	0.00714
FBgn0003882	tub	0.864	0.00516468							FBgn0004893	bowl	0.63	0.0001		FBgn0032160	CG4598	0.61	0.0006		FBgn0027580	PCB	0.581	6.18788e-06		FBgn0041180	Tep4	0.57	9e-05							FBgn0041605	cpx	0.59	0.00714
FBgn0010222	Nmdmc	0.863	1.66847e-06							FBgn0004914	Hnf4	0.63	0.0001		FBgn0032161	CG4594	0.61	0.0006		FBgn0010762	simj	0.58	3.90414e-12		FBgn0267128	lncRNA:CR45568	0.57	9e-05							FBgn0262214	mir-929	0.59	0.00714
FBgn0038463	CG3534	0.862	0.00154966							FBgn0019972	Drice	0.63	0.0001		FBgn0035827	Srp9	0.61	0.0006		FBgn0261238	Alh	0.579	8.55717e-06		FBgn0004656	fs(1)h	0.57	0.0001							FBgn0264902	asRNA:CR44093	0.59	0.00714
FBgn0031008	CG8010	0.862	0.00549607							FBgn0023214	edl	0.63	0.0001		FBgn0262375	mir-1005	0.61	0.0007		FBgn0050456	CG30456	0.579	0.00011476		FBgn0011916	tRNA:Met-CAT-1-2	0.57	0.0001							FBgn0267809	asRNA:CR46134	0.59	0.00714
FBgn0042138	CG18815	0.862	0.00866021							FBgn0028645	beat-Ib	0.63	0.0001		FBgn0265908	lncRNA:CR44697	0.61	0.0007		FBgn0261439	SdhA	0.579	0.00416821		FBgn0028500	Rich	0.57	0.0001							FBgn0010339	128up	0.59	0.00762
FBgn0033665	Zip48C	0.862	0.00866045							FBgn0031452	Cwc25	0.63	0.0001		FBgn0034943	Fmo-1	0.61	0.00111		FBgn0035601	Uev1A	0.578	0.0079175		FBgn0028970	betaggt-II	0.57	0.0001							FBgn0020372	TM4SF	0.59	0.00762
FBgn0043070	MESK2	0.861	4.26825e-08							FBgn0031453	Bacc	0.63	0.0001		FBgn0053127	CG33127	0.61	0.00116		FBgn0039507	mrt	0.577	0.00494613		FBgn0034858	eIF2Bdelta	0.57	0.0001							FBgn0032346	Csl4	0.59	0.00829
FBgn0003507	srp	0.861	8.87975e-07							FBgn0031455	Snapin	0.63	0.0001		FBgn0264086	CG43755	0.61	0.00116		FBgn0029881	pigs	0.575	1.7297e-20		FBgn0035769	CTCF	0.57	0.0001							FBgn0032873	CG2614	0.58	0
FBgn0030484	GstT4	0.861	0.000693934							FBgn0032042	CG13398	0.63	0.0001		FBgn0011869	tRNA:Gly-GCC-1-10	0.61	0.00124		FBgn0030505	NFAT	0.574	1.56389e-15		FBgn0036689	CG7730	0.57	0.0001							FBgn0034432	CG7461	0.58	0
FBgn0262716	Arp3	0.861	0.00427634							FBgn0034741	CG4269	0.63	0.0001		FBgn0036126	Irbp18	0.61	0.00627		FBgn0261836	Msp300	0.574	5.1292e-06		FBgn0036690	Ilp8	0.57	0.0001							FBgn0034618	CG9485	0.58	0
FBgn0040308	Jafrac2	0.861	0.00557706							FBgn0036111	Aps	0.63	0.0001		FBgn0083068	CG33947	0.61	0.00627		FBgn0003261	Rm62	0.574	0.000353481		FBgn0036913	Usp32	0.57	0.0001							FBgn0041210	HDAC4	0.58	0
FBgn0035708	axed	0.86	4.11342e-07							FBgn0037890	CG17734	0.63	0.0001		FBgn0037298	Sccpdh1	0.61	0.00656		FBgn0003310	S	0.573	9.45734e-12		FBgn0037386	CG1208	0.57	0.0001							FBgn0250824	CG33655	0.58	0
FBgn0053094	Synd	0.86	6.68833e-06							FBgn0037891	CG5214	0.63	0.0001		FBgn0040682	CG14664	0.61	0.00656		FBgn0085430	CG34401	0.573	8.27582e-08		FBgn0038916	dnd	0.57	0.0001							FBgn0261787	brun	0.58	0
FBgn0024371	E2f2	0.86	0.00272149							FBgn0039697	CG7834	0.63	0.0001		FBgn0004838	Hrb27C	0.61	0.00668		FBgn0040297	Nhe2	0.573	1.19827e-06		FBgn0039129	RpS19b	0.57	0.0001							FBgn0263929	jvl	0.58	0
FBgn0261524	lic	0.859	0.00294081							FBgn0040777	CG14767	0.63	0.0001		FBgn0028700	RfC38	0.61	0.00668		FBgn0029155	Men-b	0.573	0.00164291		FBgn0047205	lncRNA:CR32385	0.57	0.0001							FBgn0036896	wnd	0.58	1e-05
FBgn0032235	CG5096	0.858	0.00426214							FBgn0050357	CG30357	0.63	0.0001		FBgn0262647	Nup160	0.61	0.00668		FBgn0004861	ph-p	0.572	4.57419e-06		FBgn0051792	CG31792	0.57	0.0001							FBgn0284221	Sema5c	0.58	1e-05
FBgn0002578	Kaz-m1	0.858	0.00750153							FBgn0051668	CG31668	0.63	0.0001		FBgn0001139	gro	0.61	0.00714		FBgn0038321	CG6218	0.572	0.00123207		FBgn0267472	asRNA:CR45822	0.57	0.0001							FBgn0003716	tkv	0.58	2e-05
FBgn0016031	lama	0.857	3.83589e-10							FBgn0085201	CG34172	0.63	0.0001		FBgn0011994	tRNA:Thr-AGT-1-6	0.61	0.00714		FBgn0034049	bdg	0.571	6.69479e-05		FBgn0267820	asRNA:CR46145	0.57	0.0001							FBgn0265957	lncRNA:CR44744	0.58	2e-05
FBgn0037555	Ada2b	0.857	0.000898204							FBgn0250906	Pgk	0.63	0.0001		FBgn0038530	AttD	0.61	0.00714		FBgn0033491	CG18011	0.571	0.00956654		FBgn0035612	frm	0.57	0.00022							FBgn0003892	ptc	0.58	4e-05
FBgn0030309	CG1572	0.857	0.00130686							FBgn0259834	out	0.63	0.0001		FBgn0030904	upd2	0.61	0.00724		FBgn0050421	Usp15-31	0.57	8.78979e-07		FBgn0267390	dop	0.57	0.00022							FBgn0033178	CG11127	0.58	4e-05
FBgn0034628	Acox57D-p	0.857	0.00154689							FBgn0261703	gce	0.63	0.0001		FBgn0262699	fzr	0.61	0.00724		FBgn0000541	E(bx)	0.57	9.737e-05		FBgn0031318	CG4887	0.57	0.00041							FBgn0033179	p47	0.58	4e-05
FBgn0001994	crp	0.856	3.1048e-16							FBgn0262972	lncRNA:cherub	0.63	0.0001		FBgn0033121	Cyp6u1	0.61	0.00762		FBgn0010548	Aldh-III	0.57	0.000356923		FBgn0032247	CG5188	0.57	0.00041							FBgn0041087	wun2	0.58	4e-05
FBgn0028325	Pdha	0.856	0.00278649							FBgn0265017	lncRNA:CR43751	0.63	0.0001		FBgn0264501	lncRNA:CR43900	0.61	0.00762		FBgn0038627	CG7694	0.568	7.69287e-09		FBgn0262391	mir-184	0.57	0.00045							FBgn0265308	lncRNA:CR44281	0.58	4e-05
FBgn0004456	mew	0.855	2.10174e-24							FBgn0265611	asRNA:CR44429	0.63	0.0001		FBgn0032147	IP3K1	0.61	0.00829		FBgn0052699	LPCAT	0.568	0.000110856		FBgn0265104	lncRNA:CR44206	0.57	0.00045							FBgn0264494	CG17646	0.58	6e-05
FBgn0024360	MTPAP	0.855	0.00037931							FBgn0265626	CG44434	0.63	0.0001		FBgn0000721	for	0.6	0		FBgn0003124	polo	0.568	0.00390834		FBgn0010399	Nmdar1	0.57	0.00047							FBgn0051352	Unc-115a	0.58	8e-05
FBgn0031590	CG3702	0.855	0.00311335							FBgn0265931	lncRNA:CR44720	0.63	0.0001		FBgn0032694	MESR3	0.6	0		FBgn0085408	Shroom	0.567	1.42257e-09		FBgn0027951	MTA1-like	0.57	0.00047							FBgn0267203	lncRNA:CR45643	0.58	8e-05
FBgn0263050	CG43345	0.855	0.00454062							FBgn0265997	lncRNA:CR44772	0.63	0.0001		FBgn0036666	TSG101	0.6	0		FBgn0024321	NK7.1	0.566	1.04764e-17		FBgn0038846	CG5697	0.57	0.00047							FBgn0016691	ATPsynO	0.58	0.0001
FBgn0035540	Syx17	0.855	0.00966248							FBgn0266161	lncRNA:CR44867	0.63	0.0001		FBgn0039760	CG9682	0.6	0		FBgn0038953	CG18596	0.566	0.00421158		FBgn0039049	CG6726	0.57	0.00047							FBgn0032586	Tpr2	0.58	0.0001
FBgn0270926	AsnS	0.854	0.00810406							FBgn0266162	lncRNA:CR44868	0.63	0.0001		FBgn0085328	CG34299	0.6	0		FBgn0033638	CG9005	0.565	1.86285e-09		FBgn0039054	Cow	0.57	0.00047							FBgn0033203	CG2070	0.58	0.0001
FBgn0050502	fa2h	0.852	6.45494e-05							FBgn0266327	asRNA:CR44992	0.63	0.0001		FBgn0013263	Trl	0.6	1e-05		FBgn0010223	Galphaf	0.565	0.000700031		FBgn0264427	CG43845	0.57	0.00047							FBgn0033650	CG13193	0.58	0.0001
FBgn0024315	Picot	0.851	1.4313e-09							FBgn0261933	SmD1	0.63	0.00022		FBgn0260233	CG42507	0.6	1e-05		FBgn0036735	Edc3	0.565	0.00264517		FBgn0037044	Pdss2	0.57	0.00056							FBgn0034157	resilin	0.58	0.0001
FBgn0035879	GAPcenA	0.851	0.000389597							FBgn0022800	Cad96Ca	0.63	0.00024		FBgn0263246	CG43389	0.6	1e-05		FBgn0000567	Eip74EF	0.563	5.58687e-27		FBgn0267074	asRNA:CR45518	0.57	0.0008							FBgn0034158	CG5522	0.58	0.0001
FBgn0023094	cyc	0.851	0.00622501							FBgn0039290	CG13654	0.63	0.00024		FBgn0038753	CG4459	0.6	6e-05		FBgn0027596	Kank	0.563	2.81478e-12		FBgn0053110	CG33110	0.57	0.00225							FBgn0036844	Mkp3	0.58	0.0001
FBgn0266411	sima	0.849	2.90092e-15							FBgn0015925	csul	0.63	0.00025		FBgn0040069	vanin-like	0.6	6e-05		FBgn0036731	CG6333	0.563	0.000391588		FBgn0000633	CG17716	0.57	0.0028							FBgn0039059	CG13829	0.58	0.0001
FBgn0030603	CG5541	0.848	2.97057e-06							FBgn0025519	fidipidine	0.63	0.00025		FBgn0037296	Prosbeta2R2	0.6	8e-05		FBgn0032694	MESR3	0.562	5.22281e-19		FBgn0033862	CG6209	0.57	0.0028							FBgn0263392	Tet	0.58	0.0001
FBgn0086676	spin	0.847	2.75937e-10							FBgn0034943	Fmo-1	0.63	0.00025		FBgn0259212	cno	0.6	8e-05		FBgn0038542	TyrR	0.562	2.08883e-06		FBgn0033863	CG13337	0.57	0.0028							FBgn0266329	lncRNA:CR44994	0.58	0.0001
FBgn0039774	CDase	0.847	3.49806e-05							FBgn0265982	lncRNA:CR44761	0.63	0.00025		FBgn0034179	CG6805	0.6	0.0001		FBgn0038740	CG4562	0.562	9.2337e-05		FBgn0024994	Ugalt	0.57	0.00304							FBgn0266418	wake	0.58	0.0001
FBgn0264672	Eogt	0.847	0.00617512							FBgn0020443	eRF3	0.63	0.00031		FBgn0034180	Ehbp1	0.6	0.0001		FBgn0267385	PyK	0.562	0.00193723		FBgn0000299	Col4a1	0.57	0.00438							FBgn0266620	lncRNA:CR45127	0.58	0.0001
FBgn0030347	CG15739	0.847	0.00810826							FBgn0259111	Ndae1	0.63	0.00031		FBgn0050089	CG30089	0.6	0.0001		FBgn0283510	Pal1	0.56	0.00428473		FBgn0016075	vkg	0.57	0.00438							FBgn0267228	lncRNA:CR45668	0.58	0.0001
FBgn0033188	Drat	0.846	1.28666e-05							FBgn0263469	snoRNA:SC35-b	0.63	0.00031		FBgn0262580	CG43120	0.6	0.0001		FBgn0015754	Lis-1	0.559	0.000897517		FBgn0026391	Or33b	0.57	0.00438							FBgn0051092	LpR2	0.58	0.00046
FBgn0030748	Traf-like	0.846	0.00320985							FBgn0264343	CG43799	0.63	0.00031		FBgn0265991	Zasp52	0.6	0.0001		FBgn0010877	l(3)05822	0.558	3.64848e-05		FBgn0031673	CG31650	0.57	0.00438							FBgn0267771	lncRNA:CR46102	0.58	0.00046
FBgn0052576	CG32576	0.846	0.00559184							FBgn0032868	CG17472	0.63	0.00041		FBgn0266445	CG45075	0.6	0.0001		FBgn0030343	ATP7	0.557	0.000116356		FBgn0260451	CG14042	0.57	0.00438							FBgn0001250	if	0.58	0.00047
FBgn0031638	CG11927	0.846	0.00962352							FBgn0035189	CG9119	0.63	0.00056		FBgn0037814	CG6325	0.6	0.00046		FBgn0260388	CG42514	0.557	0.00400781		FBgn0260470	SP555	0.57	0.00438							FBgn0027528	goe	0.58	0.00047
FBgn0004797	mdy	0.845	5.67078e-08							FBgn0036008	CG3408	0.63	0.00056		FBgn0045443	mthl11	0.6	0.00046		FBgn0260003	Dys	0.555	5.22663e-10		FBgn0036193	CG14135	0.57	0.00657							FBgn0030748	Traf-like	0.58	0.00047
FBgn0029603	CG14053	0.844	0.00457101							FBgn0029131	Debcl	0.63	0.00067		FBgn0029880	CG14443	0.6	0.00047		FBgn0267795	Frl	0.555	2.64474e-09		FBgn0037082	CG5664	0.57	0.00657							FBgn0002922	nau	0.58	0.00057
FBgn0025866	CalpB	0.842	0.000107292							FBgn0053051	CG33051	0.63	0.00075		FBgn0266052	lncRNA:CR44817	0.6	0.00047		FBgn0266064	GlyS	0.555	0.00107005		FBgn0040281	Aplip1	0.57	0.00657							FBgn0037515	Sp7	0.58	0.00057
FBgn0030719	eIF5	0.842	0.000157322							FBgn0053052	Gorab	0.63	0.00075		FBgn0027620	Acf	0.6	0.00057		FBgn0010379	Akt1	0.554	0.00503011		FBgn0052237	CG32237	0.57	0.00657							FBgn0051040	Cog7	0.58	0.00057
FBgn0083967	Muted	0.842	0.00953837							FBgn0010355	Taf1	0.63	0.00106		FBgn0037921	CG6808	0.6	0.00057		FBgn0032167	CG5853	0.553	0.00057686		FBgn0264479	lncRNA:CR43887	0.57	0.00657							FBgn0260759	CG42557	0.58	0.00057
FBgn0260467	CG7071	0.842	0.00953837							FBgn0026566	CG1307	0.63	0.00106		FBgn0037922	CG14711	0.6	0.00057		FBgn0037387	CG1213	0.552	0.00269342		FBgn0283479	Alp1	0.57	0.00657							FBgn0260760	CG42558	0.58	0.00057
FBgn0026404	Dronc	0.84	0.00257063							FBgn0015031	cype	0.63	0.00253		FBgn0037926	Elp1	0.6	0.00057		FBgn0035713	velo	0.551	5.46587e-05		FBgn0000247	ca	0.57	0.00672							FBgn0266413	asRNA:CR45053	0.58	0.00057
FBgn0032955	CG2201	0.839	8.31431e-07							FBgn0024285	Srp54	0.63	0.00253		FBgn0051198	CG31198	0.6	0.00057		FBgn0038039	CG5196	0.551	0.00761529		FBgn0002924	ncd	0.57	0.00672							FBgn0010905	Spn	0.58	0.00066
FBgn0039094	CG10184	0.839	0.00372824							FBgn0031309	Tfb4	0.63	0.00253		FBgn0259237	CG42335	0.6	0.00057		FBgn0036316	CG10960	0.55	8.50852e-09		FBgn0039026	CG7029	0.57	0.00672							FBgn0035806	PGRP-SD	0.58	0.00066
FBgn0261822	Bsg	0.838	9.43833e-17							FBgn0031310	Vps29	0.63	0.00253		FBgn0262081	Csk	0.6	0.00057		FBgn0035160	hng3	0.55	3.15945e-08		FBgn0039698	CG7789	0.57	0.00672							FBgn0036474	Or71a	0.58	0.00066
FBgn0034389	Mctp	0.838	8.46781e-10							FBgn0031700	CG14022	0.63	0.00253		FBgn0036623	Agpat3	0.6	0.0006		FBgn0028425	JhI-21	0.549	0.00803543		FBgn0040524	CG11052	0.57	0.00672							FBgn0052170	CG32170	0.58	0.00066
FBgn0283741	prage	0.837	1.99249e-15							FBgn0040064	yip2	0.63	0.00253		FBgn0010607	l(2)05714	0.6	0.0007		FBgn0260945	Atg1	0.547	4.90559e-09		FBgn0261508	CG42656	0.57	0.00672							FBgn0053196	dpy	0.58	0.0007
FBgn0038071	Dtg	0.837	0.00020106							FBgn0266320	lncRNA:CR44985	0.63	0.00253		FBgn0031657	CG3756	0.6	0.0007		FBgn0036844	Mkp3	0.546	1.16767e-08		FBgn0263663	lncRNA:CR43654	0.57	0.00672							FBgn0063496	GstE4	0.58	0.0007
FBgn0041585	olf186-F	0.836	2.48054e-12							FBgn0283525	l(2)10685	0.63	0.00253		FBgn0031659	CG14043	0.6	0.0007		FBgn0000261	Cat	0.546	0.000703168		FBgn0034437	CG10051	0.57	0.00746							FBgn0026874	CG13358	0.58	0.00074
FBgn0036666	TSG101	0.836	0.0053651							FBgn0034744	Vps20	0.63	0.0028		FBgn0264855	AP-2alpha	0.6	0.0007		FBgn0264855	AP-2alpha	0.546	0.00213711		FBgn0034438	CG9416	0.57	0.00746							FBgn0260855	Sec22	0.58	0.00074
FBgn0053113	Rtnl1	0.835	4.07765e-08							FBgn0022787	Hel89B	0.63	0.00431		FBgn0013717	not	0.6	0.00102		FBgn0003475	spir	0.544	6.86166e-12		FBgn0034540	Lrt	0.57	0.00746							FBgn0010488	NAT1	0.58	0.00124
FBgn0040260	Ugt36Bc	0.835	0.00338006							FBgn0040268	Top3alpha	0.63	0.00438		FBgn0052200	tRNA:Pro-CGG-2-3	0.6	0.00102		FBgn0052479	Usp10	0.543	2.52519e-10		FBgn0285949	RpL31	0.57	0.00746							FBgn0050389	CG30389	0.58	0.00124
FBgn0033212	LRR	0.834	3.9634e-15							FBgn0005640	Eip63E	0.63	0.00657		FBgn0030605	ND-B18	0.6	0.0011		FBgn0015513	mbc	0.543	4.04745e-08		FBgn0000711	flw	0.57	0.00845							FBgn0002283	l(3)73Ah	0.58	0.00627
FBgn0014009	Rab2	0.834	0.00852913							FBgn0267470	lncRNA:CR45820	0.63	0.00657		FBgn0000448	Hr3	0.6	0.00124		FBgn0028360	Cdc7	0.543	0.00376006		FBgn0025616	CG13359	0.57	0.00845							FBgn0002945	nkd	0.58	0.00627
FBgn0032170	CG4658	0.833	0.00326674							FBgn0038873	CG5892	0.63	0.00672		FBgn0033497	CG12912	0.6	0.00124		FBgn0002781	mod(mdg4)	0.542	0.00183089		FBgn0030338	CG15741	0.57	0.00845							FBgn0003741	tra	0.58	0.00627
FBgn0051694	CG31694	0.832	3.09781e-05							FBgn0015380	drl	0.63	0.0071		FBgn0035983	CG4080	0.6	0.00627		FBgn0005695	gcl	0.541	0.00426982		FBgn0030710	CG8924	0.57	0.00845							FBgn0015569	alpha-Est10	0.58	0.00656
FBgn0042134	Capr	0.832	9.90564e-05							FBgn0024244	drm	0.63	0.0071		FBgn0036891	CG9372	0.6	0.00627		FBgn0030318	rho-4	0.54	0.00174647		FBgn0266019	rudhira	0.57	0.00845							FBgn0039590	CG10011	0.58	0.00656
FBgn0260748	CG5004	0.831	0.000106124							FBgn0261509	haf	0.63	0.0071		FBgn0036892	Lon	0.6	0.00627		FBgn0030790	CG4768	0.54	0.00783032		FBgn0032001	CG8360	0.56	0							FBgn0039591	CG9988	0.58	0.00656
FBgn0004648	svr	0.83	1.1909e-05							FBgn0265367	lncRNA:CR44308	0.63	0.0071		FBgn0036893	PIG-F	0.6	0.00627		FBgn0003464	sol	0.539	0.00131247		FBgn0030551	CG11674	0.56	1e-05							FBgn0261508	CG42656	0.58	0.00656
FBgn0032217	CG4972	0.83	0.00323004							FBgn0010470	Fkbp14	0.63	0.00746		FBgn0052573	CG32573	0.6	0.00665		FBgn0037443	Dmtn	0.537	1.0829e-07		FBgn0036000	CG3434	0.56	1e-05							FBgn0027343	fz3	0.58	0.00665
FBgn0032078	C1GalTA	0.829	3.6805e-06							FBgn0028408	Drep2	0.63	0.00746		FBgn0260238	CG42512	0.6	0.00665		FBgn0032775	CG17544	0.537	0.000193325		FBgn0266101	CG44838	0.56	1e-05							FBgn0027603	Ulp1	0.58	0.00665
FBgn0025592	Gk1	0.829	0.000406793							FBgn0033139	Tsp42Er	0.63	0.00746		FBgn0267826	lncRNA:CR46147	0.6	0.00665		FBgn0003575	su(sable)	0.537	0.000446718		FBgn0267533	asRNA:CR45873	0.56	1e-05							FBgn0028541	TM9SF4	0.58	0.00668
FBgn0036372	Abp1	0.829	0.00197226							FBgn0034392	MFS15	0.63	0.00746		FBgn0013755	Bro	0.6	0.00689		FBgn0035432	ZnT63C	0.536	6.50879e-05		FBgn0262605	CG43131	0.56	2e-05							FBgn0263206	CG43376	0.58	0.00668
FBgn0030761	CG9784	0.829	0.00272841							FBgn0034612	CG10505	0.63	0.00746		FBgn0035248	CG13919	0.6	0.00689		FBgn0036428	Gbs-70E	0.534	2.05396e-05		FBgn0015600	toc	0.56	4e-05							FBgn0267461	lncRNA:CR45811	0.58	0.00689
FBgn0017429	CG5989	0.829	0.00871073							FBgn0026268	antdh	0.63	0.00845		FBgn0035249	CG17249	0.6	0.00689		FBgn0031888	Pvf2	0.533	9.74829e-07		FBgn0030582	CG14411	0.56	4e-05							FBgn0003612	Su(var)2-10	0.58	0.00712
FBgn0261564	ReepA	0.828	0.000156597							FBgn0028343	Ankle2	0.63	0.00845		FBgn0034086	CG8441	0.6	0.00712		FBgn0013469	klu	0.532	2.92768e-12		FBgn0031504	CG15403	0.56	4e-05							FBgn0000504	dsx	0.58	0.00714
FBgn0001258	Ldh	0.828	0.00125937							FBgn0030276	Dlic	0.63	0.00845		FBgn0262124	uex	0.6	0.00712		FBgn0031759	lid	0.532	0.000104238		FBgn0050010	CG30010	0.56	5e-05							FBgn0039081	Irk2	0.58	0.00714
FBgn0265042	Irk1	0.827	1.3436e-08							FBgn0264955	asRNA:CR44124	0.63	0.00845		FBgn0004432	Cyp1	0.6	0.00724		FBgn0010583	dock	0.532	0.000905013		FBgn0265339	asRNA:CR44293	0.56	5e-05							FBgn0039223	CG5805	0.58	0.00714
FBgn0028670	Vha100-2	0.827	2.14705e-06							FBgn0021765	scu	0.62	0		FBgn0023549	Mct1	0.6	0.00724		FBgn0039647	jus	0.531	1.76978e-11		FBgn0032452	CG15484	0.56	9e-05							FBgn0039224	CG13634	0.58	0.00714
FBgn0011225	jar	0.826	3.20012e-11							FBgn0030893	RhoGAP16F	0.62	0		FBgn0029603	CG14053	0.6	0.00724		FBgn0262739	AGO1	0.531	1.38514e-06		FBgn0032453	CG6180	0.56	9e-05							FBgn0039225	Ets96B	0.58	0.00714
FBgn0033426	CG1814	0.826	0.000261608							FBgn0032717	CG10600	0.62	0		FBgn0030006	CG17982	0.6	0.00724		FBgn0038504	Sur-8	0.531	0.00094204		FBgn0032454	CG5787	0.56	9e-05							FBgn0259233	CG42331	0.58	0.00714
FBgn0031401	papi	0.826	0.00170128							FBgn0033649	pyr	0.62	0		FBgn0030007	alpha-PheRS	0.6	0.00724		FBgn0032779	Alp12	0.531	0.00232763		FBgn0013563	Pex1	0.56	0.0001							FBgn0260962	pic	0.58	0.00714
FBgn0037092	M6	0.826	0.00189191							FBgn0040319	Gclc	0.62	0		FBgn0030739	SWIP	0.6	0.00724		FBgn0043456	Ndf	0.53	0.00379999		FBgn0015075	Ddx1	0.56	0.0001							FBgn0030018	slpr	0.58	0.00724
FBgn0032726	CG10621	0.826	0.00494939							FBgn0051752	CG31752	0.62	0		FBgn0026619	Taz	0.6	0.00762		FBgn0010300	brat	0.526	1.05324e-06		FBgn0030739	SWIP	0.56	0.0001							FBgn0031389	CG4259	0.58	0.00829
FBgn0030731	Mfe2	0.826	0.0049515							FBgn0002564	Lsp1gamma	0.62	1e-05		FBgn0261509	haf	0.6	0.00829		FBgn0263197	Patronin	0.524	2.30727e-06		FBgn0030837	CG8661	0.56	0.0001							FBgn0032485	CG9426	0.58	0.00829
FBgn0028394	CG17834	0.825	1.51928e-06							FBgn0004861	ph-p	0.62	1e-05		FBgn0016794	dos	0.59	0		FBgn0261885	osa	0.523	3.91784e-12		FBgn0032430	CG6388	0.56	0.0001							FBgn0032486	mRF1	0.58	0.00829
FBgn0017572	Mo25	0.825	0.00690781							FBgn0010350	Cds	0.62	1e-05		FBgn0032187	CG4839	0.59	0		FBgn0026160	tna	0.523	6.28841e-08		FBgn0032451	spict	0.56	0.0001							FBgn0051807	CG31807	0.58	0.00829
FBgn0035987	CG3689	0.824	0.00259125							FBgn0029113	Uba2	0.62	1e-05		FBgn0262617	CG43143	0.59	0		FBgn0027608	CG2082	0.523	3.47869e-05		FBgn0033072	CG17994	0.56	0.0001							FBgn0053552	CG33552	0.58	0.00829
FBgn0004436	Ubc6	0.824	0.00317945							FBgn0036518	RhoGAP71E	0.62	1e-05		FBgn0265002	CG44153	0.59	0		FBgn0034909	CG4797	0.523	0.00118142		FBgn0035827	Srp9	0.56	0.0001							FBgn0261278	grp	0.58	0.00829
FBgn0034629	Acox57D-d	0.823	0.00163756							FBgn0266893	lncRNA:CR45353	0.62	2e-05		FBgn0284408	trol	0.59	0		FBgn0266719	stac	0.522	0.000363751		FBgn0039757	RpS7	0.56	0.0001							FBgn0267347	squ	0.58	0.00829
FBgn0000615	exu	0.823	0.00210682							FBgn0261804	CG42750	0.62	3e-05		FBgn0004244	Rdl	0.59	1e-05		FBgn0004379	Klp67A	0.522	0.00710064		FBgn0041096	rols	0.56	0.0001							FBgn0001297	kay	0.57	0
FBgn0026409	Mpcp2	0.823	0.00306596							FBgn0035140	CG17180	0.62	5e-05		FBgn0012034	AcCoAS	0.59	1e-05		FBgn0029687	Vap33	0.521	0.00600649		FBgn0045469	Gr93c	0.56	0.0001							FBgn0002863	Acp95EF	0.57	0
FBgn0032076	Argl	0.823	0.0076567							FBgn0023076	Clk	0.62	6e-05		FBgn0028550	Atf3	0.59	1e-05		FBgn0285955	cv-c	0.52	1.37541e-32		FBgn0050431	CG30431	0.56	0.0001							FBgn0003015	osk	0.57	0
FBgn0030801	Rcp	0.823	0.00849356							FBgn0026593	CG5707	0.62	6e-05		FBgn0037064	CG9389	0.59	1e-05		FBgn0037705	mura	0.519	2.03474e-06		FBgn0051882	CG31882	0.56	0.0001							FBgn0030512	Nadsyn	0.57	0
FBgn0034027	CG8187	0.823	0.00954305							FBgn0030804	CG13002	0.62	6e-05		FBgn0264572	asRNA:CR43944	0.59	1e-05		FBgn0029157	ssh	0.519	0.00172644		FBgn0083047	snoRNA:Psi18S-1377e	0.56	0.0001							FBgn0031301	CG14339	0.57	0
FBgn0030052	CG12065	0.822	1.10348e-08							FBgn0040323	GNBP1	0.62	6e-05		FBgn0266655	asRNA:CR45162	0.59	1e-05		FBgn0025693	ZnT41F	0.517	0.000205547		FBgn0086664	snoRNA:Psi28S-2149	0.56	0.0001							FBgn0032480	Edem2	0.57	0
FBgn0041100	park	0.822	0.00482346							FBgn0052371	CG32371	0.62	6e-05		FBgn0266950	lncRNA:CR45401	0.59	1e-05		FBgn0259168	mnb	0.516	8.9835e-08		FBgn0263468	snoRNA:SC35-a	0.56	0.0001							FBgn0032587	CG5953	0.57	0
FBgn0010435	emp	0.821	1.99722e-07							FBgn0261636	lncRNA:CR42719	0.62	6e-05		FBgn0016917	Stat92E	0.59	2e-05		FBgn0032780	CG13085	0.516	0.0011078		FBgn0263933	ebi	0.56	0.0001							FBgn0034045	CG8249	0.57	0
FBgn0040071	tara	0.82	1.18838e-22							FBgn0002570	Mal-A1	0.62	0.0001		FBgn0265955	lncRNA:CR44742	0.59	2e-05		FBgn0266756	btsz	0.516	0.0028198		FBgn0266173	pre-mod(mdg4)-K	0.56	0.0001							FBgn0034046	tun	0.57	0
FBgn0265140	Meltrin	0.819	9.72344e-19							FBgn0004858	elB	0.62	0.0001		FBgn0265956	lncRNA:CR44743	0.59	2e-05		FBgn0040294	POSH	0.514	0.0098829		FBgn0266174	pre-mod(mdg4)-L	0.56	0.0001							FBgn0035267	CG13921	0.57	0
FBgn0024183	vig	0.817	0.00132369							FBgn0011766	E2f1	0.62	0.0001		FBgn0267294	lncRNA:CR45730	0.59	2e-05		FBgn0038881	CG16791	0.511	1.80991e-12		FBgn0266175	pre-mod(mdg4)-P	0.56	0.0001							FBgn0035431	CG14968	0.57	0
FBgn0033982	Cyp317a1	0.815	0.0028466							FBgn0014002	Pdi	0.62	0.0001		FBgn0010382	CycE	0.59	3e-05		FBgn0004397	Vinc	0.51	0.000552132		FBgn0266176	pre-mod(mdg4)-J	0.56	0.0001							FBgn0035976	PGRP-LC	0.57	0
FBgn0036240	CG6928	0.814	0.000148364							FBgn0015034	Cyp4e1	0.62	0.0001		FBgn0020762	Atet	0.59	3e-05		FBgn0039461	CG5500	0.509	0.00986639		FBgn0266178	pre-mod(mdg4)-B	0.56	0.0001							FBgn0037643	ScsbetaA	0.57	0
FBgn0003742	tra2	0.814	0.00903546							FBgn0030052	CG12065	0.62	0.0001		FBgn0266309	lncRNA:CR44974	0.59	3e-05		FBgn0283451	br	0.507	7.50867e-13		FBgn0266376	lncRNA:CR45018	0.56	0.0001							FBgn0039170	CG13609	0.57	0
FBgn0015270	Orc2	0.813	0.00900845							FBgn0033154	CG1850	0.62	0.0001		FBgn0026713	l(1)G0007	0.59	4e-05		FBgn0035983	CG4080	0.506	3.65954e-06		FBgn0267648	pre-mod(mdg4)-G	0.56	0.0001							FBgn0039172	Spase22-23	0.57	0
FBgn0267698	Pak	0.812	5.13512e-07							FBgn0035983	CG4080	0.62	0.0001		FBgn0040153	l(1)G0469	0.59	4e-05		FBgn0264490	Eip93F	0.505	1.3003e-21		FBgn0267649	pre-mod(mdg4)-H	0.56	0.0001							FBgn0039694	fig	0.57	0
FBgn0086371	poly	0.811	0.000162283							FBgn0036484	Pex3	0.62	0.0001		FBgn0085359	CG34330	0.59	6e-05		FBgn0024236	foi	0.505	7.03424e-05		FBgn0267723	lncRNA:CR46056	0.56	0.0001							FBgn0050043	CG30043	0.57	0
FBgn0038168	omd	0.81	9.45161e-06							FBgn0037057	CG10512	0.62	0.0001		FBgn0004858	elB	0.59	8e-05		FBgn0030890	CG7536	0.504	0.00112936		FBgn0267730	lncRNA:CR46061	0.56	0.0001							FBgn0050049	CG30049	0.57	0
FBgn0032147	IP3K1	0.809	2.87606e-05							FBgn0037989	ATP8B	0.62	0.0001		FBgn0039543	CG12428	0.59	8e-05		FBgn0031126	Cyp6v1	0.504	0.00969396		FBgn0267731	lncRNA:CR46062	0.56	0.0001							FBgn0086038	snoRNA:Me28S-C1237	0.57	0
FBgn0051198	CG31198	0.809	0.0051355							FBgn0039106	CG10301	0.62	0.0001		FBgn0045862	btz	0.59	8e-05		FBgn0002567	Rab32	0.503	0.000278588		FBgn0267803	asRNA:CR46128	0.56	0.0001							FBgn0263555	mir-4943	0.57	0
FBgn0261393	alpha-Est5	0.809	0.00996907							FBgn0039107	CG10300	0.62	0.0001		FBgn0051104	CG31104	0.59	8e-05		FBgn0265974	ttv	0.5	2.89796e-09		FBgn0285896	btl	0.56	0.0001							FBgn0264790	asRNA:CR44020	0.57	0
FBgn0261703	gce	0.808	3.06352e-12							FBgn0041721	snRNA:U12	0.62	0.0001		FBgn0051300	CG31300	0.59	8e-05		FBgn0034356	Pepck2	0.5	0.000333023		FBgn0000303	ChAT	0.56	0.00024							FBgn0265726	Nna1	0.57	0
FBgn0041582	tamo	0.808	3.34013e-05							FBgn0051414	Gba1b	0.62	0.0001		FBgn0004394	pdm2	0.59	0.0001		FBgn0265082	Cdep	0.499	3.69852e-06		FBgn0038645	CG7714	0.56	0.00024							FBgn0267779	lncRNA:CR46110	0.57	0
FBgn0036843	Sfxn2	0.806	0.00219826							FBgn0051523	CG31523	0.62	0.0001		FBgn0004456	mew	0.59	0.0001		FBgn0015801	Reg-5	0.498	0.00304596		FBgn0038646	CG7715	0.56	0.00024							FBgn0035533	Cip4	0.57	1e-05
FBgn0033134	Tsp42El	0.806	0.00399782							FBgn0259481	Mob2	0.62	0.0001		FBgn0023388	Dap160	0.59	0.0001		FBgn0036576	CG5151	0.497	2.01338e-11		FBgn0039413	CG14556	0.56	0.00024							FBgn0036373	Tgi	0.57	1e-05
FBgn0037633	CG9839	0.806	0.00722981							FBgn0264826	lncRNA:CR44034	0.62	0.0001		FBgn0028408	Drep2	0.59	0.0001		FBgn0011204	cue	0.497	1.10279e-06		FBgn0051324	CG31324	0.56	0.00024							FBgn0036563	CG13075	0.57	1e-05
FBgn0025633	CG13366	0.805	2.49823e-19							FBgn0265946	lncRNA:CR44733	0.62	0.0001		FBgn0030964	Pvf1	0.59	0.0001		FBgn0035812	CG7457	0.497	0.00129354		FBgn0267729	lncRNA:CR46060	0.56	0.00024							FBgn0036565	CG5235	0.57	1e-05
FBgn0026319	Traf4	0.805	1.99958e-06							FBgn0266818	lncRNA:CR45280	0.62	0.0001		FBgn0031516	CG9663	0.59	0.0001		FBgn0030418	CG4004	0.497	0.00390291		FBgn0020521	pio	0.56	0.00025							FBgn0052421	tRNA:Val-TAC-1-2	0.57	1e-05
FBgn0037853	CG14696	0.805	0.0033057							FBgn0266945	asRNA:CR45396	0.62	0.0001		FBgn0031517	CG15406	0.59	0.0001		FBgn0003371	sgg	0.495	3.0424e-10		FBgn0035031	CG13587	0.56	0.00025							FBgn0261444	CG3638	0.57	1e-05
FBgn0027844	CAH1	0.804	2.64652e-05							FBgn0267759	lncRNA:CR46090	0.62	0.0001		FBgn0031518	CG3277	0.59	0.0001		FBgn0032123	Oatp30B	0.495	1.15776e-07		FBgn0266129	lov	0.56	0.00025							FBgn0263602	Tasp1	0.57	1e-05
FBgn0030753	rngo	0.804	0.000982348							FBgn0285955	cv-c	0.62	0.0001		FBgn0033448	hebe	0.59	0.0001		FBgn0250789	alpha-Spec	0.494	2.10672e-07		FBgn0035737	Cpr65Ec	0.56	0.0003							FBgn0266649	lncRNA:CR45156	0.57	1e-05
FBgn0035059	CG3894	0.804	0.0018811							FBgn0262508	CG43078	0.62	0.00022		FBgn0034585	Rbpn-5	0.59	0.0001		FBgn0029763	Usp16-45	0.493	0.00929098		FBgn0053556	form3	0.56	0.0003							FBgn0085409	smal	0.57	3e-05
FBgn0259937	Nop60B	0.804	0.00977835							FBgn0264491	how	0.62	0.00024		FBgn0037720	CG8312	0.59	0.0001		FBgn0020647	KrT95D	0.492	1.12551e-12		FBgn0025835	CG17707	0.56	0.00041							FBgn0000479	dnc	0.57	6e-05
FBgn0036534	DCP2	0.803	6.90184e-05							FBgn0035806	PGRP-SD	0.62	0.0003		FBgn0052218	lncRNA:CR32218	0.59	0.0001		FBgn0040068	Vav	0.492	8.08847e-05		FBgn0031824	CG9547	0.56	0.00041							FBgn0264490	Eip93F	0.57	6e-05
FBgn0004177	mts	0.803	0.000159468							FBgn0035807	CG7492	0.62	0.0003		FBgn0052639	CG32639	0.59	0.0001		FBgn0013995	Calx	0.491	5.28231e-11		FBgn0051638	CG31638	0.56	0.00041							FBgn0266180	lncRNA:CR44886	0.57	6e-05
FBgn0033987	ckn	0.803	0.00027809							FBgn0032668	CG17681	0.62	0.00041		FBgn0259938	cwo	0.59	0.0001		FBgn0027835	Dp1	0.489	0.000470288		FBgn0034646	Rae1	0.56	0.00045							FBgn0045852	ham	0.57	8e-05
FBgn0260439	Pp2A-29B	0.803	0.000907796							FBgn0032955	CG2201	0.62	0.00041		FBgn0265719	lncRNA:CR44526	0.59	0.0001		FBgn0039993	CG17691	0.489	0.00758398		FBgn0051549	CG31549	0.56	0.00047							FBgn0000578	ena	0.57	0.0001
FBgn0037758	CG9467	0.803	0.00149098							FBgn0263873	sick	0.62	0.00041		FBgn0030431	CG4407	0.59	0.00012		FBgn0050460	CG30460	0.488	8.73705e-09		FBgn0265064	lncRNA:CR44175	0.56	0.00047							FBgn0002709	mei-218	0.57	0.0001
FBgn0036423	CG3919	0.803	0.00736463							FBgn0266693	lncRNA:CR45183	0.62	0.00041		FBgn0030466	CG15744	0.59	0.00012		FBgn0265180	CG44245	0.488	6.34225e-06		FBgn0285993	hpRNA:CR46343	0.56	0.00047							FBgn0032483	CG15482	0.57	0.0001
FBgn0034083	lbk	0.802	9.29209e-13							FBgn0266445	CG45075	0.62	0.00046		FBgn0030467	CG1764	0.59	0.00012		FBgn0029893	CG14442	0.488	0.00537589		FBgn0027360	Tim10	0.56	0.00067							FBgn0034419	CG15111	0.57	0.0001
FBgn0067779	dbr	0.802	0.000743758							FBgn0002592	E(spl)m2-BFM	0.62	0.00047		FBgn0030468	CG1622	0.59	0.00012		FBgn0013725	phyl	0.487	0.00475943		FBgn0033499	CG12914	0.56	0.00067							FBgn0041721	snRNA:U12	0.57	0.0001
FBgn0003204	ras	0.801	0.00272373							FBgn0037448	CG15186	0.62	0.00047		FBgn0028984	Spn88Ea	0.59	0.00046		FBgn0031637	mxt	0.487	0.00729456		FBgn0033500	CG12913	0.56	0.00067							FBgn0050085	Rif1	0.57	0.0001
FBgn0035771	Sec63	0.8	0.000459425							FBgn0039022	Nepl13	0.62	0.00047		FBgn0038198	Npc2b	0.59	0.00046		FBgn0004647	N	0.486	1.00537e-12		FBgn0034655	CG10307	0.56	0.00067							FBgn0085437	CG34408	0.57	0.0001
FBgn0004363	porin	0.799	0.00194214							FBgn0039025	Usp12-46	0.62	0.00047		FBgn0038768	CG4936	0.59	0.00046		FBgn0045064	bwa	0.486	0.00141756		FBgn0266346	CngB	0.56	0.00067							FBgn0086047	snoRNA:Me18S-G894	0.57	0.0001
FBgn0004903	Rb97D	0.799	0.00449181							FBgn0039485	CG17189	0.62	0.00047		FBgn0260659	CG42542	0.59	0.00046		FBgn0037203	slif	0.484	0.00532735		FBgn0263102	psq	0.56	0.00069							FBgn0261703	gce	0.57	0.0001
FBgn0052484	Sk2	0.798	0.00144502							FBgn0039486	CAH9	0.62	0.00047		FBgn0039965	Coa7	0.59	0.00047		FBgn0264270	Sxl	0.483	1.2668e-05		FBgn0010398	Lrr47	0.56	0.00077							FBgn0263290	lncRNA:CR43399	0.57	0.0001
FBgn0038917	CG6678	0.797	3.2992e-13							FBgn0263652	lncRNA:CR43643	0.62	0.00047		FBgn0001138	grn	0.59	0.00057		FBgn0035656	CG10479	0.482	0.000304218		FBgn0030099	CG12056	0.56	0.0008							FBgn0263776	CG43693	0.57	0.0001
FBgn0029996	UbcE2H	0.796	0.000819065							FBgn0010406	RNaseX25	0.62	0.00056		FBgn0038461	CG3678	0.59	0.00057		FBgn0041092	tai	0.481	2.71708e-24		FBgn0266769	lncRNA:CR45234	0.56	0.00209							FBgn0264305	CG43783	0.57	0.0001
FBgn0031813	CG9527	0.796	0.00466507							FBgn0027554	CG8042	0.62	0.00056		FBgn0263316	Mrp4	0.59	0.00057		FBgn0028646	aralar1	0.481	0.000402934		FBgn0037482	CG10055	0.56	0.00225							FBgn0264573	lncRNA:CR43945	0.57	0.0001
FBgn0034958	CG3907	0.796	0.00636497							FBgn0035173	CG13907	0.62	0.00056		FBgn0266740	asRNA:CR45213	0.59	0.00057		FBgn0283712	LIMK1	0.481	0.00150293		FBgn0003891	tud	0.56	0.0028							FBgn0265611	asRNA:CR44429	0.57	0.0001
FBgn0036684	CG3764	0.795	7.65915e-13							FBgn0041156	exex	0.62	0.00056		FBgn0266748	lncRNA:CR45221	0.59	0.00057		FBgn0038244	CG7987	0.481	0.00434833		FBgn0034602	Lapsyn	0.56	0.0028							FBgn0266182	lncRNA:CR44888	0.57	0.0001
FBgn0030321	CG1703	0.795	0.00238263							FBgn0052479	Usp10	0.62	0.00056		FBgn0262870	axo	0.59	0.0006		FBgn0085377	CG34348	0.481	0.00886158		FBgn0029750	CG3323	0.56	0.00304							FBgn0266594	lncRNA:CR45119	0.57	0.0001
FBgn0010621	CCT5	0.795	0.0042463							FBgn0263476	snoRNA:CG32479-b	0.62	0.00056		FBgn0267480	asRNA:CR45830	0.59	0.0006		FBgn0001296	kar	0.48	0.00375869		FBgn0029751	CG17764	0.56	0.00304							FBgn0267189	asRNA:CR45629	0.57	0.0001
FBgn0085201	CG34172	0.793	0.000213853							FBgn0264472	CG43880	0.62	0.00056		FBgn0027578	Nepl21	0.59	0.00091		FBgn0046225	CG17230	0.479	1.3719e-10		FBgn0030364	Lsm12	0.56	0.00304							FBgn0051437	CG31437	0.57	0.00046
FBgn0262518	Rab8	0.793	0.000742376							FBgn0033809	CG4630	0.62	0.00067		FBgn0039613	Nepl20	0.59	0.00091		FBgn0025574	Pli	0.479	2.49627e-10		FBgn0030884	CG6847	0.56	0.00304							FBgn0260798	Gprk1	0.57	0.00054
FBgn0284248	Cyt-c-p	0.793	0.00291117							FBgn0262594	CheA46a	0.62	0.00067		FBgn0053203	CG33203	0.59	0.00091		FBgn0261243	Psa	0.479	6.74932e-09		FBgn0043001	Chrac-16	0.56	0.00304							FBgn0015396	jumu	0.57	0.00057
FBgn0024329	Mekk1	0.792	7.31306e-07							FBgn0261396	Rpn3	0.62	0.00077		FBgn0035443	CG12010	0.59	0.00102		FBgn0261984	Ire1	0.477	0.00156382		FBgn0261803	CG42749	0.56	0.00304							FBgn0038842	hdly	0.57	0.00057
FBgn0052091	CG32091	0.791	4.95e-08							FBgn0035779	CG8562	0.62	0.00209		FBgn0262022	CG42833	0.59	0.00102		FBgn0037185	CG11367	0.477	0.00705509		FBgn0263237	Cdk7	0.56	0.00304							FBgn0039637	Ctl2	0.57	0.00057
FBgn0085442	NKAIN	0.791	0.00358306							FBgn0035780	CG18417	0.62	0.00209		FBgn0033853	CG6145	0.59	0.00124		FBgn0042627	FASN2	0.475	2.87833e-05		FBgn0283469	Vps4	0.56	0.00304							FBgn0051191	CG31191	0.57	0.00057
FBgn0051975	CG31975	0.791	0.00491601							FBgn0027584	CG4757	0.62	0.00225		FBgn0036101	NijA	0.59	0.00627		FBgn0035533	Cip4	0.474	8.77321e-15		FBgn0042104	CG18747	0.56	0.00431							FBgn0051406	CG31406	0.57	0.00057
FBgn0051976	ovm	0.791	0.00491601							FBgn0013756	Mtor	0.62	0.0028		FBgn0036398	upSET	0.59	0.00627		FBgn0004889	tws	0.474	1.94998e-05		FBgn0034585	Rbpn-5	0.56	0.0049							FBgn0085314	CR34285	0.57	0.00057
FBgn0035407	Asciz	0.789	0.00423067							FBgn0033657	Sln	0.62	0.0028		FBgn0047038	ND-13B	0.59	0.00627		FBgn0010350	Cds	0.474	0.00860641		FBgn0050055	lncRNA:CR30055	0.56	0.0049							FBgn0263460	snoRNA:CG31191-a	0.57	0.00057
FBgn0037468	CG1943	0.789	0.00559384							FBgn0039914	mav	0.62	0.00393		FBgn0052369	CG32369	0.59	0.00627		FBgn0086347	Myo31DF	0.472	1.10008e-05		FBgn0010294	ng2	0.56	0.00517							FBgn0264915	asRNA:CR44106	0.57	0.00057
FBgn0037012	Rcd2	0.788	5.43629e-09							FBgn0038806	CG5412	0.62	0.00431		FBgn0029915	CG14434	0.59	0.00665		FBgn0032586	Tpr2	0.472	1.63604e-05		FBgn0040393	CG14265	0.56	0.00517							FBgn0000256	capu	0.57	0.0006
FBgn0086346	ALiX	0.788	0.00144701							FBgn0083039	snoRNA:Psi18S-301	0.62	0.00431		FBgn0030700	CG15914	0.59	0.00665		FBgn0016070	smg	0.472	0.000339333		FBgn0013997	Nrx-IV	0.56	0.00657							FBgn0028532	CG7968	0.57	0.0006
FBgn0032961	CG1416	0.788	0.00327721							FBgn0041160	comm2	0.62	0.0045		FBgn0267087	lncRNA:CR45531	0.59	0.00665		FBgn0000117	arm	0.471	0.00230866		FBgn0036258	eIF3l	0.56	0.00657							FBgn0028538	Sec71	0.57	0.0006
FBgn0035515	CG14997	0.788	0.00409218							FBgn0036774	mRpS26	0.62	0.00657		FBgn0031893	MICU1	0.59	0.00668		FBgn0261458	capt	0.471	0.00289384		FBgn0052099	CG32099	0.56	0.00657							FBgn0262508	CG43078	0.57	0.0006
FBgn0036207	CG10907	0.788	0.00618238							FBgn0031256	shv	0.62	0.0071		FBgn0025525	bab2	0.59	0.00689		FBgn0036152	CG6175	0.471	0.00421872		FBgn0002631	E(spl)m5-HLH	0.56	0.00672							FBgn0053052	Gorab	0.57	0.00066
FBgn0261584	CG42694	0.787	0.00306976							FBgn0032205	CG4957	0.62	0.0071		FBgn0037135	CG7414	0.59	0.00689		FBgn0031118	RhoGAP19D	0.469	4.4756e-12		FBgn0038268	CG3631	0.56	0.00672							FBgn0000251	cad	0.57	0.0007
FBgn0262872	milt	0.786	6.69835e-12							FBgn0051908	CG31908	0.62	0.0071		FBgn0052448	CG32448	0.59	0.00689		FBgn0032399	CG6785	0.469	0.00929055		FBgn0039817	CG15553	0.56	0.00672							FBgn0003382	sha	0.57	0.0007
FBgn0039929	CG11076	0.786	0.00460775							FBgn0027535	botv	0.62	0.00746		FBgn0261854	aPKC	0.59	0.00712		FBgn0010470	Fkbp14	0.467	7.66181e-05		FBgn0083141	Spn28B	0.56	0.0071							FBgn0034651	CG15676	0.57	0.0007
FBgn0011710	2001-09-01	0.785	0.00249258							FBgn0050009	lncRNA:CR30009	0.62	0.00746		FBgn0037230	Nepl11	0.59	0.00714		FBgn0036211	CG5946	0.467	0.00399453		FBgn0250785	vari	0.56	0.0071							FBgn0050372	Asap	0.57	0.0007
FBgn0002590	RpS5a	0.785	0.00261492							FBgn0027280	l(1)G0193	0.62	0.00845		FBgn0041605	cpx	0.59	0.00714		FBgn0266418	wake	0.465	5.71896e-06		FBgn0264995	lncRNA:CR44146	0.56	0.0071							FBgn0027556	CG4928	0.57	0.00074
FBgn0031011	CG8034	0.784	7.9506e-11							FBgn0029685	CG2938	0.62	0.00845		FBgn0262214	mir-929	0.59	0.00714		FBgn0051809	CG31809	0.465	0.00444993		FBgn0265935	coro	0.56	0.00746							FBgn0035753	RpL18	0.57	0.00094
FBgn0029823	Shmt	0.784	0.00133839							FBgn0029686	Glos	0.62	0.00845		FBgn0264902	asRNA:CR44093	0.59	0.00714		FBgn0004876	cdi	0.464	2.365e-17		FBgn0017561	Ork1	0.56	0.00845							FBgn0261839	pre-mod(mdg4)-Y	0.57	0.00112
FBgn0000405	CycB	0.784	0.00152796							FBgn0029828	CG6067	0.62	0.00845		FBgn0267809	asRNA:CR46134	0.59	0.00714		FBgn0027601	pdgy	0.464	3.32178e-06		FBgn0026015	Top3beta	0.56	0.00845							FBgn0261841	pre-mod(mdg4)-AD	0.57	0.00112
FBgn0033639	CG9003	0.783	1.13209e-07							FBgn0259101	CG42249	0.62	0.00845		FBgn0010339	128up	0.59	0.00762		FBgn0262169	magu	0.459	0.000105829		FBgn0029857	wuho	0.56	0.00845							FBgn0261842	pre-mod(mdg4)-AE	0.57	0.00112
FBgn0259221	CG42321	0.782	5.46381e-10							FBgn0260970	Ubr3	0.62	0.00845		FBgn0020372	TM4SF	0.59	0.00762		FBgn0005694	Aef1	0.457	0.00710296		FBgn0264818	lncRNA:CR44026	0.56	0.00845							FBgn0261843	pre-mod(mdg4)-W	0.57	0.00112
FBgn0010774	Ref1	0.782	0.00638986							FBgn0002526	LanA	0.61	0		FBgn0032346	Csl4	0.59	0.00829		FBgn0283657	Tlk	0.454	2.24342e-06		FBgn0262882	CG43237	0.55	0							FBgn0261844	pre-mod(mdg4)-V	0.57	0.00112
FBgn0036663	CG9674	0.781	2.10809e-13							FBgn0010303	hep	0.61	0		FBgn0011217	eff	0.58	0		FBgn0027343	fz3	0.452	5.21959e-05		FBgn0265915	asRNA:CR44704	0.55	0							FBgn0266172	pre-mod(mdg4)-E	0.57	0.00112
FBgn0034313	CG5726	0.781	0.000183051							FBgn0026575	hang	0.61	0		FBgn0030396	CG2556	0.58	0		FBgn0035236	CG12004	0.452	0.00340672		FBgn0266953	lncRNA:CR45404	0.55	0							FBgn0027597	CG17712	0.57	0.00116
FBgn0035094	CG9380	0.781	0.000198363							FBgn0035693	CG8219	0.61	0		FBgn0032873	CG2614	0.58	0		FBgn0016977	spen	0.45	5.40996e-13		FBgn0040688	CG12483	0.55	1e-05							FBgn0031364	CG17648	0.57	0.00116
FBgn0034647	pirk	0.781	0.00910811							FBgn0004511	dy	0.61	1e-05		FBgn0034432	CG7461	0.58	0		FBgn0027579	mino	0.45	0.000629844		FBgn0053111	CG33111	0.55	1e-05							FBgn0000045	Act79B	0.57	0.00627
FBgn0000097	aop	0.779	2.70743e-13							FBgn0004910	Eip63F-1	0.61	1e-05		FBgn0034618	CG9485	0.58	0		FBgn0050011	gem	0.449	7.45314e-06		FBgn0260634	eIF4G2	0.55	1e-05							FBgn0010417	Taf6	0.57	0.00627
FBgn0036556	CG5830	0.779	7.80925e-09							FBgn0004911	asRNA:Eig63F-2	0.61	1e-05		FBgn0038257	smp-30	0.58	0		FBgn0038053	CG18549	0.449	0.00185909		FBgn0265045	Strn-Mlck	0.55	1e-05							FBgn0036890	CG9368	0.57	0.00627
FBgn0002441	l(3)mbt	0.779	4.11001e-05							FBgn0028670	Vha100-2	0.61	1e-05		FBgn0041210	HDAC4	0.58	0		FBgn0033224	Nop17l	0.448	0.00370374		FBgn0266379	lncRNA:CR45021	0.55	1e-05							FBgn0052219	CG32219	0.57	0.00627
FBgn0036697	rogdi	0.779	0.000928222							FBgn0264751	Vti1b	0.61	1e-05		FBgn0086358	Tab2	0.58	0		FBgn0262740	Evi5	0.447	5.15713e-08		FBgn0035610	Lkr	0.55	5e-05							FBgn0085287	CG34258	0.57	0.00627
FBgn0023537	CG17896	0.779	0.00440433							FBgn0283638	mir-9388	0.61	1e-05		FBgn0250824	CG33655	0.58	0		FBgn0266696	Svil	0.443	1.87727e-06		FBgn0033183	CG1620	0.55	6e-05							FBgn0266076	mir-276a	0.57	0.00627
FBgn0261108	Atg13	0.779	0.00494749							FBgn0031782	WDR79	0.61	2e-05		FBgn0261787	brun	0.58	0		FBgn0003996	w	0.443	0.0078883		FBgn0263967	asRNA:CR43723	0.55	6e-05							FBgn0267668	lncRNA:CR46006	0.57	0.00627
FBgn0024510	dlt	0.778	5.36908e-05							FBgn0261683	B9d2	0.61	2e-05		FBgn0263929	jvl	0.58	0		FBgn0085421	Epac	0.441	7.07762e-10		FBgn0039223	CG5805	0.55	9e-05							FBgn0039335	Vps33B	0.57	0.00656
FBgn0027549	Nulp1	0.778	0.00157875							FBgn0284255	Arpc4	0.61	2e-05		FBgn0036896	wnd	0.58	1e-05		FBgn0261258	rgn	0.439	2.03879e-13		FBgn0039224	CG13634	0.55	9e-05							FBgn0260860	Bet5	0.57	0.00656
FBgn0033051	Strica	0.778	0.00784012							FBgn0035533	Cip4	0.61	6e-05		FBgn0284221	Sema5c	0.58	1e-05		FBgn0285917	sbb	0.438	1.36744e-24		FBgn0039225	Ets96B	0.55	9e-05							FBgn0031907	CG5171	0.57	0.00668
FBgn0029580	CG14778	0.777	0.00821672							FBgn0000504	dsx	0.61	9e-05		FBgn0003716	tkv	0.58	2e-05		FBgn0004369	Ptp99A	0.438	0.000877014		FBgn0039528	dsd	0.55	9e-05							FBgn0267924	lncRNA:CR46205	0.57	0.00668
FBgn0034590	Magi	0.776	7.09427e-09							FBgn0037933	Ho	0.61	9e-05		FBgn0265957	lncRNA:CR44744	0.58	2e-05		FBgn0053208	Mical	0.437	4.72321e-09		FBgn0085450	Snoo	0.55	9e-05							FBgn0034691	Synj	0.57	0.00712
FBgn0035900	ZC3H3	0.776	0.00418786							FBgn0037934	CG6830	0.61	9e-05		FBgn0003892	ptc	0.58	4e-05		FBgn0001257	ImpL2	0.437	5.58784e-05		FBgn0259233	CG42331	0.55	9e-05							FBgn0262970	CR43281	0.57	0.00712
FBgn0039358	CG5028	0.775	0.00850008							FBgn0039828	CG1542	0.61	9e-05		FBgn0033178	CG11127	0.58	4e-05		FBgn0027569	cert	0.437	0.000970396		FBgn0004108	Nrt	0.55	0.0001							FBgn0267733	lncRNA:CR46064	0.57	0.00712
FBgn0038195	CG3061	0.774	0.0039115							FBgn0041336	Cyp6t2Psi	0.61	9e-05		FBgn0033179	p47	0.58	4e-05		FBgn0030467	CG1764	0.434	0.00123682		FBgn0004514	Oct-TyrR	0.55	0.0001							FBgn0263626	lncRNA:CR43635	0.57	0.00714
FBgn0262816	CG43187	0.773	0.000204621							FBgn0061476	Zwilch	0.61	9e-05		FBgn0041087	wun2	0.58	4e-05		FBgn0063649	CG6006	0.433	2.42038e-06		FBgn0027526	Ublcp1	0.55	0.0001							FBgn0004370	Ptp10D	0.57	0.00724
FBgn0010313	corto	0.773	0.00532839							FBgn0000250	cact	0.61	0.0001		FBgn0265308	lncRNA:CR44281	0.58	4e-05		FBgn0035437	Strip	0.432	0.00590627		FBgn0030466	CG15744	0.55	0.0001							FBgn0029996	UbcE2H	0.57	0.00724
FBgn0031678	Nepl3	0.773	0.00873395							FBgn0004367	mei-41	0.61	0.0001		FBgn0015790	Rab11	0.58	6e-05		FBgn0033446	CG1648	0.431	0.00195299		FBgn0030468	CG1622	0.55	0.0001							FBgn0003742	tra2	0.57	0.00762
FBgn0032925	CG9246	0.772	0.00480756							FBgn0015229	glec	0.61	0.0001		FBgn0028468	rtet	0.58	6e-05		FBgn0034063	CG8389	0.43	0.00773053		FBgn0031004	CG7992	0.55	0.0001							FBgn0033945	CG12868	0.57	0.00762
FBgn0026309	aft	0.772	0.00558153							FBgn0019809	gcm2	0.61	0.0001		FBgn0264494	CG17646	0.58	6e-05		FBgn0031150	bves	0.429	5.83112e-08		FBgn0031005	Hs3st-B	0.55	0.0001							FBgn0050056	CG30056	0.57	0.00762
FBgn0039467	CG14253	0.771	2.10702e-05							FBgn0020912	Ptx1	0.61	0.0001		FBgn0051352	Unc-115a	0.58	8e-05		FBgn0034072	Dg	0.428	2.52918e-06		FBgn0035102	CG7049	0.55	0.0001							FBgn0050077	Blos1	0.57	0.00762
FBgn0053056	CG33056	0.77	0.000431381							FBgn0025549	unc-119	0.61	0.0001		FBgn0267203	lncRNA:CR45643	0.58	8e-05		FBgn0001078	ftz-f1	0.428	1.49378e-05		FBgn0038596	CG14312	0.55	0.0001							FBgn0263487	scaRNA:PsiU5-44	0.57	0.00762
FBgn0030695	PGRP-LE	0.77	0.00490613							FBgn0028518	CG18480	0.61	0.0001		FBgn0000042	Act5C	0.58	0.0001		FBgn0263231	bel	0.427	0.00713869		FBgn0039048	CG17111	0.55	0.0001							FBgn0265427	lncRNA:CR44339	0.57	0.00762
FBgn0002914	Myb	0.769	0.00529595							FBgn0028945	CG7631	0.61	0.0001		FBgn0016691	ATPsynO	0.58	0.0001		FBgn0027548	nito	0.425	0.00322106		FBgn0052773	lncRNA:CR32773	0.55	0.0001							FBgn0266926	lncRNA:CR45377	0.57	0.00762
FBgn0035165	CG13887	0.769	0.00761971							FBgn0029942	CG2059	0.61	0.0001		FBgn0032586	Tpr2	0.58	0.0001		FBgn0029866	CG3842	0.424	0.00948887		FBgn0085417	natalisin	0.55	0.0001							FBgn0000307	chif	0.57	0.00829
FBgn0003321	sbr	0.766	1.94589e-08							FBgn0030449	Fer3HCH	0.61	0.0001		FBgn0033203	CG2070	0.58	0.0001		FBgn0262103	Sik3	0.421	3.8024e-05		FBgn0085489	CG34460	0.55	0.0001							FBgn0265578	CG44405	0.57	0.00829
FBgn0010217	ATPsynbeta	0.765	0.000918495							FBgn0030746	CG9981	0.61	0.0001		FBgn0033204	CG2065	0.58	0.0001		FBgn0024244	drm	0.421	0.000725504		FBgn0260477	CG30283	0.55	0.0001							FBgn0000567	Eip74EF	0.56	0
FBgn0036980	RhoBTB	0.764	6.40299e-05							FBgn0031224	CG11454	0.61	0.0001		FBgn0033205	CG2064	0.58	0.0001		FBgn0011274	Dif	0.42	1.02901e-06		FBgn0264549	lncRNA:CR43928	0.55	0.0001							FBgn0005649	Rox8	0.56	0
FBgn0026263	bip1	0.764	0.000316452							FBgn0031228	ND-15	0.61	0.0001		FBgn0033650	CG13193	0.58	0.0001		FBgn0015569	alpha-Est10	0.42	0.00165095		FBgn0267763	lncRNA:CR46094	0.55	0.0001							FBgn0016081	fry	0.56	0
FBgn0032513	CG6565	0.764	0.00915096							FBgn0032135	GlcAT-S	0.61	0.0001		FBgn0034157	resilin	0.58	0.0001		FBgn0020279	lig	0.418	0.000223491		FBgn0267923	lncRNA:CR46204	0.55	0.0001							FBgn0016126	CaMKI	0.56	0
FBgn0261985	Ptpmeg	0.763	1.10897e-16							FBgn0032482	Pect	0.61	0.0001		FBgn0034158	CG5522	0.58	0.0001		FBgn0003345	sd	0.416	5.8906e-06		FBgn0267934	lncRNA:CR46214	0.55	0.0001							FBgn0028509	CenG1A	0.56	0
FBgn0086779	step	0.763	7.18815e-10							FBgn0032483	CG15482	0.61	0.0001		FBgn0036844	Mkp3	0.58	0.0001		FBgn0263391	hts	0.416	1.0457e-05		FBgn0042101	CG18744	0.55	0.00014							FBgn0028944	Semp1	0.56	0
FBgn0266449	Kr-h2	0.762	0.00601245							FBgn0032873	CG2614	0.61	0.0001		FBgn0039059	CG13829	0.58	0.0001		FBgn0260866	dnr1	0.414	1.60434e-10		FBgn0051506	tRNA:Leu-TAA-1-1	0.55	0.00014							FBgn0028949	CG15254	0.56	0
FBgn0013576	mtd	0.761	1.25577e-27							FBgn0032888	CheB38c	0.61	0.0001		FBgn0263392	Tet	0.58	0.0001		FBgn0052380	SMSr	0.414	0.00128341		FBgn0267117	lncRNA:CR45557	0.55	0.00024							FBgn0034643	CG10321	0.56	0
FBgn0263706	CG43658	0.761	7.33627e-26							FBgn0032889	CG9331	0.61	0.0001		FBgn0266329	lncRNA:CR44994	0.58	0.0001		FBgn0033913	CG8468	0.412	0.000306087		FBgn0036279	Ncc69	0.55	0.0003							FBgn0036734	CG7564	0.56	0
FBgn0261862	whd	0.761	2.24186e-06							FBgn0033446	CG1648	0.61	0.0001		FBgn0266418	wake	0.58	0.0001		FBgn0000053	Gart	0.411	0.00806824		FBgn0031422	PIG-Wa	0.55	0.00041							FBgn0036735	Edc3	0.56	0
FBgn0004507	GlyP	0.761	6.14499e-05							FBgn0035021	CG4622	0.61	0.0001		FBgn0266620	lncRNA:CR45127	0.58	0.0001		FBgn0035142	Hipk	0.41	4.83268e-11		FBgn0031740	CG7239	0.55	0.00041							FBgn0036740	Vps60	0.56	0
FBgn0029944	Dok	0.761	0.000588367							FBgn0035022	CG11413	0.61	0.0001		FBgn0267228	lncRNA:CR45668	0.58	0.0001		FBgn0263108	BtbVII	0.41	0.00228873		FBgn0031741	CG11034	0.55	0.00041							FBgn0053696	CNMaR	0.56	0
FBgn0037856	Leash	0.76	2.96916e-07							FBgn0035023	ITP	0.61	0.0001		FBgn0051092	LpR2	0.58	0.00046		FBgn0027339	jim	0.409	2.21845e-13		FBgn0032817	CG10631	0.55	0.00041							FBgn0085480	CG34451	0.56	0
FBgn0035497	CG14995	0.759	3.6203e-05							FBgn0035390	scramb2	0.61	0.0001		FBgn0267771	lncRNA:CR46102	0.58	0.00046		FBgn0027499	wde	0.408	0.00428967		FBgn0266211	CR44906	0.55	0.00041							FBgn0263478	snoRNA:Edc3-a	0.56	0
FBgn0034321	CG14502	0.758	4.69333e-05							FBgn0037350	CG2911	0.61	0.0001		FBgn0001250	if	0.58	0.00047		FBgn0266084	Fhos	0.407	1.05146e-12		FBgn0031959	spz3	0.55	0.00046							FBgn0266159	lncRNA:CR44865	0.56	0
FBgn0037747	CG8481	0.758	0.00892155							FBgn0038739	CG4686	0.61	0.0001		FBgn0027528	goe	0.58	0.00047		FBgn0033463	CG1513	0.407	0.00209914		FBgn0031961	CG7102	0.55	0.00046							FBgn0267740	asRNA:CR46071	0.56	0
FBgn0086855	CG17078	0.757	0.00372088							FBgn0038740	CG4562	0.61	0.0001		FBgn0030748	Traf-like	0.58	0.00047		FBgn0032455	Pih1D1	0.406	0.00196228		FBgn0262880	CG43235	0.55	0.00046							FBgn0030482	CG1673	0.56	1e-05
FBgn0263392	Tet	0.756	6.05319e-22							FBgn0040092	lectin-46Cb	0.61	0.0001		FBgn0002922	nau	0.58	0.00057		FBgn0035896	CG6983	0.406	0.00598434		FBgn0005355	Su(fu)	0.55	0.00047							FBgn0037000	ZnT77C	0.56	1e-05
FBgn0020236	ATPCL	0.756	1.50075e-05							FBgn0040093	lectin-46Ca	0.61	0.0001		FBgn0037515	Sp7	0.58	0.00057		FBgn0004390	RasGAP1	0.404	8.64362e-06		FBgn0037375	kat-60L1	0.55	0.00047							FBgn0260941	app	0.56	1e-05
FBgn0031950	Herp	0.756	0.00237301							FBgn0040308	Jafrac2	0.61	0.0001		FBgn0037723	SpdS	0.58	0.00057		FBgn0003079	Raf	0.403	1.76345e-13		FBgn0037376	Hat1	0.55	0.00047							FBgn0264723	lncRNA:CR43991	0.56	1e-05
FBgn0003074	Pgi	0.756	0.00245886							FBgn0054033	CG34033	0.61	0.0001		FBgn0051040	Cog7	0.58	0.00057		FBgn0260933	rempA	0.402	0.0068365		FBgn0037378	CG2046	0.55	0.00047							FBgn0265832	lncRNA:CR44621	0.56	1e-05
FBgn0004657	mys	0.755	8.63384e-06							FBgn0085369	Drgx	0.61	0.0001		FBgn0260759	CG42557	0.58	0.00057		FBgn0003892	ptc	0.401	8.49347e-06		FBgn0037379	CG10979	0.55	0.00047							FBgn0050047	CG30047	0.56	5e-05
FBgn0022029	l(2)k01209	0.755	0.000291688							FBgn0086782	amn	0.61	0.0001		FBgn0260760	CG42558	0.58	0.00057		FBgn0263995	cpo	0.399	9.66477e-23		FBgn0037727	Nepl12	0.55	0.00047							FBgn0016054	phr6-4	0.56	6e-05
FBgn0037518	CG2641	0.755	0.00566154							FBgn0261524	lic	0.61	0.0001		FBgn0266413	asRNA:CR45053	0.58	0.00057		FBgn0003169	put	0.399	0.00934942		FBgn0037728	p23	0.55	0.00047							FBgn0030761	CG9784	0.56	6e-05
FBgn0038583	CG7183	0.755	0.00949107							FBgn0261565	Lmpt	0.61	0.0001		FBgn0010905	Spn	0.58	0.00066		FBgn0265523	Smr	0.397	7.03512e-16		FBgn0036950	CG6996	0.55	0.00056							FBgn0032703	CG10343	0.56	6e-05
FBgn0000721	for	0.754	1.88013e-20							FBgn0261787	brun	0.61	0.0001		FBgn0035806	PGRP-SD	0.58	0.00066		FBgn0038535	alt	0.396	0.00836692		FBgn0036951	CG7017	0.55	0.00056							FBgn0032870	CG2608	0.56	6e-05
FBgn0029895	CG14441	0.754	9.28863e-11							FBgn0263005	CG43313	0.61	0.0001		FBgn0036474	Or71a	0.58	0.00066		FBgn0283440	solo	0.394	0.000442395		FBgn0052224	asRNA:CR32224	0.55	0.00056							FBgn0011672	Mvl	0.56	8e-05
FBgn0039249	CG11168	0.754	0.00220182							FBgn0263662	lncRNA:CR43653	0.61	0.0001		FBgn0052170	CG32170	0.58	0.00066		FBgn0261674	CG42709	0.394	0.00981469		FBgn0264848	vih	0.55	0.00056							FBgn0025865	Cortactin	0.56	8e-05
FBgn0036332	CG11261	0.753	0.00539947							FBgn0264865	lncRNA:CR44056	0.61	0.0001		FBgn0053196	dpy	0.58	0.0007		FBgn0263144	bin3	0.393	1.0759e-08		FBgn0034335	GstE1	0.55	0.00067							FBgn0020399	Mst89B	0.56	0.0001
FBgn0020503	CLIP-190	0.752	3.29378e-08							FBgn0264896	asRNA:CR44087	0.61	0.0001		FBgn0063496	GstE4	0.58	0.0007		FBgn0266377	Pde8	0.392	1.15494e-06		FBgn0063499	GstE10	0.55	0.00067							FBgn0022987	qkr54B	0.56	0.0001
FBgn0286075	DNAlig3	0.752	0.00404721							FBgn0267336	Glut4EF	0.61	0.0001		FBgn0026874	CG13358	0.58	0.00074		FBgn0260632	dl	0.392	5.86142e-05		FBgn0260436	CG42531	0.55	0.00067							FBgn0028518	CG18480	0.56	0.0001
FBgn0032715	CG17597	0.752	0.00937718							FBgn0004379	Klp67A	0.61	0.00022		FBgn0260855	Sec22	0.58	0.00074		FBgn0040206	krz	0.391	0.00969488		FBgn0283427	FASN1	0.55	0.00077							FBgn0028945	CG7631	0.56	0.0001
FBgn0024734	PRL-1	0.751	1.41552e-07							FBgn0035980	mRRF1	0.61	0.00022		FBgn0010488	NAT1	0.58	0.00124		FBgn0263006	SERCA	0.391	0.00980709		FBgn0026192	par-6	0.55	0.0008							FBgn0030930	Pgant7	0.56	0.0001
FBgn0260659	CG42542	0.75	5.51079e-05							FBgn0036732	Oatp74D	0.61	0.00022		FBgn0033781	CG13319	0.58	0.00124		FBgn0046704	Liprin-alpha	0.39	0.00229411		FBgn0030590	CG9518	0.55	0.0008							FBgn0031738	CG9171	0.56	0.0001
FBgn0029067	Dd	0.75	0.00088825							FBgn0052185	edin	0.61	0.00022		FBgn0033782	sug	0.58	0.00124		FBgn0036493	CG7255	0.39	0.00256748		FBgn0030704	CG15916	0.55	0.0008							FBgn0034223	Tes	0.56	0.0001
FBgn0022238	lolal	0.75	0.00286637							FBgn0053912	CG33912	0.61	0.00022		FBgn0050389	CG30389	0.58	0.00124		FBgn0263930	dally	0.389	1.77906e-17		FBgn0052660	lncRNA:CR32660	0.55	0.0008							FBgn0051913	CG31913	0.56	0.0001
FBgn0000565	Eip71CD	0.749	0.00796426							FBgn0085485	CG34456	0.61	0.00022		FBgn0002283	l(3)73Ah	0.58	0.00627		FBgn0027539	lili	0.388	0.00219873		FBgn0263415	lncRNA:CR43461	0.55	0.0008							FBgn0261286	Mat89Ba	0.56	0.0001
FBgn0014018	Rel	0.748	0.00179565							FBgn0029157	ssh	0.61	0.00024		FBgn0002945	nkd	0.58	0.00627		FBgn0000546	EcR	0.387	5.94768e-19		FBgn0266434	CG45064	0.55	0.0008							FBgn0263660	lncRNA:CR43651	0.56	0.0001
FBgn0086365	Orct2	0.748	0.00412399							FBgn0039254	Nmnat	0.61	0.00024		FBgn0003741	tra	0.58	0.00627		FBgn0010825	Gug	0.387	1.95444e-07		FBgn0014395	tilB	0.55	0.00102							FBgn0029866	CG3842	0.56	0.00012
FBgn0033050	Pngl	0.747	0.00616887							FBgn0002945	nkd	0.61	0.0003		FBgn0015569	alpha-Est10	0.58	0.00656		FBgn0034493	CG8908	0.387	0.00749353		FBgn0031187	Usp2	0.55	0.00102							FBgn0030418	CG4004	0.56	0.00012
FBgn0086679	p	0.746	1.11007e-06							FBgn0260965	CG42588	0.61	0.0003		FBgn0039590	CG10011	0.58	0.00656		FBgn0263112	Mitf	0.386	8.40751e-10		FBgn0266848	wap	0.55	0.00102							FBgn0039645	CG11898	0.56	0.00046
FBgn0278608	Dsp1	0.745	0.000393813							FBgn0267602	lncRNA:CR45940	0.61	0.0003		FBgn0039591	CG9988	0.58	0.00656		FBgn0037327	PEK	0.386	0.00542381		FBgn0035239	CG18170	0.55	0.00209							FBgn0030881	CG12985	0.56	0.00047
FBgn0265413	CG44325	0.745	0.00062573							FBgn0032517	CG7099	0.61	0.00031		FBgn0261508	CG42656	0.58	0.00656		FBgn0003175	px	0.385	1.87632e-20		FBgn0036310	CG10969	0.55	0.00209							FBgn0052626	AMPdeam	0.56	0.00047
FBgn0040305	MTF-1	0.744	1.96814e-06							FBgn0032518	RpL24	0.61	0.00031		FBgn0027343	fz3	0.58	0.00665		FBgn0053207	pxb	0.385	5.67296e-06		FBgn0004606	zfh1	0.55	0.00225							FBgn0050356	CG30356	0.56	0.00054
FBgn0015799	Rbf	0.744	0.00107062							FBgn0031836	CG11050	0.61	0.00041		FBgn0027603	Ulp1	0.58	0.00665		FBgn0052369	CG32369	0.384	5.25322e-11		FBgn0266699	asRNA:CR45189	0.55	0.00225							FBgn0004395	unk	0.56	0.00057
FBgn0028509	CenG1A	0.743	6.02997e-12							FBgn0015396	jumu	0.61	0.00047		FBgn0028541	TM9SF4	0.58	0.00668		FBgn0260400	elav	0.384	6.1201e-05		FBgn0051773	CG31773	0.55	0.00253							FBgn0024321	NK7.1	0.56	0.00057
FBgn0030056	CAH3	0.742	6.99499e-05							FBgn0037288	CG14661	0.61	0.00047		FBgn0263206	CG43376	0.58	0.00668		FBgn0030001	cyr	0.384	8.58789e-05		FBgn0051774	fred	0.55	0.00253							FBgn0038344	obe	0.56	0.00057
FBgn0014906	Hydr2	0.742	0.000718438							FBgn0037656	CG11986	0.61	0.00047		FBgn0036502	CG7841	0.58	0.00689		FBgn0051352	Unc-115a	0.384	0.000243742		FBgn0030482	CG1673	0.55	0.00304							FBgn0046696	RNaseP:RNA	0.56	0.00057
FBgn0010926	l(3)07882	0.741	0.00100115							FBgn0038981	CG5346	0.61	0.00047		FBgn0267461	lncRNA:CR45811	0.58	0.00689		FBgn0263490	mld	0.383	2.18504e-10		FBgn0001099	gdl	0.55	0.00657							FBgn0051320	HEATR2	0.56	0.00057
FBgn0025807	Rad9	0.741	0.00659171							FBgn0051406	CG31406	0.61	0.00047		FBgn0003612	Su(var)2-10	0.58	0.00712		FBgn0037315	Cerk	0.383	0.000799895		FBgn0004052	Z600	0.55	0.00657							FBgn0263544	mir-4949	0.56	0.00057
FBgn0005649	Rox8	0.74	0.000416689							FBgn0250839	CG2016	0.61	0.00047		FBgn0000504	dsx	0.58	0.00714		FBgn0026181	Rok	0.382	0.000368536		FBgn0025455	CycT	0.55	0.00657							FBgn0036141	wls	0.56	0.0006
FBgn0265998	Doa	0.739	1.25304e-18							FBgn0264075	tgo	0.61	0.00047		FBgn0039081	Irk2	0.58	0.00714		FBgn0036896	wnd	0.381	0.00343441		FBgn0028377	gdl-ORF39	0.55	0.00657							FBgn0052076	Alg10	0.56	0.0006
FBgn0015777	nrv2	0.739	0.000393091							FBgn0029114	Tollo	0.61	0.00056		FBgn0039223	CG5805	0.58	0.00714		FBgn0032731	Swip-1	0.379	0.00112583		FBgn0266933	asRNA:CR45384	0.55	0.00657							FBgn0052082	IRSp53	0.56	0.0006
FBgn0004811	fs(2)ltoPP43	0.739	0.00446395							FBgn0036811	MED11	0.61	0.00056		FBgn0039224	CG13634	0.58	0.00714		FBgn0034180	Ehbp1	0.379	0.00210962		FBgn0003862	trx	0.55	0.00672							FBgn0264721	lncRNA:CR43989	0.56	0.0006
FBgn0031012	CG8051	0.738	0.000108211							FBgn0036812	Nufip	0.61	0.00056		FBgn0039225	Ets96B	0.58	0.00714		FBgn0037240	Cont	0.379	0.00894402		FBgn0010772	Xe7	0.55	0.00672							FBgn0268063	ltl	0.56	0.0006
FBgn0037632	CCT7	0.737	0.000466926							FBgn0264707	RhoGEF3	0.61	0.00056		FBgn0259233	CG42331	0.58	0.00714		FBgn0264089	sli	0.378	9.07104e-16		FBgn0013343	Syx1A	0.55	0.00672							FBgn0013811	Dhc62B	0.56	0.00066
FBgn0003731	Egfr	0.736	5.90298e-09							FBgn0000337	cn	0.61	0.00067		FBgn0260962	pic	0.58	0.00714		FBgn0024320	Npc1a	0.375	0.00757382		FBgn0038673	CG14286	0.55	0.00672							FBgn0035166	JMJD5	0.56	0.00066
FBgn0000579	Eno	0.735	0.00274221							FBgn0027495	Smyd4-4	0.61	0.00067		FBgn0030018	slpr	0.58	0.00724		FBgn0003997	hid	0.373	2.59337e-05		FBgn0038674	CG14285	0.55	0.00672							FBgn0035167	Gr61a	0.56	0.00066
FBgn0031144	CG1529	0.735	0.00390475							FBgn0034507	CG11192	0.61	0.00067		FBgn0031389	CG4259	0.58	0.00829		FBgn0264491	how	0.372	2.62796e-08		FBgn0038862	Usp8	0.55	0.00672							FBgn0035270	CG13933	0.56	0.00066
FBgn0033889	CG6701	0.733	1.32968e-05							FBgn0034534	maf-S	0.61	0.00067		FBgn0032485	CG9426	0.58	0.00829		FBgn0051635	CG31635	0.372	0.000199426		FBgn0039147	CG10694	0.55	0.00672							FBgn0036614	Golgin104	0.56	0.00066
FBgn0032135	GlcAT-S	0.733	0.00015118							FBgn0034717	CG5819	0.61	0.00067		FBgn0032486	mRF1	0.58	0.00829		FBgn0040918	schlank	0.372	0.00325067		FBgn0053100	eIF4EHP	0.55	0.00672							FBgn0052357	tRNA:Met-CAT-1-4	0.56	0.00066
FBgn0040153	l(1)G0469	0.733	0.00029072							FBgn0250850	rig	0.61	0.00067		FBgn0051807	CG31807	0.58	0.00829		FBgn0027279	l(1)G0196	0.371	0.000314766		FBgn0263460	snoRNA:CG31191-a	0.55	0.00672							FBgn0265451	asRNA:CR44351	0.56	0.00066
FBgn0027066	Eb1	0.733	0.000745252							FBgn0264753	Rgk1	0.61	0.00067		FBgn0053552	CG33552	0.58	0.00829		FBgn0052758	CG32758	0.369	0.000267525		FBgn0267156	lncRNA:CR45596	0.55	0.00672							FBgn0285951	mRpS34	0.56	0.00066
FBgn0260936	scny	0.732	1.0382e-05							FBgn0033867	Cpr50Ca	0.61	0.00069		FBgn0261278	grp	0.58	0.00829		FBgn0025639	Hmt4-20	0.369	0.00610124		FBgn0031519	Fign	0.55	0.0071							FBgn0031318	CG4887	0.56	0.0007
FBgn0001104	Galphai	0.732	1.59318e-05							FBgn0264358	lncRNA:CR43810	0.61	0.00069		FBgn0267347	squ	0.58	0.00829		FBgn0004910	Eip63F-1	0.367	8.34945e-06		FBgn0266304	asRNA:CR44969	0.55	0.0071							FBgn0032402	CG14945	0.56	0.0007
FBgn0015240	Hr96	0.732	0.00108912							FBgn0004509	Fur1	0.61	0.00072		FBgn0001297	kay	0.57	0		FBgn0015776	nrv1	0.367	0.00415639		FBgn0283682	Ge-1	0.55	0.0071							FBgn0032876	Cen	0.56	0.0007
FBgn0004888	Scsalpha1	0.731	0.000690056							FBgn0002524	lace	0.61	0.00077		FBgn0002863	Acp95EF	0.57	0		FBgn0032886	CG9328	0.366	5.68895e-05		FBgn0033744	Dh44-R2	0.55	0.00746							FBgn0032877	CG2617	0.56	0.0007
FBgn0028563	sut1	0.731	0.00126981							FBgn0030589	CG9519	0.61	0.001		FBgn0003015	osk	0.57	0		FBgn0003159	CG2841	0.365	7.34684e-06		FBgn0053474	CG33474	0.55	0.00746							FBgn0040752	Prosap	0.56	0.0007
FBgn0039580	Gfat2	0.73	0.0074691							FBgn0000449	dib	0.61	0.00209		FBgn0015623	Cpr	0.57	0		FBgn0263864	Dark	0.365	0.00719824		FBgn0085263	CG34234	0.55	0.00746							FBgn0053465	CG33465	0.56	0.0007
FBgn0052512	CG32512	0.729	0.000526215							FBgn0039007	CCAP	0.61	0.00225		FBgn0030512	Nadsyn	0.57	0		FBgn0011592	fra	0.363	9.96377e-11		FBgn0029665	CG14270	0.55	0.00845							FBgn0259183	CG42287	0.56	0.0007
FBgn0052280	CG32280	0.729	0.000775496							FBgn0039008	CG6972	0.61	0.00225		FBgn0031301	CG14339	0.57	0		FBgn0003638	su(w[a])	0.363	0.000647257		FBgn0030511	CG11158	0.55	0.00845							FBgn0027296	temp	0.56	0.00074
FBgn0015000	betaggt-I	0.729	0.00671738							FBgn0031770	CG13995	0.61	0.00253		FBgn0032480	Edem2	0.57	0		FBgn0261802	CG42748	0.362	2.0606e-07		FBgn0053548	SmydA-8	0.55	0.00845							FBgn0010894	sinu	0.56	0.00094
FBgn0023095	caps	0.728	2.9386e-28							FBgn0031771	ND-51	0.61	0.00253		FBgn0032587	CG5953	0.57	0		FBgn0013765	cnn	0.362	0.00505223		FBgn0003067	Pepck1	0.54	0							FBgn0259143	CG42258	0.56	0.00098
FBgn0260233	CG42507	0.728	5.50216e-07							FBgn0085209	CG34180	0.61	0.00253		FBgn0034045	CG8249	0.57	0		FBgn0259745	wech	0.362	0.00639225		FBgn0011555	thetaTry	0.54	0							FBgn0000064	Ald1	0.56	0.00112
FBgn0030502	tth	0.727	0.00420065							FBgn0030663	CG8117	0.61	0.00304		FBgn0034046	tun	0.57	0		FBgn0029941	CG1677	0.361	1.53932e-29		FBgn0037026	CG3634	0.54	0							FBgn0038619	CG7685	0.56	0.00112
FBgn0033313	Cirl	0.726	7.28476e-07							FBgn0039907	lgs	0.61	0.00393		FBgn0035266	Gk2	0.57	0		FBgn0035237	CG13917	0.361	1.13191e-07		FBgn0037027	HIPP1	0.54	0							FBgn0032168	CG13126	0.56	0.00122
FBgn0024273	WASp	0.726	6.05362e-05							FBgn0039864	CG11550	0.61	0.00431		FBgn0035267	CG13921	0.57	0		FBgn0002921	Atpalpha	0.361	4.1753e-07		FBgn0051365	CG31365	0.54	0							FBgn0032196	CG5708	0.56	0.00122
FBgn0004838	Hrb27C	0.726	0.00101355							FBgn0052068	Adi1	0.61	0.00657		FBgn0035431	CG14968	0.57	0		FBgn0023097	bon	0.36	7.23892e-05		FBgn0263929	jvl	0.54	0							FBgn0032197	CG5694	0.56	0.00122
FBgn0001220	Hsc70-5	0.726	0.00385968							FBgn0039737	CG7920	0.61	0.00672		FBgn0035432	ZnT63C	0.57	0		FBgn0038842	hdly	0.359	0.000115633		FBgn0267081	asRNA:CR45525	0.54	0							FBgn0267611	lncRNA:CR45949	0.56	0.00122
FBgn0267336	Glut4EF	0.725	1.3068e-09							FBgn0039738	Mgat2	0.61	0.00672		FBgn0035534	mRpS6	0.57	0		FBgn0263005	CG43313	0.359	0.000261641		FBgn0003129	Poxm	0.54	1e-05							FBgn0014141	cher	0.56	0.00656
FBgn0032025	CG7778	0.725	0.000676368							FBgn0285925	Fas1	0.61	0.00672		FBgn0035976	PGRP-LC	0.57	0		FBgn0052594	be	0.359	0.00114626		FBgn0037577	CG7443	0.54	1e-05							FBgn0037617	nom	0.56	0.00656
FBgn0023507	D2hgdh	0.725	0.00313791							FBgn0031479	Prx6005	0.61	0.0071		FBgn0037643	ScsbetaA	0.57	0		FBgn0267033	mamo	0.358	1.74908e-23		FBgn0085250	CG34221	0.54	1e-05							FBgn0038876	Idi	0.56	0.00656
FBgn0033177	CG11141	0.724	0.00346932							FBgn0032373	Vha100-5	0.61	0.0071		FBgn0039170	CG13609	0.57	0		FBgn0033246	ACC	0.358	1.29216e-05		FBgn0035375	Pgant6	0.54	6e-05							FBgn0038877	CG3308	0.56	0.00656
FBgn0029849	Efr	0.722	0.00666994							FBgn0051950	Sbat	0.61	0.0071		FBgn0039172	Spase22-23	0.57	0		FBgn0030808	RhoGAP15B	0.358	0.00117987		FBgn0028534	CG7916	0.54	9e-05							FBgn0045470	Gr93b	0.56	0.00656
FBgn0034644	CG10082	0.721	7.67064e-08							FBgn0264993	asRNA:CR44144	0.61	0.0071		FBgn0039694	fig	0.57	0		FBgn0261625	GLS	0.358	0.00179168		FBgn0028920	CG8997	0.54	9e-05							FBgn0029848	Btnd	0.56	0.00665
FBgn0014010	Rab5	0.721	0.000358642							FBgn0033631	Sod3	0.61	0.00746		FBgn0050043	CG30043	0.57	0		FBgn0041789	Pax	0.357	2.87947e-07		FBgn0039741	CG7943	0.54	9e-05							FBgn0020887	Su(z)12	0.56	0.00689
FBgn0053725	CG33725	0.721	0.000876376							FBgn0001218	Hsc70-3	0.61	0.00845		FBgn0050049	CG30049	0.57	0		FBgn0037548	CG7900	0.357	0.00065168		FBgn0039742	CG15528	0.54	9e-05							FBgn0028484	Ack	0.56	0.00689
FBgn0037960	mthl5	0.721	0.00379992							FBgn0040364	CG11378	0.61	0.00845		FBgn0053514	CG33514	0.57	0		FBgn0261808	cu	0.357	0.00070129		FBgn0053281	CG33281	0.54	9e-05							FBgn0035343	CG16762	0.56	0.00689
FBgn0266570	NO66	0.72	0.0094548							FBgn0053181	CG33181	0.61	0.00845		FBgn0086038	snoRNA:Me28S-C1237	0.57	0		FBgn0260462	CG12163	0.357	0.00349208		FBgn0053282	CG33282	0.54	9e-05							FBgn0033569	CG12942	0.56	0.00712
FBgn0262699	fzr	0.719	2.93597e-07							FBgn0001092	Gapdh2	0.6	0		FBgn0263555	mir-4943	0.57	0		FBgn0052549	CG32549	0.356	6.41559e-06		FBgn0053307	CG33307	0.54	9e-05							FBgn0033570	ND-B14	0.56	0.00712
FBgn0039137	CG13604	0.719	0.00136432							FBgn0001105	Gbeta13F	0.6	0		FBgn0264790	asRNA:CR44020	0.57	0		FBgn0000180	bib	0.356	0.00245956		FBgn0263049	lncRNA:let7C	0.54	9e-05							FBgn0265839	lncRNA:CR44628	0.56	0.00712
FBgn0038826	Syp	0.717	5.87691e-18							FBgn0015359	CG2034	0.6	0		FBgn0265726	Nna1	0.57	0		FBgn0040238	Best1	0.354	0.00375908		FBgn0003015	osk	0.54	0.0001							FBgn0037737	Pnn	0.56	0.00714
FBgn0003716	tkv	0.717	1.76849e-10							FBgn0015360	oxt	0.6	0		FBgn0267779	lncRNA:CR46110	0.57	0		FBgn0262527	nsl1	0.354	0.00656039		FBgn0003090	pk	0.54	0.0001							FBgn0039561	mfrn	0.56	0.00714
FBgn0020513	Paics	0.717	0.00759149							FBgn0027621	Pfrx	0.6	0		FBgn0004396	CrebA	0.57	1e-05		FBgn0041111	lilli	0.353	7.04248e-16		FBgn0010434	cora	0.54	0.0001							FBgn0022764	Sin3A	0.56	0.00762
FBgn0261444	CG3638	0.716	9.95095e-12							FBgn0035323	CG13807	0.6	0		FBgn0035533	Cip4	0.57	1e-05		FBgn0032026	CG7627	0.353	0.00640187		FBgn0011971	tRNA:Ser-GCT-2-2	0.54	0.0001							FBgn0025885	Inos	0.56	0.00762
FBgn0283472	S6k	0.716	3.93192e-08							FBgn0036373	Tgi	0.6	0		FBgn0036373	Tgi	0.57	1e-05		FBgn0025390	Mur2B	0.352	5.14583e-15		FBgn0013954	Fkbp12	0.54	0.0001							FBgn0026361	38596	0.56	0.00762
FBgn0023083	fray	0.716	6.37973e-06							FBgn0036565	CG5235	0.6	0		FBgn0036563	CG13075	0.57	1e-05		FBgn0262570	CG43110	0.352	0.00226765		FBgn0024293	Spn43Ab	0.54	0.0001							FBgn0033177	CG11141	0.56	0.00762
FBgn0028468	rtet	0.716	0.00743144							FBgn0036566	ClC-c	0.6	0		FBgn0036565	CG5235	0.57	1e-05		FBgn0041210	HDAC4	0.351	2.79249e-06		FBgn0027603	Ulp1	0.54	0.0001							FBgn0034923	Upf3	0.56	0.00762
FBgn0031044	MKP-4	0.716	0.00745817							FBgn0036567	CG13074	0.6	0		FBgn0052421	tRNA:Val-TAC-1-2	0.57	1e-05		FBgn0261383	IntS6	0.351	0.00540123		FBgn0028944	Semp1	0.54	0.0001							FBgn0034924	CG17658	0.56	0.00762
FBgn0034501	CG13868	0.715	1.24758e-05							FBgn0037549	CG7878	0.6	0		FBgn0261444	CG3638	0.57	1e-05		FBgn0262617	CG43143	0.35	5.1929e-09		FBgn0028950	CG15255	0.54	0.0001							FBgn0050055	lncRNA:CR30055	0.56	0.00762
FBgn0045842	yuri	0.715	0.00290426							FBgn0051619	nolo	0.6	0		FBgn0263602	Tasp1	0.57	1e-05		FBgn0013733	shot	0.349	2.53221e-20		FBgn0030504	CG2691	0.54	0.0001							FBgn0262619	DNAlig1	0.56	0.00762
FBgn0035702	CG10147	0.715	0.00846116							FBgn0243512	puc	0.6	0		FBgn0266649	lncRNA:CR45156	0.57	1e-05		FBgn0011656	Mef2	0.349	2.22237e-12		FBgn0030911	lncRNA:CR15061	0.54	0.0001							FBgn0275436	PheRS-m	0.56	0.00762
FBgn0027506	EDTP	0.714	7.956e-08							FBgn0261617	nej	0.6	0		FBgn0085409	smal	0.57	3e-05		FBgn0036752	Adgf-A	0.349	0.000362703		FBgn0031189	CG14618	0.54	0.0001							FBgn0015393	hoip	0.56	0.00829
FBgn0036008	CG3408	0.714	0.0043256							FBgn0263523	mir-4972	0.6	0		FBgn0000479	dnc	0.57	6e-05		FBgn0040207	kat80	0.346	0.00330939		FBgn0031191	Cp110	0.54	0.0001							FBgn0261699	lncRNA:CR42735	0.56	0.00829
FBgn0040336	Seipin	0.714	0.00900089							FBgn0264794	lncRNA:CR44024	0.6	0		FBgn0264490	Eip93F	0.57	6e-05		FBgn0003295	ru	0.345	6.83139e-06		FBgn0031976	CG7367	0.54	0.0001							FBgn0033651	Ir48c	0.55	0
FBgn0034436	CG11961	0.713	0.000529943							FBgn0265428	asRNA:CR44340	0.6	0		FBgn0266180	lncRNA:CR44886	0.57	6e-05		FBgn0031865	Nha1	0.345	0.00169265		FBgn0031977	baf	0.54	0.0001							FBgn0035771	Sec63	0.55	0
FBgn0265003	koi	0.713	0.00283043							FBgn0005536	Mbs	0.6	1e-05		FBgn0045852	ham	0.57	8e-05		FBgn0037989	ATP8B	0.342	2.12159e-05		FBgn0033921	tej	0.54	0.0001							FBgn0037174	CG14457	0.55	0
FBgn0267828	Fatp1	0.712	0.000117998							FBgn0011661	Moe	0.6	1e-05		FBgn0000578	ena	0.57	0.0001		FBgn0262081	Csk	0.34	3.31096e-05		FBgn0034618	CG9485	0.54	0.0001							FBgn0039528	dsd	0.55	0
FBgn0037551	Arl8	0.712	0.00808529							FBgn0035097	CG13405	0.6	1e-05		FBgn0002709	mei-218	0.57	0.0001		FBgn0004860	ph-d	0.34	0.00829115		FBgn0034739	CG3927	0.54	0.0001							FBgn0039726	eIF2Balpha	0.55	0
FBgn0025864	Crag	0.711	3.71221e-06							FBgn0035708	axed	0.6	1e-05		FBgn0016926	Pino	0.57	0.0001		FBgn0029899	CG14438	0.338	0.00083624		FBgn0037011	CG4858	0.54	0.0001							FBgn0039727	Vps13B	0.55	0
FBgn0033121	Cyp6u1	0.71	0.00937681							FBgn0037241	CG14646	0.6	1e-05		FBgn0032482	Pect	0.57	0.0001		FBgn0261554	CG42672	0.337	0.00020304		FBgn0037565	CG9626	0.54	0.0001							FBgn0040071	tara	0.55	0
FBgn0261547	Exn	0.709	6.12433e-14							FBgn0086608	CG34112	0.6	1e-05		FBgn0032483	CG15482	0.57	0.0001		FBgn0050069	CG30069	0.334	0.000480213		FBgn0037757	CG8516	0.54	0.0001							FBgn0085201	CG34172	0.55	0
FBgn0000463	Dl	0.709	1.64314e-11							FBgn0261041	stj	0.6	1e-05		FBgn0034419	CG15111	0.57	0.0001		FBgn0000395	cv-2	0.333	7.20413e-07		FBgn0040256	Ugt86Dd	0.54	0.0001							FBgn0260007	CG42493	0.55	0
FBgn0026417	Hus1-like	0.708	0.00279573							FBgn0261547	Exn	0.6	1e-05		FBgn0041721	snRNA:U12	0.57	0.0001		FBgn0283473	S6KL	0.332	0.000111921		FBgn0044323	Cka	0.54	0.0001							FBgn0264493	rdx	0.55	0
FBgn0026179	siz	0.707	2.63469e-23							FBgn0261797	Dhc64C	0.6	3e-05		FBgn0050085	Rif1	0.57	0.0001		FBgn0004839	otk	0.33	5.37193e-05		FBgn0051463	CG31463	0.54	0.0001							FBgn0265931	lncRNA:CR44720	0.55	0
FBgn0032213	CG5390	0.707	0.00635796							FBgn0011596	fzo	0.6	4e-05		FBgn0085437	CG34408	0.57	0.0001		FBgn0052666	Drak	0.329	3.97596e-13		FBgn0250824	CG33655	0.54	0.0001							FBgn0267485	asRNA:CR45835	0.55	0
FBgn0030478	CG1640	0.706	4.63905e-06							FBgn0037356	CG12170	0.6	4e-05		FBgn0086047	snoRNA:Me18S-G894	0.57	0.0001		FBgn0050122	CG30122	0.329	0.009334		FBgn0260007	CG42493	0.54	0.0001							FBgn0023001	melt	0.55	1e-05
FBgn0003277	RpII215	0.706	6.56378e-05							FBgn0051548	CG31548	0.6	4e-05		FBgn0260748	CG5004	0.57	0.0001		FBgn0026323	Tak1	0.327	0.00669567		FBgn0263289	scrib	0.54	0.0001							FBgn0037012	Rcd2	0.55	1e-05
FBgn0063485	Lasp	0.705	4.81926e-20							FBgn0262975	cnc	0.6	4e-05		FBgn0260960	Baldspot	0.57	0.0001		FBgn0003502	Btk29A	0.326	8.30082e-05		FBgn0264790	asRNA:CR44020	0.54	0.0001							FBgn0037013	CG13250	0.55	1e-05
FBgn0032587	CG5953	0.705	1.34398e-13							FBgn0033883	CG16935	0.6	6e-05		FBgn0261703	gce	0.57	0.0001		FBgn0032297	CG17124	0.325	0.00162835		FBgn0266628	asRNA:CR45135	0.54	0.0001							FBgn0259173	corn	0.55	1e-05
FBgn0032681	CG10283	0.704	4.57653e-07							FBgn0033884	CG13344	0.6	6e-05		FBgn0263290	lncRNA:CR43399	0.57	0.0001		FBgn0050035	Tret1-1	0.324	0.00346779		FBgn0267819	asRNA:CR46144	0.54	0.0001							FBgn0260938	tay	0.55	1e-05
FBgn0036837	CG18135	0.704	5.77782e-06							FBgn0034723	CG13506	0.6	6e-05		FBgn0263776	CG43693	0.57	0.0001		FBgn0085478	CG34449	0.321	1.81718e-05		FBgn0283426	lncRNA:acal	0.54	0.0001							FBgn0031976	CG7367	0.55	2e-05
FBgn0031190	CG12576	0.704	8.01364e-05							FBgn0036449	bmm	0.6	6e-05		FBgn0264305	CG43783	0.57	0.0001		FBgn0260970	Ubr3	0.321	6.49307e-05		FBgn0013811	Dhc62B	0.54	0.0003							FBgn0031977	baf	0.55	2e-05
FBgn0038420	CG10311	0.704	0.000119021							FBgn0037012	Rcd2	0.6	6e-05		FBgn0264573	lncRNA:CR43945	0.57	0.0001		FBgn0037292	plh	0.316	3.07118e-06		FBgn0035270	CG13933	0.54	0.0003							FBgn0044323	Cka	0.55	2e-05
FBgn0003660	Syb	0.704	0.00435752							FBgn0037013	CG13250	0.6	6e-05		FBgn0265611	asRNA:CR44429	0.57	0.0001		FBgn0036732	Oatp74D	0.316	3.13426e-06		FBgn0265451	asRNA:CR44351	0.54	0.0003							FBgn0011763	Dp	0.55	4e-05
FBgn0004362	HmgD	0.703	4.08873e-09							FBgn0040475	SH3PX1	0.6	6e-05		FBgn0266182	lncRNA:CR44888	0.57	0.0001		FBgn0032609	CG13280	0.315	1.67772e-05		FBgn0031571	bark	0.54	0.00041							FBgn0264539	lncRNA:CR43918	0.55	4e-05
FBgn0036373	Tgi	0.702	7.60855e-10							FBgn0050354	UQCR-11L	0.6	6e-05		FBgn0266594	lncRNA:CR45119	0.57	0.0001		FBgn0027508	Tnks	0.315	0.00438248		FBgn0032014	CG7840	0.54	0.00041							FBgn0031420	Atxn7	0.55	6e-05
FBgn0285926	Imp	0.702	1.64981e-06							FBgn0050355	CG30355	0.6	6e-05		FBgn0267189	asRNA:CR45629	0.57	0.0001		FBgn0082585	sprt	0.313	0.000730264		FBgn0032015	Ostgamma	0.54	0.00041							FBgn0037326	CG14669	0.55	6e-05
FBgn0034417	CG15117	0.702	0.000355797							FBgn0263697	Uba3	0.6	6e-05		FBgn0039087	CG10168	0.57	0.00046		FBgn0010488	NAT1	0.313	0.00805009		FBgn0032018	CG7806	0.54	0.00041							FBgn0037327	PEK	0.55	6e-05
FBgn0040319	Gclc	0.7	1.34438e-07							FBgn0265978	lncRNA:CR44757	0.6	6e-05		FBgn0051437	CG31437	0.57	0.00046		FBgn0023407	B4	0.312	2.67593e-11		FBgn0032295	CG12299	0.54	0.00041							FBgn0051792	CG31792	0.55	6e-05
FBgn0041156	exex	0.699	0.00180206							FBgn0259984	kuz	0.6	9e-05		FBgn0260798	Gprk1	0.57	0.00054		FBgn0052423	shep	0.311	1.66717e-06		FBgn0032612	CG13282	0.54	0.00041							FBgn0016930	Dyrk2	0.55	0.0001
FBgn0015247	Diap2	0.699	0.00898658							FBgn0262194	mir-2489	0.6	9e-05		FBgn0015396	jumu	0.57	0.00057		FBgn0016756	Usp47	0.311	0.00292101		FBgn0263388	lncRNA:CR43440	0.54	0.00047							FBgn0027580	PCB	0.55	0.0001
FBgn0004893	bowl	0.697	6.82934e-08							FBgn0001186	Hex-A	0.6	0.0001		FBgn0038842	hdly	0.57	0.00057		FBgn0024728	Slip1	0.311	0.00380845		FBgn0052246	CG32246	0.54	0.00056							FBgn0031988	CG8668	0.55	0.0001
FBgn0039562	Gp93	0.697	0.00571921							FBgn0003079	Raf	0.6	0.0001		FBgn0039637	Ctl2	0.57	0.00057		FBgn0031589	Naprt	0.311	0.00455258		FBgn0262733	Src64B	0.54	0.00056							FBgn0036331	CG14117	0.55	0.0001
FBgn0032242	CG5355	0.697	0.00713165							FBgn0011837	Tis11	0.6	0.0001		FBgn0051191	CG31191	0.57	0.00057		FBgn0039430	CG5455	0.311	0.00664429		FBgn0265984	lncRNA:CR44763	0.54	0.00067							FBgn0036333	MICAL-like	0.55	0.0001
FBgn0028554	x16	0.696	0.00019024							FBgn0014388	sty	0.6	0.0001		FBgn0051406	CG31406	0.57	0.00057		FBgn0024182	waw	0.311	0.00848258		FBgn0011576	Cyp4d2	0.54	0.0008							FBgn0036566	ClC-c	0.55	0.0001
FBgn0023511	Edem1	0.696	0.0010532							FBgn0020249	stck	0.6	0.0001		FBgn0085314	CR34285	0.57	0.00057		FBgn0024251	bbx	0.311	0.00848258		FBgn0028491	CG2930	0.54	0.0008							FBgn0036567	CG13074	0.55	0.0001
FBgn0004569	aos	0.695	6.45618e-09							FBgn0022160	Gpo1	0.6	0.0001		FBgn0263460	snoRNA:CG31191-a	0.57	0.00057		FBgn0039590	CG10011	0.31	3.62064e-06		FBgn0265575	yin	0.54	0.0008							FBgn0265339	asRNA:CR44293	0.55	0.0001
FBgn0031952	cdc14	0.695	7.91428e-05							FBgn0026319	Traf4	0.6	0.0001		FBgn0264915	asRNA:CR44106	0.57	0.00057		FBgn0261823	Asx	0.306	0.00423007		FBgn0265901	asRNA:CR44690	0.54	0.0008							FBgn0267336	Glut4EF	0.55	0.0001
FBgn0036199	Bmcp	0.695	0.00774485							FBgn0027601	pdgy	0.6	0.0001		FBgn0000256	capu	0.57	0.0006		FBgn0003016	osp	0.303	2.15935e-17		FBgn0267173	lncRNA:CR45613	0.54	0.0008							FBgn0000229	bsk	0.55	0.00011
FBgn0024330	MED6	0.695	0.00822975							FBgn0030294	Pa1	0.6	0.0001		FBgn0028532	CG7968	0.57	0.0006		FBgn0261565	Lmpt	0.301	8.9965e-13		FBgn0003292	rt	0.54	0.00209							FBgn0030753	rngo	0.55	0.00012
FBgn0004401	Pep	0.694	6.41006e-05							FBgn0030799	CG4872	0.6	0.0001		FBgn0028538	Sec71	0.57	0.0006							FBgn0052086	CG32086	0.54	0.00209							FBgn0038223	Afti	0.55	0.00046
FBgn0004179	Csp	0.694	0.000495783							FBgn0030800	Nprl2	0.6	0.0001		FBgn0262508	CG43078	0.57	0.0006							FBgn0053258	CG33258	0.54	0.00209							FBgn0038224	ATPsynE	0.55	0.00046
FBgn0002778	mnd	0.694	0.00104186							FBgn0033781	CG13319	0.6	0.0001		FBgn0053052	Gorab	0.57	0.00066							FBgn0063298	asRNA:CR31429	0.54	0.00225							FBgn0029685	CG2938	0.55	0.00047
FBgn0032614	CG13284	0.694	0.00194201							FBgn0033782	sug	0.6	0.0001		FBgn0000251	cad	0.57	0.0007							FBgn0031887	CG11289	0.54	0.00253							FBgn0029686	Glos	0.55	0.00047
FBgn0035153	ebd1	0.694	0.00682951							FBgn0039659	CG14506	0.6	0.0001		FBgn0003382	sha	0.57	0.0007							FBgn0051660	smog	0.54	0.00253							FBgn0031069	Pmp70	0.55	0.00047
FBgn0026259	eIF5B	0.693	3.16308e-18							FBgn0040392	CG14050	0.6	0.0001		FBgn0034651	CG15676	0.57	0.0007							FBgn0053126	NLaz	0.54	0.00253							FBgn0031070	CG12702	0.55	0.00047
FBgn0039492	CG6051	0.693	1.95369e-14							FBgn0042627	FASN2	0.6	0.0001		FBgn0050372	Asap	0.57	0.0007							FBgn0034000	CG11808	0.54	0.0028							FBgn0265901	asRNA:CR44690	0.55	0.00047
FBgn0015903	apt	0.693	8.68285e-11							FBgn0050085	Rif1	0.6	0.0001		FBgn0027556	CG4928	0.57	0.00074							FBgn0034001	mRpL41	0.54	0.0028							FBgn0028499	CG7985	0.55	0.00057
FBgn0024277	trio	0.693	3.74483e-07							FBgn0052170	CG32170	0.6	0.0001		FBgn0024542	Neos	0.57	0.00094							FBgn0034461	CG15124	0.54	0.0028							FBgn0037391	CG2017	0.55	0.00057
FBgn0031683	CG4230	0.693	0.00908757							FBgn0054052	lncRNA:CR34052	0.6	0.0001		FBgn0035753	RpL18	0.57	0.00094							FBgn0040765	luna	0.54	0.0028							FBgn0038581	CG14314	0.55	0.00057
FBgn0002543	robo2	0.692	4.7385e-20							FBgn0085437	CG34408	0.6	0.0001		FBgn0030136	RpS28b	0.57	0.00098							FBgn0262966	CG43277	0.54	0.0028							FBgn0083949	side-III	0.55	0.00057
FBgn0030744	CG9992	0.692	0.00553888							FBgn0261108	Atg13	0.6	0.0001		FBgn0030137	CG15317	0.57	0.00098							FBgn0004449	Ten-m	0.54	0.00657							FBgn0267808	asRNA:CR46133	0.55	0.00057
FBgn0264605	CG43954	0.691	2.63445e-20							FBgn0262260	mir-2282	0.6	0.0001		FBgn0261839	pre-mod(mdg4)-Y	0.57	0.00112							FBgn0036099	CG11811	0.54	0.00657							FBgn0020294	ko	0.55	0.00066
FBgn0010397	LamC	0.69	0.00043875							FBgn0262395	mir-12	0.6	0.0001		FBgn0261841	pre-mod(mdg4)-AD	0.57	0.00112							FBgn0267624	lncRNA:CR45962	0.54	0.00657							FBgn0036627	Gagr	0.55	0.00066
FBgn0051810	CG31810	0.69	0.0043365							FBgn0262409	mir-304	0.6	0.0001		FBgn0261842	pre-mod(mdg4)-AE	0.57	0.00112							FBgn0002922	nau	0.54	0.00672							FBgn0037050	ICA69	0.55	0.00066
FBgn0037076	ebd2	0.69	0.0087678							FBgn0262426	mir-283	0.6	0.0001		FBgn0261843	pre-mod(mdg4)-W	0.57	0.00112							FBgn0027841	CstF64	0.54	0.00672							FBgn0040075	rept	0.55	0.00066
FBgn0020278	loco	0.689	1.29547e-09							FBgn0263847	snRNA:LU	0.6	0.0001		FBgn0261844	pre-mod(mdg4)-V	0.57	0.00112							FBgn0044871	Gos28	0.54	0.00672							FBgn0052251	Claspin	0.55	0.00066
FBgn0286511	Pld	0.689	1.5962e-08							FBgn0266094	lncRNA:CR44831	0.6	0.0001		FBgn0266172	pre-mod(mdg4)-E	0.57	0.00112							FBgn0261065	Cpsf73	0.54	0.00672							FBgn0266099	CG44836	0.55	0.00066
FBgn0030766	mthl1	0.688	1.55945e-05							FBgn0267189	asRNA:CR45629	0.6	0.0001		FBgn0027597	CG17712	0.57	0.00116							FBgn0002525	Lam	0.54	0.0071							FBgn0031412	CG16995	0.55	0.0007
FBgn0028343	Ankle2	0.687	0.000132188							FBgn0283559	mir-9377	0.6	0.0001		FBgn0031364	CG17648	0.57	0.00116							FBgn0031267	Ipk2	0.54	0.0071							FBgn0031413	CG9967	0.55	0.0007
FBgn0033663	ERp60	0.686	0.0037024							FBgn0038542	TyrR	0.6	0.00024		FBgn0000045	Act79B	0.57	0.00627							FBgn0031412	CG16995	0.54	0.0071							FBgn0032717	CG10600	0.55	0.0007
FBgn0016754	sba	0.685	2.22998e-15							FBgn0031359	Rim2	0.6	0.00041		FBgn0010417	Taf6	0.57	0.00627							FBgn0031413	CG9967	0.54	0.0071							FBgn0033983	ADPS	0.55	0.0007
FBgn0264693	ens	0.685	2.14485e-07							FBgn0005585	Calr	0.6	0.00047		FBgn0036890	CG9368	0.57	0.00627							FBgn0031717	Oscillin	0.54	0.0071							FBgn0035020	CG13585	0.55	0.0007
FBgn0001145	Gs2	0.684	9.28734e-05							FBgn0037723	SpdS	0.6	0.00047		FBgn0052219	CG32219	0.57	0.00627							FBgn0265147	lncRNA:CR44216	0.54	0.0071							FBgn0040747	CG12853	0.55	0.0007
FBgn0029508	Tsp42Ea	0.684	0.000366547							FBgn0039109	CG10365	0.6	0.00047		FBgn0085287	CG34258	0.57	0.00627							FBgn0267915	lncRNA:CR46196	0.54	0.0071							FBgn0051752	CG31752	0.55	0.0007
FBgn0035162	Sf3b3	0.683	8.1134e-05							FBgn0051568	tRNA:Ala-AGC-2-6	0.6	0.00047		FBgn0266076	mir-276a	0.57	0.00627							FBgn0033774	CG12374	0.54	0.00746							FBgn0051869	CG31869	0.55	0.0007
FBgn0037001	ND-39	0.683	0.000247483							FBgn0065098	RNaseMRP:RNA	0.6	0.00047		FBgn0267668	lncRNA:CR46006	0.57	0.00627							FBgn0034859	CG3520	0.54	0.00746							FBgn0053156	CG33156	0.55	0.0007
FBgn0037120	CG11247	0.683	0.000867136							FBgn0262794	CG43175	0.6	0.00047		FBgn0039335	Vps33B	0.57	0.00656							FBgn0086532	Spt-I	0.54	0.00746							FBgn0265793	lncRNA:CR44582	0.55	0.0007
FBgn0027338	Kap-alpha3	0.683	0.00351843							FBgn0266413	asRNA:CR45053	0.6	0.00047		FBgn0260860	Bet5	0.57	0.00656							FBgn0259211	grh	0.54	0.00746							FBgn0265942	lncRNA:CR44729	0.55	0.0007
FBgn0036194	Dph1	0.683	0.00472435							FBgn0036842	CG3797	0.6	0.00056		FBgn0031907	CG5171	0.57	0.00668							FBgn0261545	CG42663	0.54	0.00746							FBgn0267923	lncRNA:CR46204	0.55	0.0007
FBgn0260959	MCPH1	0.682	1.87646e-05							FBgn0036843	Sfxn2	0.6	0.00056		FBgn0267924	lncRNA:CR46205	0.57	0.00668							FBgn0005427	ewg	0.54	0.00845							FBgn0283550	mir-9382	0.55	0.0007
FBgn0259143	CG42258	0.681	0.000815245							FBgn0036920	CG8004	0.6	0.00056		FBgn0034691	Synj	0.57	0.00712							FBgn0085387	shakB	0.54	0.00845							FBgn0001189	hfw	0.55	0.00074
FBgn0031149	Stt3A	0.681	0.00553723							FBgn0036921	RhoGDI	0.6	0.00056		FBgn0067102	GlcT	0.57	0.00712							FBgn0265727	lncRNA:CR44534	0.54	0.00845							FBgn0024943	PIP82	0.55	0.00074
FBgn0051522	CG31522	0.68	2.02697e-06							FBgn0052088	sunn	0.6	0.00056		FBgn0262970	CR43281	0.57	0.00712							FBgn0002643	mam	0.53	0							FBgn0030616	RpL37a	0.55	0.00074
FBgn0263996	CG43739	0.679	2.24294e-23							FBgn0001122	Galphao	0.6	0.00067		FBgn0267733	lncRNA:CR46064	0.57	0.00712							FBgn0024958	Irp-1A	0.53	0							FBgn0260006	drd	0.55	0.00074
FBgn0261570	CG42684	0.678	2.50845e-07							FBgn0011656	Mef2	0.6	0.00067		FBgn0263626	lncRNA:CR43635	0.57	0.00714							FBgn0038429	CG14882	0.53	0							FBgn0264975	Nrg	0.55	0.00074
FBgn0011766	E2f1	0.678	7.05079e-07							FBgn0019968	Khc-73	0.6	0.00067		FBgn0004370	Ptp10D	0.57	0.00724							FBgn0039013	CG4813	0.53	0							FBgn0037377	CG1218	0.55	0.00091
FBgn0033988	pcs	0.678	3.68088e-06							FBgn0034950	Pask	0.6	0.00067		FBgn0029996	UbcE2H	0.57	0.00724							FBgn0053533	lectin-37Db	0.53	0							FBgn0002466	sti	0.55	0.00102
FBgn0259923	2004-09-01	0.678	7.90189e-06							FBgn0035371	AhcyL1	0.6	0.00209		FBgn0003742	tra2	0.57	0.00762							FBgn0263539	mir-4978	0.53	0							FBgn0036368	CG10738	0.55	0.00102
FBgn0283499	InR	0.677	5.47245e-25							FBgn0039764	CG15535	0.6	0.00225		FBgn0033945	CG12868	0.57	0.00762							FBgn0003162	Pu	0.53	1e-05							FBgn0260499	qvr	0.55	0.00124
FBgn0030396	CG2556	0.677	5.05842e-10							FBgn0039765	mRpS18C	0.6	0.00225		FBgn0050056	CG30056	0.57	0.00762							FBgn0016081	fry	0.53	1e-05							FBgn0001134	Grd	0.55	0.00627
FBgn0031988	CG8668	0.676	0.000145822							FBgn0261397	didum	0.6	0.0049		FBgn0050077	Blos1	0.57	0.00762							FBgn0020621	Pkn	0.53	1e-05							FBgn0035131	mthl9	0.55	0.00627
FBgn0031518	CG3277	0.675	2.37346e-07							FBgn0030997	CG7990	0.6	0.00517		FBgn0263487	scaRNA:PsiU5-44	0.57	0.00762							FBgn0025624	CG4025	0.53	1e-05							FBgn0036759	CG5577	0.55	0.00627
FBgn0038380	CG14877	0.675	6.80103e-05							FBgn0086080	snoRNA:Me28S-A576	0.6	0.00657		FBgn0265427	lncRNA:CR44339	0.57	0.00762							FBgn0034601	CG4286	0.53	1e-05							FBgn0037782	Npc2d	0.55	0.00656
FBgn0026713	l(1)G0007	0.674	9.38812e-07							FBgn0267474	lncRNA:CR45824	0.6	0.00657		FBgn0266926	lncRNA:CR45377	0.57	0.00762							FBgn0036028	CG16717	0.53	1e-05							FBgn0267790	rump	0.55	0.00656
FBgn0024555	flfl	0.674	3.68623e-05							FBgn0037220	CG14641	0.6	0.00672		FBgn0000307	chif	0.57	0.00829							FBgn0040394	CG16903	0.53	1e-05							FBgn0030756	CG9903	0.55	0.00665
FBgn0041342	Pcyt1	0.673	2.37282e-05							FBgn0038765	CG4424	0.6	0.00672		FBgn0265578	CG44405	0.57	0.00829							FBgn0264602	lncRNA:CR43951	0.53	1e-05							FBgn0030757	CG9902	0.55	0.00665
FBgn0260049	flr	0.673	0.00218306							FBgn0038766	CG4854	0.6	0.00672		FBgn0000567	Eip74EF	0.56	0							FBgn0267549	asRNA:CR45889	0.53	1e-05							FBgn0262335	mir-2492	0.55	0.00665
FBgn0033382	Hydr1	0.673	0.00893103							FBgn0261436	DhpD	0.6	0.00672		FBgn0005649	Rox8	0.56	0							FBgn0037147	CG7140	0.53	5e-05							FBgn0024244	drm	0.55	0.00668
FBgn0024814	Clc	0.672	0.00751805							FBgn0262598	mtsh	0.6	0.0071		FBgn0016081	fry	0.56	0							FBgn0000414	Dab	0.53	6e-05							FBgn0263019	lncRNA:CR43314	0.55	0.00668
FBgn0261552	ps	0.671	3.04739e-16							FBgn0033421	CG1888	0.6	0.00746		FBgn0016126	CaMKI	0.56	0							FBgn0003189	r	0.53	6e-05							FBgn0263107	bft	0.55	0.00668
FBgn0023215	Mnt	0.671	3.12776e-14							FBgn0263660	lncRNA:CR43651	0.6	0.00746		FBgn0028509	CenG1A	0.56	0							FBgn0010241	Mdr50	0.53	6e-05							FBgn0035162	Sf3b3	0.55	0.00689
FBgn0010611	Hmgs	0.669	0.000540203							FBgn0028746	CG18508	0.6	0.00845		FBgn0028944	Semp1	0.56	0							FBgn0015336	CG15865	0.53	6e-05							FBgn0086062	snoRNA:Me28S-C788b	0.55	0.00689
FBgn0041094	scyl	0.669	0.00173585							FBgn0029913	Cht11	0.6	0.00845		FBgn0028949	CG15254	0.56	0							FBgn0015614	CanB2	0.53	6e-05							FBgn0086063	snoRNA:Me28S-C788a	0.55	0.00689
FBgn0037935	CG6834	0.669	0.00527265							FBgn0029914	CG4558	0.6	0.00845		FBgn0028950	CG15255	0.56	0							FBgn0035586	Fitm	0.53	6e-05							FBgn0010611	Hmgs	0.55	0.00712
FBgn0025865	Cortactin	0.669	0.00606788							FBgn0031002	CG14196	0.6	0.00845		FBgn0032074	Tsp29Fa	0.56	0							FBgn0035587	Gdap1	0.53	6e-05							FBgn0034232	CG4866	0.55	0.00712
FBgn0026787	Nhe1	0.669	0.00725493							FBgn0053963	lncRNA:CR33963	0.6	0.00845		FBgn0032075	Tsp29Fb	0.56	0							FBgn0036654	CG9692	0.53	6e-05							FBgn0262511	Vha44	0.55	0.00712
FBgn0030964	Pvf1	0.668	6.09624e-06							FBgn0037163	laza	0.59	0		FBgn0032076	Argl	0.56	0							FBgn0263558	mir-4980	0.53	6e-05							FBgn0263197	Patronin	0.55	0.00712
FBgn0263397	Ih	0.668	0.000164578							FBgn0011725	twin	0.59	1e-05		FBgn0034643	CG10321	0.56	0							FBgn0267647	lncRNA:CR45985	0.53	6e-05							FBgn0037548	CG7900	0.55	0.00714
FBgn0035850	Atg18a	0.668	0.00206933							FBgn0026257	cav	0.59	1e-05		FBgn0036734	CG7564	0.56	0							FBgn0014141	cher	0.53	9e-05							FBgn0039507	mrt	0.55	0.00714
FBgn0000454	Dip-B	0.668	0.00519346							FBgn0037993	dpr15	0.59	1e-05		FBgn0036735	Edc3	0.56	0							FBgn0085307	CG34278	0.53	9e-05							FBgn0023509	mip130	0.55	0.00724
FBgn0262519	Mi-2	0.667	7.61725e-16							FBgn0039167	CG17786	0.59	1e-05		FBgn0036740	Vps60	0.56	0							FBgn0085431	CG34402	0.53	9e-05							FBgn0023510	Rbcn-3B	0.55	0.00724
FBgn0014002	Pdi	0.667	0.000364244							FBgn0037140	SLC22A	0.59	5e-05		FBgn0053696	CNMaR	0.56	0							FBgn0264900	lncRNA:CR44091	0.53	9e-05							FBgn0023511	Edem1	0.55	0.00724
FBgn0032029	CG17292	0.667	0.00334545							FBgn0003638	su(w[a])	0.59	6e-05		FBgn0085480	CG34451	0.56	0							FBgn0267124	lncRNA:CR45564	0.53	9e-05							FBgn0030447	CG2200	0.55	0.00724
FBgn0034542	Fem-1	0.666	0.000855997							FBgn0033174	CG11125	0.59	6e-05		FBgn0263478	snoRNA:Edc3-a	0.56	0							FBgn0002709	mei-218	0.53	0.0001							FBgn0065047	snoRNA:U3:54Ab	0.55	0.00762
FBgn0032485	CG9426	0.666	0.00303908							FBgn0033504	CAP	0.59	6e-05		FBgn0266159	lncRNA:CR44865	0.56	0							FBgn0029799	CG15772	0.53	0.0001							FBgn0262114	RanBPM	0.55	0.00762
FBgn0036685	CG6664	0.666	0.00354126							FBgn0050502	fa2h	0.59	6e-05		FBgn0267740	asRNA:CR46071	0.56	0							FBgn0029800	lin-52	0.53	0.0001							FBgn0028704	Nckx30C	0.55	0.00829
FBgn0030847	CG12991	0.665	4.11524e-09							FBgn0263486	scaRNA:PsiU6-40	0.59	6e-05		FBgn0030482	CG1673	0.56	1e-05							FBgn0033650	CG13193	0.53	0.0001							FBgn0031999	CG8419	0.55	0.00829
FBgn0032172	CG5850	0.665	0.00234247							FBgn0266569	CG42259	0.59	6e-05		FBgn0035101	p130CAS	0.56	1e-05							FBgn0036503	CG13454	0.53	0.0001							FBgn0032780	CG13085	0.55	0.00829
FBgn0250823	gish	0.664	9.00565e-14							FBgn0266859	lncRNA:CR45320	0.59	6e-05		FBgn0035102	CG7049	0.56	1e-05							FBgn0037059	CG10510	0.53	0.0001							FBgn0032834	CG13965	0.55	0.00829
FBgn0039543	CG12428	0.664	0.00522307							FBgn0267606	asRNA:CR45944	0.59	6e-05		FBgn0037000	ZnT77C	0.56	1e-05							FBgn0052026	CG32026	0.53	0.0001							FBgn0032835	CG16772	0.55	0.00829
FBgn0040087	p115	0.664	0.00906485							FBgn0037326	CG14669	0.59	9e-05		FBgn0037001	ND-39	0.56	1e-05							FBgn0052181	CG32181	0.53	0.0001							FBgn0264950	asRNA:CR44119	0.55	0.00829
FBgn0004167	kst	0.663	2.53819e-17							FBgn0037327	PEK	0.59	9e-05		FBgn0260941	app	0.56	1e-05							FBgn0052182	CG32182	0.53	0.0001							FBgn0004577	Pxd	0.54	0
FBgn0041775	tral	0.663	0.00184121							FBgn0085370	Pde11	0.59	9e-05		FBgn0264723	lncRNA:CR43991	0.56	1e-05							FBgn0052639	CG32639	0.53	0.0001							FBgn0004638	drk	0.54	0
FBgn0260779	GatA	0.663	0.00945911							FBgn0003892	ptc	0.59	0.0001		FBgn0265832	lncRNA:CR44621	0.56	1e-05							FBgn0053158	CG33158	0.53	0.0001							FBgn0023083	fray	0.54	0
FBgn0020445	E23	0.661	3.16586e-10							FBgn0011705	rost	0.59	0.0001		FBgn0033787	CG13321	0.56	4e-05							FBgn0263321	CG43402	0.53	0.0001							FBgn0026259	eIF5B	0.54	0
FBgn0037643	ScsbetaA	0.661	0.0034198							FBgn0016930	Dyrk2	0.59	0.0001		FBgn0050047	CG30047	0.56	5e-05							FBgn0083014	snoRNA:Psi18S-996	0.53	0.00022							FBgn0032204	CG4953	0.54	0
FBgn0025800	Smox	0.661	0.00385203							FBgn0020493	Dad	0.59	0.0001		FBgn0016054	phr6-4	0.56	6e-05							FBgn0263470	snoRNA:Tudor-SN-a	0.53	0.00022							FBgn0032205	CG4957	0.54	0
FBgn0004583	ex	0.66	1.55099e-09							FBgn0029903	pod1	0.59	0.0001		FBgn0030761	CG9784	0.56	6e-05							FBgn0001138	grn	0.53	0.00024							FBgn0033845	mars	0.54	0
FBgn0033199	CG17985	0.659	0.0057854							FBgn0030501	BthD	0.59	0.0001		FBgn0032703	CG10343	0.56	6e-05							FBgn0033658	Twdlbeta	0.53	0.00025							FBgn0034945	CG10904	0.54	0
FBgn0001125	Got2	0.659	0.0063528							FBgn0030502	tth	0.59	0.0001		FBgn0032704	Jwa	0.56	6e-05							FBgn0050493	Coq9	0.53	0.00025							FBgn0038467	AdSL	0.54	0
FBgn0264894	CG44085	0.658	5.74919e-11							FBgn0030503	Tango2	0.59	0.0001		FBgn0032870	CG2608	0.56	6e-05							FBgn0050496	CG30496	0.53	0.00025							FBgn0038627	CG7694	0.54	0
FBgn0021895	ytr	0.658	0.00263126							FBgn0031514	OtopLb	0.59	0.0001		FBgn0267384	Ubc7	0.56	6e-05							FBgn0085259	CG34230	0.53	0.00025							FBgn0085242	CG34213	0.54	0
FBgn0027836	Dgp-1	0.658	0.00406686							FBgn0032085	CG9555	0.59	0.0001		FBgn0011672	Mvl	0.56	8e-05							FBgn0035478	CG10853	0.53	0.0003							FBgn0260750	Mulk	0.54	0
FBgn0038809	CG16953	0.657	0.00621771							FBgn0033312	CG8642	0.59	0.0001		FBgn0025865	Cortactin	0.56	8e-05							FBgn0035479	CG14983	0.53	0.0003							FBgn0267448	asRNA:CR45798	0.54	0
FBgn0044823	Spec2	0.656	7.01998e-05							FBgn0033982	Cyp317a1	0.59	0.0001		FBgn0020399	Mst89B	0.56	0.0001							FBgn0035805	CG7506	0.53	0.0003							FBgn0285937	Rab1	0.54	0
FBgn0264493	rdx	0.656	0.0009365							FBgn0034157	resilin	0.59	0.0001		FBgn0022987	qkr54B	0.56	0.0001							FBgn0036032	CG16711	0.53	0.0003							FBgn0010350	Cds	0.54	1e-05
FBgn0037094	CG7611	0.655	0.000431871							FBgn0034158	CG5522	0.59	0.0001		FBgn0028518	CG18480	0.56	0.0001							FBgn0032402	CG14945	0.53	0.00031							FBgn0029113	Uba2	0.54	1e-05
FBgn0052626	AMPdeam	0.654	4.65848e-08							FBgn0035426	CG12078	0.59	0.0001		FBgn0028945	CG7631	0.56	0.0001							FBgn0031883	Caper	0.53	0.00041							FBgn0030956	CG18259	0.54	1e-05
FBgn0019952	Orct	0.654	0.00926722							FBgn0035811	Mcad	0.59	0.0001		FBgn0030930	Pgant7	0.56	0.0001							FBgn0051798	CG31798	0.53	0.00041							FBgn0036316	CG10960	0.54	1e-05
FBgn0010909	msn	0.653	1.16064e-16							FBgn0037307	Tim17a2	0.59	0.0001		FBgn0031738	CG9171	0.56	0.0001							FBgn0264090	CG43759	0.53	0.00041							FBgn0036518	RhoGAP71E	0.54	1e-05
FBgn0259699	CG42353	0.653	2.61808e-06							FBgn0040985	CG6115	0.59	0.0001		FBgn0033421	CG1888	0.56	0.0001							FBgn0266316	asRNA:CR44981	0.53	0.00041							FBgn0052676	stx	0.54	1e-05
[truncated: 3,525 more rows]
