# Supplementary material for: Ets21c Governs Tissue Renewal, Stress Tolerance, and Aging in the Drosophila Intestine
Source: Cell Rep. 2019 Jun 4;27(10):3019–3033.e5. doi: 10.1016/j.celrep.2019.05.025 (PMC6581828; doi:10.1016/j.celrep.2019.05.025)
Supplement: Table S3. GO Cluster Analysis, Related to Table S2 and Figures 4 and S3 [file mmc3.xlsx]

## Sheet: Top 250 genes
esg-TS>Dam-ets21c-RA transcribed (Top 250)					esg-TS>Dam-ets21c-RA non-transcribed (Top 250)					Myo1A-TS>Dam-ets21c-RA transcribed (Top 250)					Myo1A-TS>Dam-ets21c-RA non-transcribed (Top 250)
Flybase ID	Gene symbol	Peak height (log2>0.1)	FDR (<0.01)		Flybase ID	Gene symbol	Peak height (log2>0.1)	FDR (<0.01)		Flybase ID	Gene symbol	Peak height (log2>0.1)	FDR (<0.01)		Flybase ID	Gene symbol	Peak height (log2>0.1)	FDR (<0.01)
FBgn0265186	CG44251	1.958	2.28621e-08		FBgn0001297	kay	1.39	0		FBgn0027359	Tim8	1.1	0.000316403		FBgn0035713	velo	1.48	0
FBgn0262736	Vha16-1	1.895	8.30656e-14		FBgn0267779	lncRNA:CR46110	1.39	0		FBgn0032400	CG6770	0.959	0.00058871		FBgn0261934	dikar	1.48	0
FBgn0036411	Sox21a	1.824	3.35549e-09		FBgn0004389	bnk	1.37	0		FBgn0004132	boca	0.935	0.000460486		FBgn0013732	sced	1.35	0
FBgn0031453	Bacc	1.749	1.20168e-08		FBgn0051004	mesh	1.37	0		FBgn0032160	CG4598	0.925	0.000444931		FBgn0033081	geminin	1.35	0
FBgn0034639	CG15673	1.681	4.75125e-08		FBgn0024698	Cpsf160	1.12	0		FBgn0035517	CG1265	0.897	0.000163753		FBgn0086690	Plp	1.28	0
FBgn0243512	puc	1.666	2.09156e-22		FBgn0264087	Slob	1.07	0		FBgn0030519	CG11151	0.876	0.000151239		FBgn0003371	sgg	1.2	0
FBgn0035499	Chd64	1.637	4.85439e-13		FBgn0264997	lncRNA:CR44148	1.07	0		FBgn0259708	CG42362	0.862	0.000339436		FBgn0263289	scrib	1.19	0
FBgn0263346	CG43427	1.587	2.6203e-09		FBgn0261934	dikar	1.06	0		FBgn0259709	CG42363	0.862	0.000339436		FBgn0031908	CG5177	1.1	0
FBgn0041184	Socs36E	1.578	1.33519e-17		FBgn0037176	CG14456	1.04	1e-05		FBgn0039326	CG10562	0.861	0.000484821		FBgn0031909	CG5181	1.1	0
FBgn0263776	CG43693	1.565	5.06325e-15		FBgn0037177	CG14454	1.04	1e-05		FBgn0001941	ifc	0.859	0.000536657		FBgn0031910	CG15818	1.1	0
FBgn0038391	GATAe	1.543	1.4767e-13		FBgn0065088	snmRNA:641	1.01	0		FBgn0036192	Pldn	0.842	9.3e-05		FBgn0085370	Pde11	1.09	0
FBgn0036993	CG5910	1.531	1.02475e-08		FBgn0267463	asRNA:CR45813	1.01	0		FBgn0040070	Trx-2	0.814	5.65e-05		FBgn0024698	Cpsf160	1.08	0
FBgn0020622	Pi3K21B	1.521	5.29545e-09		FBgn0003863	alphaTry	1	0		FBgn0030703	MSBP	0.798	0.000133925		FBgn0261823	Asx	1.08	0
FBgn0030529	Clic	1.494	3.69506e-11		FBgn0010425	epsilonTry	1	0		FBgn0037890	CG17734	0.793	0.000255986		FBgn0263864	Dark	1.07	0
FBgn0031359	Rim2	1.47	2.74974e-10		FBgn0003295	ru	0.97	0		FBgn0046302	CG10650	0.779	0.000161198		FBgn0032451	spict	1.06	0
FBgn0259834	out	1.447	4.07541e-13		FBgn0052330	tRNA:Glu-CTC-3-1	0.97	0		FBgn0031312	Tango14	0.771	0.00019304		FBgn0032452	CG15484	1.06	0
FBgn0028978	trbl	1.44	2.59376e-08		FBgn0265719	lncRNA:CR44526	0.97	0		FBgn0010409	RpL18A	0.763	0.000666189		FBgn0052750	CG32750	1.06	0
FBgn0026250	eIF1A	1.439	1.27916e-10		FBgn0264703	CR43972	0.95	0		FBgn0014184	Oda	0.755	9.61e-05		FBgn0031187	Usp2	0.96	0
FBgn0025111	Ant2	1.439	3.8364e-10		FBgn0264704	lncRNA:CR43973	0.95	0		FBgn0039830	ATPsynC	0.738	4.87e-05		FBgn0262594	CheA46a	0.96	0
FBgn0085405	CG34376	1.434	2.98472e-14		FBgn0266452	CTPsyn	0.95	0		FBgn0036356	CG10222	0.738	0.000542569		FBgn0263113	Cc2d2a	0.94	0
FBgn0020653	Trxr-1	1.417	1.01394e-07		FBgn0036773	CG13698	0.94	1e-05		FBgn0263773	fok	0.732	2.87e-05		FBgn0010303	hep	0.93	0
FBgn0046687	Tre1	1.405	3.0799e-08		FBgn0034046	tun	0.93	0		FBgn0037065	CG12974	0.731	1.46e-05		FBgn0035047	Pof	0.92	0
FBgn0034718	wdp	1.395	1.26364e-16		FBgn0052218	lncRNA:CR32218	0.93	0		FBgn0265186	CG44251	0.726	0.000572541		FBgn0065107	snmRNA:128	0.92	0
FBgn0016984	sktl	1.391	2.7373e-10		FBgn0053465	CG33465	0.93	0		FBgn0033356	CG8229	0.716	0.000442745		FBgn0260456	CG4806	0.92	0
FBgn0286516	aqz	1.389	5.07079e-09		FBgn0262681	lncRNA:CR43151	0.93	0		FBgn0031968	CG7231	0.691	2.57e-05		FBgn0261373	CG33228	0.92	0
FBgn0033448	hebe	1.369	2.02036e-10		FBgn0265991	Zasp52	0.93	0		FBgn0262736	Vha16-1	0.685	3.07e-09		FBgn0261836	Msp300	0.92	0
FBgn0086358	Tab2	1.356	6.83108e-14		FBgn0265831	lncRNA:CR44620	0.92	0		FBgn0033236	CG14764	0.676	5.11e-06		FBgn0013756	Mtor	0.91	0
FBgn0027621	Pfrx	1.347	3.45521e-14		FBgn0032006	Pvr	0.91	0		FBgn0039266	CG11791	0.676	4.79e-05		FBgn0033657	Sln	0.91	0
FBgn0038981	CG5346	1.327	2.01462e-10		FBgn0036239	Pop2	0.91	0		FBgn0050381	PIG-X	0.668	0.000611177		FBgn0033015	d4	0.9	0
FBgn0030400	Pits	1.324	7.82834e-13		FBgn0003415	skd	0.91	1e-05		FBgn0086687	Desat1	0.661	3.07e-07		FBgn0036173	CG7394	0.9	0
FBgn0243516	Vrp1	1.316	1.828e-10		FBgn0000575	emc	0.9	0		FBgn0037912	sea	0.647	3.59e-07		FBgn0040234	c12.2	0.9	0
FBgn0039756	CG9743	1.312	2.08825e-08		FBgn0013263	Trl	0.9	0		FBgn0030850	stas	0.64	4.26e-05		FBgn0040235	c12.1	0.9	0
FBgn0035976	PGRP-LC	1.265	1.19787e-09		FBgn0035639	kri	0.9	0		FBgn0261113	Xrp1	0.638	4.19e-05		FBgn0263569	mir-4968	0.9	0
FBgn0016076	vri	1.251	8.96886e-22		FBgn0052482	tRNA:iMet-CAT-1-3	0.9	0		FBgn0260770	CG42568	0.637	0.000469932		FBgn0034782	CG12490	0.89	0
FBgn0017581	Lk6	1.251	1.8312e-14		FBgn0259167	CG42272	0.9	0		FBgn0050011	gem	0.636	0.000477344		FBgn0039264	CG11786	0.89	0
FBgn0044826	Pak3	1.249	2.05383e-08		FBgn0036745	CG7484	0.89	0		FBgn0011205	fbl	0.63	2.4e-05		FBgn0045866	bai	0.89	0
FBgn0016693	Past1	1.236	7.32601e-08		FBgn0029091	Chs2	0.89	1e-05		FBgn0086358	Tab2	0.628	2.03e-12		FBgn0050265	CG30265	0.89	0
FBgn0039858	CycG	1.23	5.85802e-15		FBgn0034853	Ice1	0.89	1e-05		FBgn0046247	CG5938	0.622	9.56e-05		FBgn0259178	5PtaseI	0.89	0
FBgn0027932	Akap200	1.229	3.80735e-15		FBgn0034854	Golgin245	0.89	1e-05		FBgn0051710	CG31710	0.615	0.000640605		FBgn0025808	Rad17	0.88	0
FBgn0039213	atl	1.224	4.46842e-10		FBgn0085291	CR34262	0.89	1e-05		FBgn0026250	eIF1A	0.611	1.72e-06		FBgn0030744	CG9992	0.88	0
FBgn0035132	mthl10	1.199	1.26565e-08		FBgn0267321	lncRNA:CR45757	0.89	1e-05		FBgn0052428	CG32428	0.61	5.72e-05		FBgn0030745	CG4239	0.88	0
FBgn0035101	p130CAS	1.198	2.81098e-14		FBgn0034687	CG11475	0.88	0		FBgn0262007	CG42825	0.61	0.000145824		FBgn0032006	Pvr	0.88	0
FBgn0034031	CG12963	1.198	3.47891e-08		FBgn0265184	CG44249	0.88	0		FBgn0037517	CG10086	0.607	0.000625038		FBgn0038251	Hexim	0.88	0
FBgn0034709	Swim	1.193	9.09475e-13		FBgn0265192	Snp	0.88	0		FBgn0000536	eas	0.606	8.46e-07		FBgn0038252	BigH1	0.88	0
FBgn0259481	Mob2	1.191	3.23632e-11		FBgn0003963	ush	0.88	1e-05		FBgn0037715	CG9399	0.604	0.000457169		FBgn0259678	sqa	0.88	0
FBgn0261461	RhoGAP18B	1.18	4.69848e-19		FBgn0065107	snmRNA:128	0.87	0		FBgn0036623	Agpat3	0.6	0.000137658		FBgn0263706	CG43658	0.88	0
FBgn0025683	CG3164	1.18	9.68329e-08		FBgn0004167	kst	0.86	0		FBgn0030026	sni	0.6	0.000550839		FBgn0265434	zip	0.88	0
FBgn0285913	red	1.179	4.38829e-13		FBgn0039348	Npl4	0.86	0		FBgn0004228	mex1	0.594	0.000521127		FBgn0029941	CG1677	0.87	0
FBgn0037906	PGRP-LB	1.174	9.85796e-09		FBgn0052251	Claspin	0.86	0		FBgn0014380	RhoL	0.593	0.000120354		FBgn0029943	Atg5	0.87	0
FBgn0037016	CG13252	1.17	1.16382e-14		FBgn0004865	Eip78C	0.86	1e-05		FBgn0038419	CG14879	0.583	0.000241532		FBgn0265457	lncRNA:CR44357	0.87	0
FBgn0036449	bmm	1.143	1.15469e-10		FBgn0262855	CG43219	0.86	1e-05		FBgn0032482	Pect	0.572	1.26e-06		FBgn0042627	FASN2	0.86	0
FBgn0017558	Pdk	1.143	7.25355e-08		FBgn0034229	CG4847	0.85	0		FBgn0031969	pes	0.567	5.25e-06		FBgn0263847	snRNA:LU	0.86	0
FBgn0035049	Mmp1	1.121	1.69865e-13		FBgn0034230	CG4853	0.85	0		FBgn0015221	Fer2LCH	0.567	0.000174853		FBgn0027348	bgm	0.85	0
FBgn0259938	cwo	1.121	1.02458e-11		FBgn0266935	lncRNA:CR45386	0.85	0		FBgn0034031	CG12963	0.566	2.3e-06		FBgn0029504	CHES-1-like	0.85	0
FBgn0267792	rgr	1.119	5.18486e-11		FBgn0001168	h	0.85	1e-05		FBgn0036666	TSG101	0.566	0.000358991		FBgn0035147	Gale	0.85	0
FBgn0035023	ITP	1.117	7.11516e-16		FBgn0003520	stau	0.84	0		FBgn0036994	CG5199	0.564	0.000175377		FBgn0262979	lncRNA:CR43287	0.85	0
FBgn0030747	CG4301	1.113	1.0024e-08		FBgn0015376	cutlet	0.84	0		FBgn0031453	Bacc	0.562	9.39e-07		FBgn0259935	CG42458	0.84	0
FBgn0260960	Baldspot	1.109	4.30307e-13		FBgn0027348	bgm	0.84	0		FBgn0038391	GATAe	0.56	8.19e-10		FBgn0003502	Btk29A	0.83	0
FBgn0039209	REPTOR	1.106	2.87924e-12		FBgn0031566	CG2818	0.84	0		FBgn0030608	Lsd-2	0.557	3.13e-06		FBgn0011902	tRNA:Lys-TTT-1-1	0.83	0
FBgn0031474	CG2991	1.097	9.73043e-11		FBgn0053983	obst-H	0.84	1e-05		FBgn0026630	nes	0.557	0.000144901		FBgn0003295	ru	0.82	0
FBgn0020493	Dad	1.083	1.07101e-13		FBgn0261681	CG42728	0.84	1e-05		FBgn0029801	CG15771	0.553	2.29e-05		FBgn0031214	CG11374	0.82	0
FBgn0037174	CG14457	1.07	2.66946e-09		FBgn0036822	NijB	0.83	0		FBgn0036066	CG14160	0.552	0.000179708		FBgn0031688	Cyp28d2	0.82	0
FBgn0032120	CG33298	1.061	5.7661e-21		FBgn0086661	snoRNA:Psi28S-2566	0.83	0		FBgn0015924	crq	0.552	0.000305606		FBgn0052330	tRNA:Glu-CTC-3-1	0.82	0
FBgn0028550	Atf3	1.06	4.42473e-23		FBgn0261556	CG42674	0.83	1e-05		FBgn0284257	Ttd14	0.55	2.38e-09		FBgn0065104	snmRNA:158	0.82	0
FBgn0283680	IP3K2	1.06	1.25705e-19		FBgn0265487	mbl	0.81	1e-05		FBgn0016926	Pino	0.549	1.15e-05		FBgn0267487	Ptp61F	0.82	0
FBgn0263993	CG43736	1.054	5.24674e-10		FBgn0267659	lncRNA:CR45997	0.81	1e-05		FBgn0283521	lola	0.549	2.72e-05		FBgn0010379	Akt1	0.81	0
FBgn0016694	Pdp1	1.052	5.92337e-36		FBgn0003301	rut	0.8	0		FBgn0037279	CG1129	0.549	0.00030272		FBgn0031497	SerRS	0.81	0
FBgn0016078	wun	1.041	1.04954e-10		FBgn0004390	RasGAP1	0.8	0		FBgn0259238	CG42336	0.542	0.000148668		FBgn0031498	CG17260	0.81	0
FBgn0264785	Hph	1.034	4.15509e-10		FBgn0000079	Amy-p	0.8	1e-05		FBgn0243512	puc	0.539	4.77e-12		FBgn0037891	CG5214	0.81	0
FBgn0036007	path	1.026	4.61644e-10		FBgn0000568	Eip75B	0.8	1e-05		FBgn0263120	Acsl	0.539	2.51e-10		FBgn0003301	rut	0.79	0
FBgn0085423	GramD1B	1.021	1.57777e-09		FBgn0021760	chb	0.8	1e-05		FBgn0030196	Psf3	0.538	0.000235766		FBgn0036689	CG7730	0.79	0
FBgn0016917	Stat92E	1.018	5.57694e-14		FBgn0034195	Spn53F	0.8	1e-05		FBgn0261822	Bsg	0.532	3.36e-14		FBgn0036690	Ilp8	0.79	0
FBgn0267824	PRAS40	1.009	3.56839e-14		FBgn0086081	snoRNA:Me28S-A30	0.8	1e-05		FBgn0042102	CG18745	0.531	0.000268894		FBgn0036846	MESR6	0.79	0
FBgn0030520	Pdcd4	1.008	5.55677e-08		FBgn0262482	CG43072	0.8	1e-05		FBgn0033787	CG13321	0.529	0.000412546		FBgn0266935	lncRNA:CR45386	0.79	0
FBgn0264357	SNF4Agamma	1.003	1.5891e-19		FBgn0266810	asRNA:CR45272	0.8	1e-05		FBgn0000253	Cam	0.527	2.9e-09		FBgn0025574	Pli	0.78	0
FBgn0030838	CG5445	0.999	2.53326e-17		FBgn0011606	Klp3A	0.79	0		FBgn0263241	Mocs1	0.523	0.000104364		FBgn0031703	CG12512	0.78	0
FBgn0032633	Lrch	0.996	1.00245e-12		FBgn0263039	lncRNA:CR43334	0.79	0		FBgn0264785	Hph	0.523	0.000276226		FBgn0264370	lncRNA:CR43822	0.78	0
FBgn0028494	CG6424	0.996	1.69406e-11		FBgn0263342	lncRNA:CR43423	0.79	0		FBgn0030189	CG2909	0.519	0.000359556		FBgn0267730	lncRNA:CR46061	0.78	0
FBgn0027287	Gmap	0.996	1.02327e-09		FBgn0036984	CG13248	0.79	1e-05		FBgn0001404	egh	0.516	3.26e-09		FBgn0267731	lncRNA:CR46062	0.78	0
FBgn0015577	alpha-Est9	0.992	6.84978e-10		FBgn0267635	lncRNA:CR45973	0.79	1e-05		FBgn0015737	Hmu	0.516	0.000150756		FBgn0014007	Ptp69D	0.77	0
FBgn0266410	CG45050	0.99	8.53751e-14		FBgn0000097	aop	0.78	0		FBgn0036101	NijA	0.515	0.000315327		FBgn0036978	Toll-9	0.77	0
FBgn0027598	cindr	0.989	5.90845e-15		FBgn0003118	pnt	0.78	0		FBgn0004432	Cyp1	0.512	0.00026585		FBgn0042206	GstD10	0.77	0
FBgn0031449	CG31689	0.985	4.08951e-11		FBgn0030600	hiw	0.78	0		FBgn0036428	Gbs-70E	0.507	3.99e-08		FBgn0000079	Amy-p	0.76	0
FBgn0025632	CG4313	0.985	1.38074e-10		FBgn0052480	tRNA:Ile-TAT-1-1	0.78	0		FBgn0000308	chic	0.498	1.07e-07		FBgn0034195	Spn53F	0.76	0
FBgn0261618	larp	0.984	3.87537e-11		FBgn0263555	mir-4943	0.78	0		FBgn0036191	Sugb	0.496	6.02e-06		FBgn0035625	Blimp-1	0.76	0
FBgn0035989	CG3967	0.978	7.5903e-11		FBgn0004107	Cdk2	0.78	1e-05		FBgn0039941	CG17167	0.493	4.09e-09		FBgn0261238	Alh	0.76	0
FBgn0022764	Sin3A	0.974	4.15055e-14		FBgn0038821	CG17267	0.78	1e-05		FBgn0027532	CG7139	0.492	8.13e-06		FBgn0264087	Slob	0.76	0
FBgn0035542	DOR	0.972	4.83592e-12		FBgn0041147	ida	0.78	1e-05		FBgn0011217	eff	0.49	3.13e-06		FBgn0264997	lncRNA:CR44148	0.76	0
FBgn0036518	RhoGAP71E	0.97	7.65992e-13		FBgn0262185	mir-995	0.78	1e-05		FBgn0036449	bmm	0.489	3.66e-07		FBgn0266810	asRNA:CR45272	0.76	0
FBgn0035397	CG11486	0.953	9.9511e-10		FBgn0267736	asRNA:CR46067	0.78	1e-05		FBgn0030234	CG15211	0.488	5.73e-05		FBgn0267566	lncRNA:CR45906	0.76	0
FBgn0025879	Timp	0.947	8.04681e-08		FBgn0002069	AspRS	0.77	0		FBgn0015229	glec	0.487	2.51e-05		FBgn0010415	Sdc	0.75	0
FBgn0027335	Rip11	0.944	2.03972e-09		FBgn0013305	Nmda1	0.77	0		FBgn0001215	Hrb98DE	0.485	0.000182193		FBgn0033690	EndoG	0.75	0
FBgn0262656	Myc	0.943	2.79721e-10		FBgn0038515	CG5823	0.77	0		FBgn0003748	Treh	0.47	5.04e-06		FBgn0033692	wash	0.75	0
FBgn0035021	CG4622	0.938	7.13888e-18		FBgn0265457	lncRNA:CR44357	0.77	0		FBgn0001168	h	0.468	0.000329626		FBgn0036773	CG13698	0.75	0
FBgn0028341	Ptpmeg2	0.934	6.66985e-15		FBgn0266634	asRNA:CR45141	0.77	0		FBgn0028978	trbl	0.463	1.25e-05		FBgn0266802	asRNA:CR45264	0.75	0
FBgn0034723	CG13506	0.934	2.43011e-09		FBgn0035112	CG13877	0.75	0		FBgn0024947	NTPase	0.463	4.07e-05		FBgn0010113	hdc	0.74	0
FBgn0020912	Ptx1	0.925	1.29699e-13		FBgn0038960	CG13855	0.75	0		FBgn0037203	slif	0.462	2.06e-07		FBgn0010425	epsilonTry	0.74	0
FBgn0262127	kibra	0.923	5.59604e-19		FBgn0038961	CG13850	0.75	0		FBgn0040299	Myo28B1	0.462	7.92e-05		FBgn0019952	Orct	0.74	0
FBgn0263120	Acsl	0.92	4.23396e-13		FBgn0063924	Kaz1-ORFA	0.75	0		FBgn0035770	pst	0.462	0.000429867		FBgn0032225	CG5022	0.74	0
FBgn0020304	drongo	0.914	7.0924e-12		FBgn0087007	bbg	0.75	0		FBgn0053181	CG33181	0.461	4.43e-09		FBgn0032387	CG16965	0.74	0
FBgn0284221	Sema5c	0.905	5.56092e-12		FBgn0261279	lqfR	0.75	0		FBgn0044826	Pak3	0.461	1.65e-06		FBgn0035475	CG10866	0.74	0
FBgn0261930	vnd	0.897	3.75184e-11		FBgn0267696	lncRNA:CR46032	0.75	0		FBgn0265042	Irk1	0.461	0.000113047		FBgn0040297	Nhe2	0.74	0
FBgn0038197	foxo	0.871	4.89723e-21		FBgn0010223	Galphaf	0.75	1e-05		FBgn0011207	pelo	0.459	1.94e-05		FBgn0085329	CG34300	0.74	0
FBgn0266450	Kr-h1	0.868	2.35818e-10		FBgn0033301	CG12780	0.75	1e-05		FBgn0039714	Zip99C	0.459	6.98e-05		FBgn0086365	Orct2	0.74	0
FBgn0029915	CG14434	0.868	4.15925e-10		FBgn0038694	CG5217	0.75	1e-05		FBgn0266410	CG45050	0.458	1.55e-09		FBgn0262451	ban	0.74	0
FBgn0039350	jigr1	0.864	1.62479e-09		FBgn0266776	lncRNA:CR45241	0.75	1e-05		FBgn0031359	Rim2	0.457	8.09e-06		FBgn0263039	lncRNA:CR43334	0.74	0
FBgn0016031	lama	0.857	3.83589e-10		FBgn0267697	asRNA:CR46033	0.75	1e-05		FBgn0033448	hebe	0.45	1.65e-05		FBgn0263342	lncRNA:CR43423	0.74	0
FBgn0024315	Picot	0.851	1.4313e-09		FBgn0038247	Cad88C	0.74	0		FBgn0010246	Myo61F	0.45	2.81e-05		FBgn0004507	GlyP	0.73	0
FBgn0266411	sima	0.849	2.90092e-15		FBgn0038248	CG7886	0.74	0		FBgn0031836	CG11050	0.448	0.000101447		FBgn0039835	mRpL32	0.73	0
FBgn0086676	spin	0.847	2.75937e-10		FBgn0039827	CG1544	0.74	0		FBgn0033453	Sting	0.446	0.000598009		FBgn0039836	CG1750	0.73	0
FBgn0261822	Bsg	0.838	9.43833e-17		FBgn0014011	Rac2	0.73	0		FBgn0010235	Klc	0.444	0.000118784		FBgn0051005	qless	0.73	0
FBgn0034389	Mctp	0.838	8.46781e-10		FBgn0030077	CG15365	0.73	0		FBgn0011837	Tis11	0.443	2.07e-12		FBgn0004509	Fur1	0.72	0
FBgn0283741	prage	0.837	1.99249e-15		FBgn0034005	ItgaPS4	0.73	0		FBgn0259938	cwo	0.442	3.01e-08		FBgn0015376	cutlet	0.72	0
FBgn0041585	olf186-F	0.836	2.48054e-12		FBgn0259935	CG42458	0.73	0		FBgn0000116	Argk	0.441	1.23e-07		FBgn0031566	CG2818	0.72	0
FBgn0053113	Rtnl1	0.835	4.07765e-08		FBgn0035833	CG7565	0.73	1e-05		FBgn0003721	Tm1	0.439	6.36e-06		FBgn0039022	Nepl13	0.72	0
FBgn0033212	LRR	0.834	3.9634e-15		FBgn0046696	RNaseP:RNA	0.73	1e-05		FBgn0015623	Cpr	0.437	2.47e-05		FBgn0039025	Usp12-46	0.72	0
FBgn0265042	Irk1	0.827	1.3436e-08		FBgn0263544	mir-4949	0.73	1e-05		FBgn0052687	CG32687	0.436	9.6e-06		FBgn0039485	CG17189	0.72	0
FBgn0030052	CG12065	0.822	1.10348e-08		FBgn0023525	CG3191	0.72	0		FBgn0036993	CG5910	0.436	7.27e-05		FBgn0039486	CAH9	0.72	0
FBgn0040071	tara	0.82	1.18838e-22		FBgn0026090	CG14812	0.72	0		FBgn0035499	Chd64	0.435	2.96e-06		FBgn0259982	Uxt	0.72	0
FBgn0265140	Meltrin	0.819	9.72344e-19		FBgn0029608	CG3091	0.72	0		FBgn0016076	vri	0.432	3.04e-05		FBgn0263662	lncRNA:CR43653	0.72	0
FBgn0261703	gce	0.808	3.06352e-12		FBgn0031183	CG14621	0.72	0		FBgn0261930	vnd	0.431	1.18e-09		FBgn0267820	asRNA:CR46145	0.72	0
FBgn0025633	CG13366	0.805	2.49823e-19		FBgn0031184	CG14615	0.72	0		FBgn0024315	Picot	0.431	1.28e-07		FBgn0283467	Pol32	0.72	0
FBgn0034083	lbk	0.802	9.29209e-13		FBgn0085188	CG34159	0.72	0		FBgn0034706	CG11275	0.428	0.000506734		FBgn0283499	InR	0.72	0
FBgn0038917	CG6678	0.797	3.2992e-13		FBgn0266689	lncRNA:CR45179	0.72	1e-05		FBgn0259176	bun	0.425	0.000161974		FBgn0020647	KrT95D	0.71	0
FBgn0036684	CG3764	0.795	7.65915e-13		FBgn0010591	Sply	0.71	0		FBgn0017581	Lk6	0.424	1.84e-09		FBgn0036745	CG7484	0.71	0
FBgn0052091	CG32091	0.791	4.95e-08		FBgn0011205	fbl	0.71	0		FBgn0001098	Gdh	0.424	6.66e-05		FBgn0036746	Crtc	0.71	0
FBgn0037012	Rcd2	0.788	5.43629e-09		FBgn0033015	d4	0.71	0		FBgn0036502	CG7841	0.424	0.000569795		FBgn0053094	Synd	0.71	0
FBgn0262872	milt	0.786	6.69835e-12		FBgn0040262	Ugt36Ba	0.71	0		FBgn0260934	par-1	0.422	8.35e-06		FBgn0261552	ps	0.71	0
FBgn0031011	CG8034	0.784	7.9506e-11		FBgn0264572	asRNA:CR43944	0.71	0		FBgn0035397	CG11486	0.422	8.81e-06		FBgn0002868	MtnA	0.7	0
FBgn0259221	CG42321	0.782	5.46381e-10		FBgn0035936	Tsp66E	0.71	1e-05		FBgn0051198	CG31198	0.421	0.000371068		FBgn0267237	lncRNA:CR45677	0.7	0
FBgn0036663	CG9674	0.781	2.10809e-13		FBgn0264305	CG43783	0.71	1e-05		FBgn0038197	foxo	0.42	2.45e-12		FBgn0003209	raw	0.69	0
FBgn0036556	CG5830	0.779	7.80925e-09		FBgn0004797	mdy	0.7	0		FBgn0040777	CG14767	0.42	4.39e-05		FBgn0013733	shot	0.69	0
FBgn0034590	Magi	0.776	7.09427e-09		FBgn0022213	Cse1	0.7	0		FBgn0259834	out	0.417	9.28e-07		FBgn0016977	spen	0.69	0
FBgn0261985	Ptpmeg	0.763	1.10897e-16		FBgn0032166	CG4619	0.7	0		FBgn0032078	C1GalTA	0.417	8.51e-06		FBgn0086655	jing	0.69	0
FBgn0086779	step	0.763	7.18815e-10		FBgn0051739	AspRS-m	0.7	0		FBgn0037387	CG1213	0.417	0.000239777		FBgn0086676	spin	0.69	0
FBgn0263706	CG43658	0.761	7.33627e-26		FBgn0085432	pan	0.7	0		FBgn0014020	Rho1	0.415	5.84e-05		FBgn0265303	lncRNA:CR44276	0.69	0
FBgn0263392	Tet	0.756	6.05319e-22		FBgn0035475	CG10866	0.7	1e-05		FBgn0016694	Pdp1	0.414	1.3e-21		FBgn0265638	lncRNA:CR44445	0.69	0
FBgn0029895	CG14441	0.754	9.28863e-11		FBgn0035476	CG12766	0.7	1e-05		FBgn0263987	spoon	0.413	3.11e-06		FBgn0267744	lncRNA:CR46075	0.69	0
FBgn0020503	CLIP-190	0.752	3.29378e-08		FBgn0036804	Sgf11	0.7	1e-05		FBgn0004396	CrebA	0.412	4.08e-10		FBgn0015663	Dot	0.68	0
FBgn0028509	CenG1A	0.743	6.02997e-12		FBgn0038166	CG9588	0.7	1e-05		FBgn0016131	Cdk4	0.41	8.29e-05		FBgn0027356	Amph	0.68	0
FBgn0265998	Doa	0.739	1.25304e-18		FBgn0038167	Lkb1	0.7	1e-05		FBgn0013770	Cp1	0.409	3.48e-07		FBgn0034005	ItgaPS4	0.68	0
FBgn0023095	caps	0.728	2.9386e-28		FBgn0085283	CG34254	0.7	1e-05		FBgn0039045	CG17119	0.409	0.00059954		FBgn0034160	CG5550	0.68	0
FBgn0267336	Glut4EF	0.725	1.3068e-09		FBgn0085479	CG34450	0.69	0		FBgn0027493	AdSS	0.405	1.69e-05		FBgn0261793	Trf2	0.68	0
FBgn0034644	CG10082	0.721	7.67064e-08		FBgn0262979	lncRNA:CR43287	0.68	0		FBgn0028708	Mst85C	0.404	0.000446501		FBgn0263336	lncRNA:CR43417	0.68	0
FBgn0038826	Syp	0.717	5.87691e-18		FBgn0267695	lncRNA:CR46031	0.68	0		FBgn0043364	cbt	0.404	0.000558662		FBgn0264510	lncRNA:CR43909	0.68	0
FBgn0261444	CG3638	0.716	9.95095e-12		FBgn0038589	CG18598	0.67	0		FBgn0000575	emc	0.4	7.26e-05		FBgn0267103	lncRNA:CR45543	0.68	0
FBgn0283472	S6k	0.716	3.93192e-08		FBgn0038590	CG12320	0.67	0		FBgn0286516	aqz	0.4	0.000163115		FBgn0000097	aop	0.67	0
FBgn0027506	EDTP	0.714	7.956e-08		FBgn0263738	Ada2a	0.67	0		FBgn0038984	AdipoR	0.4	0.000249294		FBgn0016984	sktl	0.67	0
FBgn0261547	Exn	0.709	6.12433e-14		FBgn0003716	tkv	0.66	0		FBgn0028494	CG6424	0.399	1.67e-07		FBgn0023214	edl	0.67	0
FBgn0026179	siz	0.707	2.63469e-23		FBgn0013765	cnn	0.66	0		FBgn0265575	yin	0.398	2.71e-06		FBgn0033658	Twdlbeta	0.67	0
FBgn0032587	CG5953	0.705	1.34398e-13		FBgn0030954	CCKLR-17D3	0.66	0		FBgn0027843	CAH2	0.398	0.00031964		FBgn0053136	CG33136	0.67	0
FBgn0036373	Tgi	0.702	7.60855e-10		FBgn0030956	CG18259	0.66	0		FBgn0021979	l(2)k09913	0.398	0.000327806		FBgn0085259	CG34230	0.67	0
FBgn0026259	eIF5B	0.693	3.16308e-18		FBgn0050509	tRNA:Ile-AAT-1-8	0.66	0		FBgn0038257	smp-30	0.395	0.000377009		FBgn0261556	CG42674	0.67	0
FBgn0039492	CG6051	0.693	1.95369e-14		FBgn0265957	lncRNA:CR44744	0.66	0		FBgn0260960	Baldspot	0.394	1.86e-06		FBgn0265626	CG44434	0.67	0
FBgn0020278	loco	0.689	1.29547e-09		FBgn0000721	for	0.65	0		FBgn0004907	14-3-3zeta	0.394	3.89e-05		FBgn0265878	lncRNA:CR44667	0.67	0
FBgn0286511	Pld	0.689	1.5962e-08		FBgn0003016	osp	0.65	0		FBgn0017550	Rga	0.394	0.000380814		FBgn0002932	neur	0.66	0
FBgn0283499	InR	0.677	5.47245e-25		FBgn0004903	Rb97D	0.65	0		FBgn0039890	CG2316	0.393	5.45e-06		FBgn0063298	asRNA:CR31429	0.66	0
FBgn0030396	CG2556	0.677	5.05842e-10		FBgn0010909	msn	0.65	0		FBgn0001145	Gs2	0.391	0.000104459		FBgn0011785	BRWD3	0.65	0
FBgn0261552	ps	0.671	3.04739e-16		FBgn0026562	SPARC	0.65	0		FBgn0035101	p130CAS	0.39	2.53e-10		FBgn0028471	Nab2	0.65	0
FBgn0023215	Mnt	0.671	3.12776e-14		FBgn0032074	Tsp29Fa	0.65	0		FBgn0040384	CG32795	0.39	3.52e-05		FBgn0031005	Hs3st-B	0.65	0
FBgn0262519	Mi-2	0.667	7.61725e-16		FBgn0266350	lncRNA:CR44999	0.65	0		FBgn0038380	CG14877	0.39	0.000139139		FBgn0031006	rictor	0.65	0
FBgn0030847	CG12991	0.665	4.11524e-09		FBgn0000052	Pfas	0.64	0		FBgn0020443	eRF3	0.388	0.000118983		FBgn0033889	CG6701	0.65	0
FBgn0250823	gish	0.664	9.00565e-14		FBgn0010651	MFS14	0.64	0		FBgn0027547	CG1927	0.388	0.000348308		FBgn0034093	CG15706	0.65	0
FBgn0020445	E23	0.661	3.16586e-10		FBgn0010786	l(3)02640	0.64	0		FBgn0035266	Gk2	0.387	3.22e-06		FBgn0034094	Tsf3	0.65	0
FBgn0264894	CG44085	0.658	5.74919e-11		FBgn0034475	Obp56h	0.64	0		FBgn0283658	muc	0.386	0.000520592		FBgn0037937	Fer3	0.65	0
FBgn0052626	AMPdeam	0.654	4.65848e-08		FBgn0051643	CG31643	0.64	0		FBgn0085342	CG34313	0.385	0.000387182		FBgn0039840	pHCl-2	0.65	0
FBgn0050497	CG30497	0.652	5.81573e-22		FBgn0262317	mir-966	0.64	0		FBgn0085405	CG34376	0.382	1.49e-06		FBgn0052982	CG32982	0.65	0
FBgn0260442	rhea	0.65	3.74164e-13		FBgn0265661	lncRNA:CR44468	0.64	0		FBgn0039756	CG9743	0.382	0.000226246		FBgn0085376	CG34347	0.65	0
FBgn0261550	CG42668	0.65	2.93663e-08		FBgn0037937	Fer3	0.63	0		FBgn0011661	Moe	0.381	7.72e-12		FBgn0260965	CG42588	0.65	0
FBgn0032330	Samuel	0.643	1.98466e-14		FBgn0085357	CG34328	0.63	0		FBgn0028953	CG14478	0.381	1.75e-06		FBgn0262741	lncRNA:CR43126	0.65	0
FBgn0029504	CHES-1-like	0.643	3.48818e-12		FBgn0032717	CG10600	0.62	0		FBgn0033234	MFS12	0.381	0.000403477		FBgn0266350	lncRNA:CR44999	0.65	0
FBgn0033095	chk	0.63	4.64373e-08		FBgn0051752	CG31752	0.62	0		FBgn0010651	MFS14	0.38	1.25e-05		FBgn0267679	lncRNA:CR46015	0.65	0
FBgn0052529	Hers	0.629	1.31169e-14		FBgn0002526	LanA	0.61	0		FBgn0015286	Rala	0.38	1.93e-05		FBgn0267762	asRNA:CR46093	0.65	0
FBgn0031228	ND-15	0.627	6.07355e-19		FBgn0010303	hep	0.61	0		FBgn0033649	pyr	0.379	4.57e-08		FBgn0033639	CG9003	0.64	0
FBgn0263873	sick	0.627	1.22672e-11		FBgn0026575	hang	0.61	0		FBgn0026619	Taz	0.379	0.000506107		FBgn0036984	CG13248	0.64	0
FBgn0051632	sens-2	0.624	7.93624e-09		FBgn0035693	CG8219	0.61	0		FBgn0004179	Csp	0.378	0.000321802		FBgn0051522	CG31522	0.64	0
FBgn0052676	stx	0.622	2.34708e-13		FBgn0001092	Gapdh2	0.6	0		FBgn0038981	CG5346	0.375	1.09e-05		FBgn0053558	mim	0.64	0
FBgn0036816	Indy	0.622	1.77864e-09		FBgn0001105	Gbeta13F	0.6	0		FBgn0262975	cnc	0.374	0.000294491		FBgn0066292	CheB42c	0.64	0
FBgn0033494	KCNQ	0.621	1.1539e-23		FBgn0015359	CG2034	0.6	0		FBgn0267824	PRAS40	0.371	2.26e-07		FBgn0263620	asRNA:CR43629	0.64	0
FBgn0259228	C3G	0.617	1.40561e-10		FBgn0015360	oxt	0.6	0		FBgn0003053	peb	0.37	1.54e-07		FBgn0267635	lncRNA:CR45973	0.64	0
FBgn0262579	Ect4	0.615	3.07224e-17		FBgn0035323	CG13807	0.6	0		FBgn0017558	Pdk	0.37	2.6e-05		FBgn0011225	jar	0.63	0
FBgn0262582	cic	0.61	2.88471e-21		FBgn0036566	ClC-c	0.6	0		FBgn0001612	Grip91	0.37	6.87e-05		FBgn0033640	CG13198	0.63	0
FBgn0085370	Pde11	0.609	6.61941e-18		FBgn0036567	CG13074	0.6	0		FBgn0034639	CG15673	0.37	0.000660504		FBgn0034501	CG13868	0.63	0
FBgn0044020	Roc2	0.607	1.97489e-13		FBgn0037549	CG7878	0.6	0		FBgn0259481	Mob2	0.368	3.22e-06		FBgn0037358	elm	0.63	0
FBgn0052982	CG32982	0.602	8.40401e-17		FBgn0051619	nolo	0.6	0		FBgn0037386	CG1208	0.368	2.78e-05		FBgn0039419	CG12290	0.63	0
FBgn0016797	fz2	0.6	1.41872e-15		FBgn0261617	nej	0.6	0		FBgn0031474	CG2991	0.365	1.12e-06		FBgn0043884	mask	0.63	0
FBgn0040388	boi	0.588	8.66874e-11		FBgn0263523	mir-4972	0.6	0		FBgn0034718	wdp	0.362	3.6e-08		FBgn0044020	Roc2	0.63	0
FBgn0050015	CG30015	0.587	1.02707e-15		FBgn0264794	lncRNA:CR44024	0.6	0		FBgn0004914	Hnf4	0.361	3.73e-06		FBgn0051130	tRNA:Leu-TAA-4-1	0.63	0
FBgn0029881	pigs	0.575	1.7297e-20		FBgn0265428	asRNA:CR44340	0.6	0		FBgn0027621	Pfrx	0.359	7.99e-09		FBgn0085459	CG34430	0.63	0
FBgn0030505	NFAT	0.574	1.56389e-15		FBgn0002921	Atpalpha	0.58	0		FBgn0004374	neb	0.359	7.33e-07		FBgn0085460	CG34431	0.63	0
FBgn0085430	CG34401	0.573	8.27582e-08		FBgn0040653	IM4	0.58	0		FBgn0030747	CG4301	0.359	6.72e-05		FBgn0086347	Myo31DF	0.63	0
FBgn0038627	CG7694	0.568	7.69287e-09		FBgn0067905	IM14	0.58	0		FBgn0028394	CG17834	0.359	9.22e-05		FBgn0261452	scaRNA:MeU2-G25	0.63	0
FBgn0085408	Shroom	0.567	1.42257e-09		FBgn0085314	CR34285	0.58	0		FBgn0010786	l(3)02640	0.359	0.000240533		FBgn0262125	Sec23	0.63	0
FBgn0024321	NK7.1	0.566	1.04764e-17		FBgn0086613	Ino80	0.58	0		FBgn0004888	Scsalpha1	0.359	0.000487432		FBgn0264901	lncRNA:CR44092	0.63	0
FBgn0033638	CG9005	0.565	1.86285e-09		FBgn0005695	gcl	0.57	0		FBgn0035049	Mmp1	0.358	5.09e-08		FBgn0265853	lncRNA:CR44642	0.63	0
FBgn0027596	Kank	0.563	2.81478e-12		FBgn0037368	CG1239	0.57	0		FBgn0030484	GstT4	0.358	0.000355597		FBgn0266744	lncRNA:CR45217	0.63	0
FBgn0032694	MESR3	0.562	5.22281e-19		FBgn0037370	CG1236	0.57	0		FBgn0010223	Galphaf	0.357	0.000439675		FBgn0028341	Ptpmeg2	0.62	0
FBgn0260003	Dys	0.555	5.22663e-10		FBgn0040091	Ugt58Fa	0.57	0		FBgn0001105	Gbeta13F	0.354	0.000447365		FBgn0030148	CG3106	0.62	0
FBgn0267795	Frl	0.555	2.64474e-09		FBgn0050356	CG30356	0.57	0		FBgn0030529	Clic	0.353	2.99e-06		FBgn0030595	CG14406	0.62	0
FBgn0036316	CG10960	0.55	8.50852e-09		FBgn0086655	jing	0.57	0		FBgn0039109	CG10365	0.352	6.03e-05		FBgn0030596	CG12398	0.62	0
FBgn0035160	hng3	0.55	3.15945e-08		FBgn0263201	scaRNA:MeU1b-A234	0.57	0		FBgn0032955	CG2201	0.352	0.000334518		FBgn0035780	CG18417	0.62	0
FBgn0260945	Atg1	0.547	4.90559e-09		FBgn0263463	snoRNA:gcl-a	0.57	0		FBgn0038475	Keap1	0.351	0.00024859		FBgn0035781	CG8560	0.62	0
FBgn0036844	Mkp3	0.546	1.16767e-08		FBgn0266620	lncRNA:CR45127	0.57	0		FBgn0086361	alph	0.35	0.000491179		FBgn0264078	Flo2	0.62	0
FBgn0052479	Usp10	0.543	2.52519e-10		FBgn0032001	CG8360	0.56	0		FBgn0260959	MCPH1	0.348	9.96e-06		FBgn0020307	dve	0.61	0
FBgn0039647	jus	0.531	1.76978e-11		FBgn0262882	CG43237	0.55	0		FBgn0030400	Pits	0.344	9.51e-06		FBgn0026160	tna	0.61	0
FBgn0261885	osa	0.523	3.91784e-12		FBgn0265915	asRNA:CR44704	0.55	0		FBgn0264357	SNF4Agamma	0.34	3.08e-12		FBgn0030684	CG8260	0.61	0
FBgn0026160	tna	0.523	6.28841e-08		FBgn0266953	lncRNA:CR45404	0.55	0		FBgn0031011	CG8034	0.34	4.02e-08		FBgn0030685	Graf	0.61	0
FBgn0285955	cv-c	0.52	1.37541e-32		FBgn0000394	cv	0.54	0		FBgn0039858	CycG	0.34	2.38e-06		FBgn0030686	mRpL3	0.61	0
FBgn0259168	mnb	0.516	8.9835e-08		FBgn0003067	Pepck1	0.54	0		FBgn0052512	CG32512	0.34	0.000137035		FBgn0033652	ths	0.61	0
FBgn0038881	CG16791	0.511	1.80991e-12		FBgn0011217	eff	0.54	0		FBgn0039209	REPTOR	0.339	0.000105778		FBgn0034442	CG11257	0.61	0
FBgn0283451	br	0.507	7.50867e-13		FBgn0011555	thetaTry	0.54	0		FBgn0014002	Pdi	0.335	0.000134222		FBgn0034956	CG4324	0.61	0
FBgn0264490	Eip93F	0.505	1.3003e-21		FBgn0037026	CG3634	0.54	0		FBgn0030955	CG6891	0.335	0.000388914		FBgn0036485	FucTA	0.61	0
FBgn0265974	ttv	0.5	2.89796e-09		FBgn0037027	HIPP1	0.54	0		FBgn0003321	sbr	0.333	8.15e-07		FBgn0036486	Msh6	0.61	0
FBgn0036576	CG5151	0.497	2.01338e-11		FBgn0051365	CG31365	0.54	0		FBgn0031518	CG3277	0.332	0.000118049		FBgn0036487	Prp31	0.61	0
FBgn0020647	KrT95D	0.492	1.12551e-12		FBgn0263929	jvl	0.54	0		FBgn0001248	Idh	0.332	0.000352492		FBgn0053519	Unc-89	0.61	0
FBgn0050460	CG30460	0.488	8.73705e-09		FBgn0267081	asRNA:CR45525	0.54	0		FBgn0262656	Myc	0.331	1.99e-09		FBgn0259998	CG17571	0.61	0
FBgn0041092	tai	0.481	2.71708e-24		FBgn0002643	mam	0.53	0		FBgn0036007	path	0.331	4.29e-06		FBgn0260000	CG17570	0.61	0
FBgn0046225	CG17230	0.479	1.3719e-10		FBgn0024958	Irp-1A	0.53	0		FBgn0036493	CG7255	0.33	5.91e-05		FBgn0261439	SdhA	0.61	0
FBgn0025574	Pli	0.479	2.49627e-10		FBgn0038429	CG14882	0.53	0		FBgn0027844	CAH1	0.33	0.000365229		FBgn0266745	CG45218	0.61	0
FBgn0261243	Psa	0.479	6.74932e-09		FBgn0039013	CG4813	0.53	0		FBgn0030396	CG2556	0.327	4.39e-09		FBgn0267587	asRNA:CR45925	0.61	0
FBgn0035533	Cip4	0.474	8.77321e-15		FBgn0053533	lectin-37Db	0.53	0		FBgn0050502	fa2h	0.327	8.53e-05		FBgn0000721	for	0.6	0
FBgn0031118	RhoGAP19D	0.469	4.4756e-12		FBgn0263539	mir-4978	0.53	0		FBgn0030056	CAH3	0.327	0.000127947		FBgn0032694	MESR3	0.6	0
FBgn0016977	spen	0.45	5.40996e-13		FBgn0030027	CG1632	0.52	0		FBgn0034602	Lapsyn	0.326	0.000213373		FBgn0039760	CG9682	0.6	0
FBgn0262740	Evi5	0.447	5.15713e-08		FBgn0030029	CG15343	0.52	0		FBgn0262872	milt	0.325	2.84e-09		FBgn0085328	CG34299	0.6	0
FBgn0085421	Epac	0.441	7.07762e-10		FBgn0030030	CG1636	0.52	0		FBgn0010504	kermit	0.325	4.15e-06		FBgn0016794	dos	0.59	0
FBgn0261258	rgn	0.439	2.03879e-13		FBgn0037296	Prosbeta2R2	0.52	0		FBgn0266599	Hsc70-4	0.325	0.000653772		FBgn0032187	CG4839	0.59	0
FBgn0285917	sbb	0.438	1.36744e-24		FBgn0039941	CG17167	0.52	0		FBgn0250823	gish	0.324	3.3e-06		FBgn0262617	CG43143	0.59	0
FBgn0053208	Mical	0.437	4.72321e-09		FBgn0050485	CG30485	0.52	0		FBgn0024238	Fim	0.324	0.000128298		FBgn0265002	CG44153	0.59	0
FBgn0031150	bves	0.429	5.83112e-08		FBgn0085443	spri	0.52	0		FBgn0035432	ZnT63C	0.323	5.49e-05		FBgn0284408	trol	0.59	0
FBgn0260866	dnr1	0.414	1.60434e-10		FBgn0086356	tum	0.52	0		FBgn0033782	sug	0.321	6.53e-05		FBgn0032873	CG2614	0.58	0
FBgn0035142	Hipk	0.41	4.83268e-11		FBgn0259212	cno	0.52	0		FBgn0261985	Ptpmeg	0.32	2.01e-05		FBgn0034432	CG7461	0.58	0
FBgn0027339	jim	0.409	2.21845e-13		FBgn0030778	CG4678	0.49	0		FBgn0031190	CG12576	0.32	7.07e-05		FBgn0034618	CG9485	0.58	0
FBgn0266084	Fhos	0.407	1.05146e-12		FBgn0035888	CG7120	0.49	0		FBgn0033853	CG6145	0.32	0.000431359		FBgn0041210	HDAC4	0.58	0
FBgn0263995	cpo	0.399	9.66477e-23		FBgn0035889	mkg-p	0.49	0		FBgn0066101	LpR1	0.319	5.81e-07		FBgn0250824	CG33655	0.58	0
FBgn0265523	Smr	0.397	7.03512e-16		FBgn0016126	CaMKI	0.48	0		FBgn0033188	Drat	0.318	0.00057427		FBgn0261787	brun	0.58	0
FBgn0263144	bin3	0.393	1.0759e-08		FBgn0036978	Toll-9	0.48	0		FBgn0016917	Stat92E	0.317	4.73e-07		FBgn0263929	jvl	0.58	0
FBgn0263930	dally	0.389	1.77906e-17		FBgn0266619	asRNA:CR45126	0.48	0		FBgn0003396	shn	0.315	8.61e-15		FBgn0001297	kay	0.57	0
FBgn0263112	Mitf	0.386	8.40751e-10		FBgn0011236	ken	0.47	0		FBgn0028491	CG2930	0.315	3.53e-06		FBgn0002863	Acp95EF	0.57	0
FBgn0052369	CG32369	0.384	5.25322e-11		FBgn0025352	Thiolase	0.47	0		FBgn0036196	CG11658	0.315	5.41e-06		FBgn0003015	osk	0.57	0
FBgn0263490	mld	0.383	2.18504e-10		FBgn0030752	CG9947	0.47	0		FBgn0000568	Eip75B	0.315	6.79e-06		FBgn0030512	Nadsyn	0.57	0
FBgn0264089	sli	0.378	9.07104e-16		FBgn0037291	CG14662	0.46	0		FBgn0037001	ND-39	0.315	0.00020423		FBgn0031301	CG14339	0.57	0
FBgn0264491	how	0.372	2.62796e-08		FBgn0259734	Nost	0.46	0		FBgn0004876	cdi	0.314	1.06e-17		FBgn0032480	Edem2	0.57	0
FBgn0029941	CG1677	0.361	1.53932e-29		FBgn0262614	pyd	0.46	0		FBgn0015790	Rab11	0.314	0.000303975		FBgn0032587	CG5953	0.57	0
FBgn0267033	mamo	0.358	1.74908e-23		FBgn0264384	lncRNA:CR43836	0.46	0		FBgn0051719	RluA-1	0.31	0.000256898		FBgn0034045	CG8249	0.57	0
FBgn0041111	lilli	0.353	7.04248e-16		FBgn0021875	Zfrp8	0.45	0		FBgn0261618	larp	0.309	1.33e-06		FBgn0034046	tun	0.57	0
FBgn0025390	Mur2B	0.352	5.14583e-15		FBgn0023388	Dap160	0.41	0		FBgn0052103	CG32103	0.308	1.85e-06		FBgn0035267	CG13921	0.57	0
FBgn0262617	CG43143	0.35	5.1929e-09		FBgn0034645	ND-B12	0.4	0		FBgn0000244	by	0.306	0.000665587		FBgn0035431	CG14968	0.57	0
FBgn0052666	Drak	0.329	3.97596e-13		FBgn0050284	CG30284	0.4	0		FBgn0003159	CG2841	0.305	1.36e-05		FBgn0035976	PGRP-LC	0.57	0
FBgn0023407	B4	0.312	2.67593e-11		FBgn0264327	asRNA:CR43786	0.4	0		FBgn0033095	chk	0.302	5.95e-07		FBgn0037643	ScsbetaA	0.57	0
FBgn0261565	Lmpt	0.301	8.9965e-13		FBgn0034691	Synj	0.39	0		FBgn0262570	CG43110	0.302	0.000582463		FBgn0039170	CG13609	0.57	0

## Sheet: GO clusters_Myo1A
GO clusters enriched among the top 250 Ets21c-bound genes (transcribed vers. non-transcribed) in ECs (Myo1A-TS)
GO Cluster categories:		22 common GO terms among "transcribed" and "non-transcribed" genes	Fold enrichment		15 GO terms exclusively found among "transcribed" genes	Fold enrichment		40 GO terms exclusively found among "non-transcribed" genes	Fold enrichment
Development/differentiation		embryo development (GO:0009790)	2.88		pattern specification process (GO:0007389)	2.75		embryonic development via the syncytial blastoderm (GO:0001700)	5.43
Morphogenesis		regulation of multicellular organismal development (GO:2000026)	3.10		tissue development (GO:0009888)	2.27		embryo development ending in birth or egg hatching (GO:0009792)	4.80
Stress/stimulus/immune response		regulation of developmental process (GO:0050793)	2.53		epithelium development (GO:0060429)	2.23		positive regulation of developmental process (GO:0051094)	4.27
Signaling/cell communication		system development (GO:0048731)	2.35		tissue morphogenesis (GO:0048729)	2.73		instar larval or pupal development (GO:0002165)	3.86
Metabolism/Biosynthesis		cell development (GO:0048468)	2.68		response to stress (GO:0006950)	2.08		post-embryonic development (GO:0009791)	3.77
Growth/proliferation		animal organ development (GO:0048513)	2.19		response to chemical (GO:0042221)	2.29		regulation of cell development (GO:0060284)	3.63
Epithelia/Polarity		cell differentiation (GO:0030154)	2.44		response to stimulus (GO:0050896)	1.66		post-embryonic animal organ development (GO:0048569)	3.40
Cytoskeleton/Migration		cellular developmental process (GO:0048869)	2.42		establishment or maintenance of cell polarity (GO:0007163)	4.11		post-embryonic animal morphogenesis (GO:0009886)	3.72
Reproduction		multicellular organism development (GO:0007275)	2.07		morphogenesis of an epithelium (GO:0002009)	2.72		instar larval or pupal morphogenesis (GO:0048707)	3.68
Neurogenesis		developmental process (GO:0032502)	1.92		cellular process involved in reproduction in multicellular organism (GO:0022412)	2.30		metamorphosis (GO:0007552)	3.47
Other processes		anatomical structure development (GO:0048856)	1.97		gamete generation (GO:0007276)	2.20		post-embryonic animal organ morphogenesis (GO:0048563)	3.26
		animal organ morphogenesis (GO:0009887)	2.80		homeostatic process (GO:0042592)	2.80		imaginal disc morphogenesis (GO:0007560)	3.26
		anatomical structure morphogenesis (GO:0009653)	2.46		transmembrane transport (GO:0055085)	2.55		epithelial tube morphogenesis (GO:0060562)	3.05
		negative regulation of response to stimulus (GO:0048585)	3.50		regulation of biological quality (GO:0065008)	2.07		tube morphogenesis (GO:0035239)	2.95
		nervous system development (GO:0007399)	2.75		localization (GO:0051179)	1.88		cell morphogenesis (GO:0000902)	2.90
		neurogenesis (GO:0022008)	2.89					cellular component morphogenesis (GO:0032989)	2.74
		generation of neurons (GO:0048699)	2.86					regulation of response to stimulus (GO:0048583)	2.57
		neuron differentiation (GO:0030182)	2.77					transmembrane receptor protein tyrosine kinase signaling pathway (GO:0007169)	6.87
		regulation of multicellular organismal process (GO:0051239)	3.06					regulation of intracellular signal transduction (GO:1902531)	3.38
		negative regulation of biological process (GO:0048519)	2.42					regulation of signal transduction (GO:0009966)	2.98
		positive regulation of biological process (GO:0048518)	2.15					regulation of cell communication (GO:0010646)	2.70
		multicellular organismal process (GO:0032501)	1.68					regulation of signaling (GO:0023051)	2.70
								dorsal closure (GO:0007391)	6.25
								actin cytoskeleton organization (GO:0030036)	4.61
								actin filament-based process (GO:0030029)	4.23
								cell projection organization (GO:0030030)	2.79
								oogenesis (GO:0048477)	2.73
								germ cell development (GO:0007281)	2.62
								developmental process involved in reproduction (GO:0003006)	2.54
								locomotion (GO:0040011)	2.79
								neuron development (GO:0048666)	2.77
								positive regulation of multicellular organismal process (GO:0051240)	4.40
								regulation of transport (GO:0051049)	4.20
								regulation of localization (GO:0032879)	3.22
								negative regulation of cellular process (GO:0048523)	2.49
								positive regulation of cellular process (GO:0048522)	2.22
								cellular component organization (GO:0016043)	1.72
								regulation of cellular process (GO:0050794)	1.67
								regulation of biological process (GO:0050789)	1.63
								biological regulation (GO:0065007)	1.55

## Sheet: GO clusters_esg
GO clusters enriched among the top 250 Ets21c-bound genes in (transcribed vers. non-transcribed) in ISCs/EBs (esg-TS)
GO Cluster categories:		23 common GO terms among "transcribed" and "non-transcribed" genes	Fold enrichment		125 GO terms exclusively found among "transcribed" genes	Fold enrichment		14 GO terms exclusively found among "non-transcribed" genes	Fold enrichment
Development/Differentiation		regulation of developmental process (GO:0050793)	3.29		imaginal disc-derived appendage development (GO:0048737)	4.48		R3/R4 cell differentiation (GO:0048056)	22.52
Morphogenesis		tissue development (GO:0009888)	3.23		appendage development (GO:0048736)	4.41		developmental growth involved in morphogenesis (GO:0060560)	7.72
Stress/stimulus/immune response		animal organ development (GO:0048513)	3.05		regulation of developmental growth (GO:0048638)	4.40		embryonic development via the syncytial blastoderm (GO:0001700)	4.97
Signaling/Cell communication		regulation of multicellular organismal development (GO:2000026)	3.03		wing disc development (GO:0035220)	4.33		embryo development ending in birth or egg hatching (GO:0009792)	4.76
Metabolism/Biosynthesis		system development (GO:0048731)	2.88		negative regulation of developmental process (GO:0051093)	4.11		cell fate commitment (GO:0045165)	4.61
Growth/proliferation		cell differentiation (GO:0030154)	2.77		instar larval or pupal development (GO:0002165)	3.91		embryo development (GO:0009790)	3.77
Epithelia/Polarity		cellular developmental process (GO:0048869)	2.73		imaginal disc development (GO:0007444)	3.88		embryonic morphogenesis (GO:0048598)	5.36
Cytoskeleton/Migration		developmental process (GO:0032502)	2.37		post-embryonic animal organ development (GO:0048569)	3.78		JNK cascade (GO:0007254)	17.30
Reproduction		anatomical structure development (GO:0048856)	2.36		respiratory system development (GO:0060541)	3.73		stress-activated MAPK cascade (GO:0051403)	14.91
Neurogenesis		animal organ morphogenesis (GO:0009887)	3.62		post-embryonic development (GO:0009791)	3.57		immune system process (GO:0002376)	3.65
Other processes		tissue morphogenesis (GO:0048729)	3.38		tube development (GO:0035295)	3.52		cell growth (GO:0016049)	8.21
		anatomical structure morphogenesis (GO:0009653)	2.74		regulation of cell development (GO:0060284)	3.49		cell population proliferation (GO:0008283)	4.83
		regulation of signal transduction (GO:0009966)	3.50		regulation of cell differentiation (GO:0045595)	3.47		morphogenesis of embryonic epithelium (GO:0016331)	6.92
		growth (GO:0040007)	4.26		cell development (GO:0048468)	2.86		dorsal closure (GO:0007391)	8.01
		developmental growth (GO:0048589)	4.26		multicellular organism development (GO:0007275)	2.39
		morphogenesis of an epithelium (GO:0002009)	3.40		wing disc morphogenesis (GO:0007472)	4.74
		epithelium development (GO:0060429)	3.34		imaginal disc-derived wing morphogenesis (GO:0007476)	4.71
		germ cell development (GO:0007281)	2.63		post-embryonic appendage morphogenesis (GO:0035120)	4.70
		oogenesis (GO:0048477)	2.63		imaginal disc-derived appendage morphogenesis (GO:0035114)	4.57
		cellular process involved in reproduction in multicellular organism (GO:0022412)	2.57		appendage morphogenesis (GO:0035107)	4.53
		female gamete generation (GO:0007292)	2.52		post-embryonic animal morphogenesis (GO:0009886)	4.30
		nervous system development (GO:0007399)	2.96		post-embryonic animal organ morphogenesis (GO:0048563)	4.25
		regulation of multicellular organismal process (GO:0051239)	3.10		imaginal disc morphogenesis (GO:0007560)	4.25
					instar larval or pupal morphogenesis (GO:0048707)	4.18
					metamorphosis (GO:0007552)	4.06
					tube morphogenesis (GO:0035239)	3.55
					cellular component morphogenesis (GO:0032989)	3.14
					cell morphogenesis involved in differentiation (GO:0000904)	3.10
					cell morphogenesis (GO:0000902)	3.05
					plasma membrane bounded cell projection morphogenesis (GO:0120039)	3.03
					cell projection morphogenesis (GO:0048858)	3.01
					cell part morphogenesis (GO:0032990)	2.95
					anatomical structure formation involved in morphogenesis (GO:0048646)	2.94
					regulation of immune system process (GO:0002682)	3.79
					cellular response to hormone stimulus (GO:0032870)	6.74
					response to hormone (GO:0009725)	5.48
					negative regulation of response to stimulus (GO:0048585)	4.91
					cellular response to chemical stimulus (GO:0070887)	3.43
					regulation of response to stimulus (GO:0048583)	3.27
					positive regulation of response to stimulus (GO:0048584)	2.82
					response to external stimulus (GO:0009605)	2.32
					response to chemical (GO:0042221)	2.25
					cellular response to stimulus (GO:0051716)	1.98
					response to stimulus (GO:0050896)	1.86
					negative regulation of intracellular signal transduction (GO:1902532)	6.85
					negative regulation of signal transduction (GO:0009968)	5.08
					negative regulation of cell communication (GO:0010648)	4.90
					negative regulation of signaling (GO:0023057)	4.89
					regulation of intracellular signal transduction (GO:1902531)	3.88
					regulation of cell communication (GO:0010646)	3.27
					regulation of signaling (GO:0023051)	3.27
					signal transduction (GO:0007165)	2.15
					cell communication (GO:0007154)	2.05
					regulation of RNA biosynthetic process (GO:2001141)	2.65
					regulation of RNA metabolic process (GO:0051252)	2.54
					regulation of cellular biosynthetic process (GO:0031326)	2.45
					regulation of biosynthetic process (GO:0009889)	2.45
					regulation of nucleobase-containing compound metabolic process (GO:0019219)	2.43
					regulation of cellular macromolecule biosynthetic process (GO:2000112)	2.41
					regulation of macromolecule biosynthetic process (GO:0010556)	2.40
					regulation of nitrogen compound metabolic process (GO:0051171)	2.31
					regulation of cellular metabolic process (GO:0031323)	2.30
					regulation of primary metabolic process (GO:0080090)	2.25
					positive regulation of metabolic process (GO:0009893)	2.25
					regulation of macromolecule metabolic process (GO:0060255)	2.22
					regulation of metabolic process (GO:0019222)	2.20
					cellular component organization or biogenesis (GO:0071840)	1.80
					regulation of cell growth (GO:0001558)	7.48
					negative regulation of growth (GO:0045926)	5.57
					regulation of growth (GO:0040008)	5.05
					regulation of cellular component size (GO:0032535)	4.41
					epithelial tube morphogenesis (GO:0060562)	3.84
					columnar/cuboidal epithelial cell differentiation (GO:0002065)	3.39
					epithelial cell differentiation (GO:0030855)	3.17
					actin cytoskeleton organization (GO:0030036)	5.24
					actin filament-based process (GO:0030029)	5.03
					cell migration (GO:0016477)	4.99
					cell motility (GO:0048870)	4.25
					movement of cell or subcellular component (GO:0006928)	2.88
					plasma membrane bounded cell projection organization (GO:0120036)	2.54
					gamete generation (GO:0007276)	2.50
					developmental process involved in reproduction (GO:0003006)	2.50
					sexual reproduction (GO:0019953)	2.20
					multi-organism reproductive process (GO:0044703)	2.20
					multicellular organismal reproductive process (GO:0048609)	2.16
					reproductive process (GO:0022414)	2.06
					striated muscle cell differentiation (GO:0051146)	7.03
					muscle cell differentiation (GO:0042692)	6.19
					regulation of locomotion (GO:0040012)	5.43
					muscle structure development (GO:0061061)	4.41
					regulation of nervous system development (GO:0051960)	3.33
					locomotion (GO:0040011)	3.28
					neuron projection development (GO:0031175)	3.14
					neurogenesis (GO:0022008)	3.08
					cell morphogenesis involved in neuron differentiation (GO:0048667)	3.04
					neuron projection morphogenesis (GO:0048812)	3.04
					generation of neurons (GO:0048699)	3.02
					neuron development (GO:0048666)	2.89
					neuron differentiation (GO:0030182)	2.78
					negative regulation of multicellular organismal process (GO:0051241)	4.43
					anion transport (GO:0006820)	4.31
					localization of cell (GO:0051674)	4.17
					regulation of localization (GO:0032879)	3.75
					pattern specification process (GO:0007389)	3.10
					regulation of organelle organization (GO:0033043)	3.07
					regulation of cellular component organization (GO:0051128)	3.07
					negative regulation of cellular process (GO:0048523)	2.75
					regulation of transcription, DNA-templated (GO:0006355)	2.65
					regulation of nucleic acid-templated transcription (GO:1903506)	2.65
					negative regulation of biological process (GO:0048519)	2.55
					positive regulation of cellular process (GO:0048522)	2.53
					regulation of transcription by RNA polymerase II (GO:0006357)	2.46
					positive regulation of biological process (GO:0048518)	2.39
					regulation of gene expression (GO:0010468)	2.31
					regulation of biological quality (GO:0065008)	2.12
					regulation of biological process (GO:0050789)	2.02
					multi-organism process (GO:0051704)	1.99
					biological regulation (GO:0065007)	1.92
					multicellular organismal process (GO:0032501)	1.90
					cellular component organization (GO:0016043)	1.89
					localization (GO:0051179)	1.81
					cellular process (GO:0009987)	1.37
					regulation of lipid localization (GO:1905952)	9.29
					regulation of cellular component movement (GO:0051270)	5.52
					regulation of cellular process (GO:0050794)	2.05

## Sheet: GO anylsis_esg_T
GO cluster analysis using geneontology.org
Uploaded gene list: Top 250 genes bound by Ets21c and PolII (transcribed) in ISCs/EBs (esg-TS)
Analysis Type:	PANTHER Overrepresentation Test (Released 20181113)
Annotation Version and Release Date:	GO Ontology database Released 2019-01-01
Analyzed List:	upload_1 (Drosophila melanogaster)
Reference List:	Drosophila melanogaster (all genes in database)
Test Type:	FISHER
Correction:	BONFERRONI
Bonferroni count:	3400
GO biological process complete	Drosophila melanogaster - REFLIST (13767)	upload_1 (247)	upload_1 (expected)	upload_1 (over/under)	upload_1 (fold Enrichment)	upload_1 (P-value)
regulation of lipid localization (GO:1905952)	48	8	.86	+	9.29	1.93E-02
regulation of cell growth (GO:0001558)	82	11	1.47	+	7.48	2.37E-03
striated muscle cell differentiation (GO:0051146)	103	13	1.85	+	7.03	4.32E-04
negative regulation of intracellular signal transduction (GO:1902532)	122	15	2.19	+	6.85	6.28E-05
cellular response to hormone stimulus (GO:0032870)	91	11	1.63	+	6.74	6.02E-03
muscle cell differentiation (GO:0042692)	117	13	2.10	+	6.19	1.65E-03
negative regulation of growth (GO:0045926)	110	11	1.97	+	5.57	3.21E-02
regulation of cellular component movement (GO:0051270)	111	11	1.99	+	5.52	3.48E-02
response to hormone (GO:0009725)	122	12	2.19	+	5.48	1.47E-02
regulation of locomotion (GO:0040012)	113	11	2.03	+	5.43	4.06E-02
actin cytoskeleton organization (GO:0030036)	234	22	4.20	+	5.24	3.02E-06
negative regulation of signal transduction (GO:0009968)	318	29	5.71	+	5.08	1.06E-08
regulation of growth (GO:0040008)	309	28	5.54	+	5.05	2.97E-08
actin filament-based process (GO:0030029)	255	23	4.58	+	5.03	2.60E-06
cell migration (GO:0016477)	279	25	5.01	+	4.99	5.18E-07
negative regulation of response to stimulus (GO:0048585)	386	34	6.93	+	4.91	3.02E-10
negative regulation of cell communication (GO:0010648)	341	30	6.12	+	4.90	1.01E-08
negative regulation of signaling (GO:0023057)	342	30	6.14	+	4.89	1.08E-08
wing disc morphogenesis (GO:0007472)	282	24	5.06	+	4.74	3.23E-06
imaginal disc-derived wing morphogenesis (GO:0007476)	272	23	4.88	+	4.71	8.25E-06
post-embryonic appendage morphogenesis (GO:0035120)	320	27	5.74	+	4.70	3.22E-07
imaginal disc-derived appendage morphogenesis (GO:0035114)	329	27	5.90	+	4.57	5.75E-07
appendage morphogenesis (GO:0035107)	332	27	5.96	+	4.53	6.95E-07
imaginal disc-derived appendage development (GO:0048737)	336	27	6.03	+	4.48	8.90E-07
negative regulation of multicellular organismal process (GO:0051241)	214	17	3.84	+	4.43	2.44E-03
appendage development (GO:0048736)	341	27	6.12	+	4.41	1.21E-06
regulation of cellular component size (GO:0032535)	177	14	3.18	+	4.41	2.50E-02
muscle structure development (GO:0061061)	215	17	3.86	+	4.41	2.60E-03
regulation of developmental growth (GO:0048638)	228	18	4.09	+	4.40	1.24E-03
wing disc development (GO:0035220)	373	29	6.69	+	4.33	3.83E-07
anion transport (GO:0006820)	181	14	3.25	+	4.31	3.17E-02
post-embryonic animal morphogenesis (GO:0009886)	454	35	8.15	+	4.30	4.67E-09
growth (GO:0040007)	183	14	3.28	+	4.26	3.56E-02
developmental growth (GO:0048589)	183	14	3.28	+	4.26	3.56E-02
post-embryonic animal organ morphogenesis (GO:0048563)	393	30	7.05	+	4.25	2.70E-07
imaginal disc morphogenesis (GO:0007560)	393	30	7.05	+	4.25	2.70E-07
cell motility (GO:0048870)	328	25	5.88	+	4.25	1.17E-05
instar larval or pupal morphogenesis (GO:0048707)	440	33	7.89	+	4.18	4.35E-08
localization of cell (GO:0051674)	334	25	5.99	+	4.17	1.65E-05
negative regulation of developmental process (GO:0051093)	217	16	3.89	+	4.11	1.29E-02
metamorphosis (GO:0007552)	467	34	8.38	+	4.06	4.43E-08
instar larval or pupal development (GO:0002165)	542	38	9.72	+	3.91	7.00E-09
regulation of intracellular signal transduction (GO:1902531)	359	25	6.44	+	3.88	6.36E-05
imaginal disc development (GO:0007444)	546	38	9.80	+	3.88	8.63E-09
epithelial tube morphogenesis (GO:0060562)	465	32	8.34	+	3.84	7.24E-07
regulation of immune system process (GO:0002682)	235	16	4.22	+	3.79	3.32E-02
post-embryonic animal organ development (GO:0048569)	457	31	8.20	+	3.78	1.98E-06
regulation of localization (GO:0032879)	461	31	8.27	+	3.75	2.42E-06
respiratory system development (GO:0060541)	239	16	4.29	+	3.73	4.05E-02
animal organ morphogenesis (GO:0009887)	724	47	12.99	+	3.62	1.64E-10
post-embryonic development (GO:0009791)	609	39	10.93	+	3.57	4.73E-08
tube morphogenesis (GO:0035239)	503	32	9.02	+	3.55	4.59E-06
tube development (GO:0035295)	697	44	12.51	+	3.52	2.98E-09
regulation of signal transduction (GO:0009966)	748	47	13.42	+	3.50	5.06E-10
regulation of cell development (GO:0060284)	335	21	6.01	+	3.49	4.63E-03
regulation of cell differentiation (GO:0045595)	418	26	7.50	+	3.47	2.77E-04
cellular response to chemical stimulus (GO:0070887)	341	21	6.12	+	3.43	6.05E-03
morphogenesis of an epithelium (GO:0002009)	591	36	10.60	+	3.40	1.18E-06
columnar/cuboidal epithelial cell differentiation (GO:0002065)	329	20	5.90	+	3.39	1.29E-02
tissue morphogenesis (GO:0048729)	610	37	10.94	+	3.38	7.25E-07
epithelium development (GO:0060429)	969	58	17.39	+	3.34	2.85E-12
regulation of nervous system development (GO:0051960)	352	21	6.32	+	3.33	9.72E-03
regulation of developmental process (GO:0050793)	746	44	13.38	+	3.29	2.60E-08
locomotion (GO:0040011)	628	37	11.27	+	3.28	1.57E-06
regulation of cell communication (GO:0010646)	851	50	15.27	+	3.27	8.34E-10
regulation of signaling (GO:0023051)	851	50	15.27	+	3.27	8.34E-10
regulation of response to stimulus (GO:0048583)	973	57	17.46	+	3.27	1.31E-11
tissue development (GO:0009888)	1053	61	18.89	+	3.23	1.79E-12
epithelial cell differentiation (GO:0030855)	405	23	7.27	+	3.17	7.10E-03
neuron projection development (GO:0031175)	426	24	7.64	+	3.14	4.81E-03
cellular component morphogenesis (GO:0032989)	640	36	11.48	+	3.14	8.99E-06
regulation of multicellular organismal process (GO:0051239)	773	43	13.87	+	3.10	2.79E-07
pattern specification process (GO:0007389)	504	28	9.04	+	3.10	7.89E-04
cell morphogenesis involved in differentiation (GO:0000904)	450	25	8.07	+	3.10	3.65E-03
neurogenesis (GO:0022008)	888	49	15.93	+	3.08	1.36E-08
regulation of organelle organization (GO:0033043)	399	22	7.16	+	3.07	1.87E-02
regulation of cellular component organization (GO:0051128)	780	43	13.99	+	3.07	3.66E-07
animal organ development (GO:0048513)	1169	64	20.97	+	3.05	3.75E-12
cell morphogenesis (GO:0000902)	512	28	9.19	+	3.05	1.07E-03
cell morphogenesis involved in neuron differentiation (GO:0048667)	403	22	7.23	+	3.04	2.18E-02
neuron projection morphogenesis (GO:0048812)	404	22	7.25	+	3.04	2.26E-02
regulation of multicellular organismal development (GO:2000026)	588	32	10.55	+	3.03	1.58E-04
plasma membrane bounded cell projection morphogenesis (GO:0120039)	405	22	7.27	+	3.03	2.35E-02
generation of neurons (GO:0048699)	848	46	15.21	+	3.02	1.22E-07
cell projection morphogenesis (GO:0048858)	407	22	7.30	+	3.01	2.53E-02
nervous system development (GO:0007399)	1054	56	18.91	+	2.96	1.20E-09
cell part morphogenesis (GO:0032990)	416	22	7.46	+	2.95	3.50E-02
anatomical structure formation involved in morphogenesis (GO:0048646)	549	29	9.85	+	2.94	1.29E-03
neuron development (GO:0048666)	560	29	10.05	+	2.89	1.90E-03
movement of cell or subcellular component (GO:0006928)	696	36	12.49	+	2.88	7.19E-05
system development (GO:0048731)	1665	86	29.87	+	2.88	1.85E-16
cell development (GO:0048468)	1308	67	23.47	+	2.86	1.52E-11
positive regulation of response to stimulus (GO:0048584)	454	23	8.15	+	2.82	4.24E-02
neuron differentiation (GO:0030182)	681	34	12.22	+	2.78	4.17E-04
cell differentiation (GO:0030154)	1630	81	29.24	+	2.77	3.40E-14
negative regulation of cellular process (GO:0048523)	1218	60	21.85	+	2.75	3.16E-09
anatomical structure morphogenesis (GO:0009653)	1484	73	26.63	+	2.74	4.48E-12
cellular developmental process (GO:0048869)	1674	82	30.03	+	2.73	4.47E-14
regulation of RNA biosynthetic process (GO:2001141)	1116	53	20.02	+	2.65	3.47E-07
regulation of transcription, DNA-templated (GO:0006355)	1116	53	20.02	+	2.65	3.47E-07
regulation of nucleic acid-templated transcription (GO:1903506)	1116	53	20.02	+	2.65	3.47E-07
germ cell development (GO:0007281)	721	34	12.94	+	2.63	1.49E-03
oogenesis (GO:0048477)	594	28	10.66	+	2.63	1.71E-02
cellular process involved in reproduction in multicellular organism (GO:0022412)	869	40	15.59	+	2.57	2.31E-04
negative regulation of biological process (GO:0048519)	1420	65	25.48	+	2.55	9.10E-09
regulation of RNA metabolic process (GO:0051252)	1229	56	22.05	+	2.54	5.43E-07
plasma membrane bounded cell projection organization (GO:0120036)	593	27	10.64	+	2.54	4.65E-02
positive regulation of cellular process (GO:0048522)	1368	62	24.54	+	2.53	4.54E-08
female gamete generation (GO:0007292)	663	30	11.90	+	2.52	1.68E-02
gamete generation (GO:0007276)	935	42	16.78	+	2.50	2.49E-04
developmental process involved in reproduction (GO:0003006)	825	37	14.80	+	2.50	1.88E-03
regulation of transcription by RNA polymerase II (GO:0006357)	679	30	12.18	+	2.46	3.45E-02
regulation of cellular biosynthetic process (GO:0031326)	1319	58	23.66	+	2.45	6.89E-07
regulation of biosynthetic process (GO:0009889)	1322	58	23.72	+	2.45	7.47E-07
regulation of nucleobase-containing compound metabolic process (GO:0019219)	1287	56	23.09	+	2.43	3.36E-06
regulation of cellular macromolecule biosynthetic process (GO:2000112)	1270	55	22.79	+	2.41	5.47E-06
regulation of macromolecule biosynthetic process (GO:0010556)	1276	55	22.89	+	2.40	5.98E-06
positive regulation of biological process (GO:0048518)	1537	66	27.58	+	2.39	7.45E-08
multicellular organism development (GO:0007275)	2287	98	41.03	+	2.39	7.55E-14
developmental process (GO:0032502)	2706	115	48.55	+	2.37	1.64E-17
anatomical structure development (GO:0048856)	2644	112	47.44	+	2.36	9.83E-17
response to external stimulus (GO:0009605)	912	38	16.36	+	2.32	7.17E-03
regulation of nitrogen compound metabolic process (GO:0051171)	1786	74	32.04	+	2.31	1.42E-08
regulation of gene expression (GO:0010468)	1497	62	26.86	+	2.31	1.69E-06
regulation of cellular metabolic process (GO:0031323)	1867	77	33.50	+	2.30	7.65E-09
response to chemical (GO:0042221)	1114	45	19.99	+	2.25	1.62E-03
regulation of primary metabolic process (GO:0080090)	1810	73	32.47	+	2.25	7.71E-08
positive regulation of metabolic process (GO:0009893)	844	34	15.14	+	2.25	4.76E-02
regulation of macromolecule metabolic process (GO:0060255)	1912	76	34.30	+	2.22	5.63E-08
regulation of metabolic process (GO:0019222)	2049	81	36.76	+	2.20	9.57E-09
sexual reproduction (GO:0019953)	1114	44	19.99	+	2.20	3.40E-03
multi-organism reproductive process (GO:0044703)	1115	44	20.00	+	2.20	3.47E-03
multicellular organismal reproductive process (GO:0048609)	1108	43	19.88	+	2.16	1.02E-02
signal transduction (GO:0007165)	1037	40	18.61	+	2.15	1.95E-02
regulation of biological quality (GO:0065008)	1314	50	23.58	+	2.12	2.06E-03
reproductive process (GO:0022414)	1247	46	22.37	+	2.06	1.22E-02
cell communication (GO:0007154)	1303	48	23.38	+	2.05	6.82E-03
regulation of cellular process (GO:0050794)	3509	129	62.96	+	2.05	2.76E-15
regulation of biological process (GO:0050789)	3815	138	68.45	+	2.02	1.79E-16
multi-organism process (GO:0051704)	1431	51	25.67	+	1.99	9.75E-03
cellular response to stimulus (GO:0051716)	1519	54	27.25	+	1.98	4.06E-03
biological regulation (GO:0065007)	4268	147	76.57	+	1.92	2.39E-16
multicellular organismal process (GO:0032501)	3462	118	62.11	+	1.90	1.57E-10
cellular component organization (GO:0016043)	2597	88	46.59	+	1.89	2.77E-06
response to stimulus (GO:0050896)	2640	88	47.37	+	1.86	6.23E-06
localization (GO:0051179)	2126	69	38.14	+	1.81	2.82E-03
cellular component organization or biogenesis (GO:0071840)	2725	88	48.89	+	1.80	4.06E-05
cellular process (GO:0009987)	6652	164	119.35	+	1.37	5.73E-05
Unclassified (UNCLASSIFIED)	2608	28	46.79	-	.60	0.00E00

## Sheet: GO analysis_esg_NT
GO cluster analysis using geneontology.org
Uploaded gene list: Top 250 genes bound by Ets21c but not PolII (non-transcribed) in ISCs/EBs (esg-TS)
Analysis Type:	PANTHER Overrepresentation Test (Released 20181113)
Annotation Version and Release Date:	GO Ontology database Released 2019-01-01
Analyzed List:	upload_1 (Drosophila melanogaster)
Reference List:	Drosophila melanogaster (all genes in database)
Test Type:	FISHER
Correction:	BONFERRONI
Bonferroni count:	3400
GO biological process complete	Drosophila melanogaster - REFLIST (13767)	upload_1 (191)	upload_1 (expected)	upload_1 (over/under)	upload_1 (fold Enrichment)	upload_1 (P-value)
R3/R4 cell differentiation (GO:0048056)	16	5	.22	+	22.52	2.64E-02
JNK cascade (GO:0007254)	25	6	.35	+	17.30	1.14E-02
stress-activated MAPK cascade (GO:0051403)	29	6	.40	+	14.91	2.41E-02
cell growth (GO:0016049)	79	9	1.10	+	8.21	1.07E-02
dorsal closure (GO:0007391)	108	12	1.50	+	8.01	3.01E-04
developmental growth involved in morphogenesis (GO:0060560)	84	9	1.17	+	7.72	1.69E-02
morphogenesis of embryonic epithelium (GO:0016331)	125	12	1.73	+	6.92	1.30E-03
embryonic morphogenesis (GO:0048598)	242	18	3.36	+	5.36	6.07E-05
growth (GO:0040007)	183	13	2.54	+	5.12	1.01E-02
developmental growth (GO:0048589)	183	13	2.54	+	5.12	1.01E-02
embryonic development via the syncytial blastoderm (GO:0001700)	174	12	2.41	+	4.97	3.25E-02
cell population proliferation (GO:0008283)	179	12	2.48	+	4.83	4.25E-02
embryo development ending in birth or egg hatching (GO:0009792)	197	13	2.73	+	4.76	2.15E-02
cell fate commitment (GO:0045165)	297	19	4.12	+	4.61	2.31E-04
embryo development (GO:0009790)	516	27	7.16	+	3.77	2.02E-05
immune system process (GO:0002376)	316	16	4.38	+	3.65	4.53E-02
female gamete generation (GO:0007292)	663	30	9.20	+	3.26	6.44E-05
oogenesis (GO:0048477)	594	26	8.24	+	3.15	1.18E-03
morphogenesis of an epithelium (GO:0002009)	591	25	8.20	+	3.05	3.69E-03
tissue morphogenesis (GO:0048729)	610	25	8.46	+	2.95	6.39E-03
regulation of multicellular organismal process (GO:0051239)	773	31	10.72	+	2.89	5.04E-04
regulation of multicellular organismal development (GO:2000026)	588	23	8.16	+	2.82	3.56E-02
regulation of developmental process (GO:0050793)	746	29	10.35	+	2.80	2.49E-03
animal organ morphogenesis (GO:0009887)	724	27	10.04	+	2.69	1.33E-02
regulation of signal transduction (GO:0009966)	748	27	10.38	+	2.60	2.38E-02
germ cell development (GO:0007281)	721	26	10.00	+	2.60	3.65E-02
cellular process involved in reproduction in multicellular organism (GO:0022412)	869	30	12.06	+	2.49	2.57E-02
tissue development (GO:0009888)	1053	35	14.61	+	2.40	5.96E-03
epithelium development (GO:0060429)	969	32	13.44	+	2.38	2.06E-02
animal organ development (GO:0048513)	1169	38	16.22	+	2.34	4.82E-03
nervous system development (GO:0007399)	1054	33	14.62	+	2.26	4.84E-02
system development (GO:0048731)	1665	48	23.10	+	2.08	3.45E-03
anatomical structure morphogenesis (GO:0009653)	1484	42	20.59	+	2.04	3.44E-02
cell differentiation (GO:0030154)	1630	45	22.61	+	1.99	2.77E-02
cellular developmental process (GO:0048869)	1674	46	23.22	+	1.98	2.13E-02
anatomical structure development (GO:0048856)	2644	64	36.68	+	1.74	1.10E-02
developmental process (GO:0032502)	2706	65	37.54	+	1.73	1.27E-02
Unclassified (UNCLASSIFIED)	2608	25	36.18	-	.69	0.00E00

## Sheet: GO analysis_Myo1A_T
GO cluster analysis using geneontology.org
Uploaded gene list: Top 250 genes bound by Ets21c and PolII (transcribed) in ECs (Myo1A-TS)
Analysis Type:	PANTHER Overrepresentation Test (Released 20181113)
Annotation Version and Release Date:	GO Ontology database Released 2019-01-01
Analyzed List:	upload_1 (Drosophila melanogaster)
Reference List:	Drosophila melanogaster (all genes in database)
Test Type:	FISHER
Correction:	BONFERRONI
Bonferroni count:	3400
GO biological process complete	Drosophila melanogaster - REFLIST (13767)	upload_1 (248)	upload_1 (expected)	upload_1 (over/under)	upload_1 (fold Enrichment)	upload_1 (P-value)
establishment or maintenance of cell polarity (GO:0007163)	216	16	3.89	+	4.11	1.28E-02
negative regulation of response to stimulus (GO:0048585)	386	21	6.95	+	3.02	3.98E-02
embryo development (GO:0009790)	516	27	9.30	+	2.90	4.30E-03
homeostatic process (GO:0042592)	475	24	8.56	+	2.80	3.04E-02
pattern specification process (GO:0007389)	504	25	9.08	+	2.75	2.65E-02
tissue morphogenesis (GO:0048729)	610	30	10.99	+	2.73	3.63E-03
morphogenesis of an epithelium (GO:0002009)	591	29	10.65	+	2.72	5.82E-03
regulation of multicellular organismal development (GO:2000026)	588	28	10.59	+	2.64	1.54E-02
nervous system development (GO:0007399)	1054	49	18.99	+	2.58	4.74E-06
neurogenesis (GO:0022008)	888	41	16.00	+	2.56	1.59E-04
generation of neurons (GO:0048699)	848	39	15.28	+	2.55	3.94E-04
transmembrane transport (GO:0055085)	609	28	10.97	+	2.55	2.89E-02
animal organ morphogenesis (GO:0009887)	724	33	13.04	+	2.53	8.18E-03
regulation of developmental process (GO:0050793)	746	34	13.44	+	2.53	5.47E-03
neuron differentiation (GO:0030182)	681	31	12.27	+	2.53	1.11E-02
regulation of multicellular organismal process (GO:0051239)	773	33	13.92	+	2.37	2.07E-02
cellular process involved in reproduction in multicellular organism (GO:0022412)	869	36	15.65	+	2.30	1.69E-02
response to chemical (GO:0042221)	1114	46	20.07	+	2.29	5.56E-04
tissue development (GO:0009888)	1053	43	18.97	+	2.27	3.12E-03
epithelium development (GO:0060429)	969	39	17.46	+	2.23	1.54E-02
gamete generation (GO:0007276)	935	37	16.84	+	2.20	3.68E-02
system development (GO:0048731)	1665	65	29.99	+	2.17	6.94E-06
cell development (GO:0048468)	1308	49	23.56	+	2.08	3.92E-03
response to stress (GO:0006950)	1122	42	20.21	+	2.08	2.54E-02
regulation of biological quality (GO:0065008)	1314	49	23.67	+	2.07	4.29E-03
anatomical structure morphogenesis (GO:0009653)	1484	55	26.73	+	2.06	1.02E-03
animal organ development (GO:0048513)	1169	43	21.06	+	2.04	3.42E-02
cell differentiation (GO:0030154)	1630	59	29.36	+	2.01	6.66E-04
cellular developmental process (GO:0048869)	1674	59	30.16	+	1.96	1.62E-03
negative regulation of biological process (GO:0048519)	1420	50	25.58	+	1.95	1.70E-02
multicellular organism development (GO:0007275)	2287	79	41.20	+	1.92	1.83E-05
localization (GO:0051179)	2126	72	38.30	+	1.88	2.70E-04
positive regulation of biological process (GO:0048518)	1537	52	27.69	+	1.88	3.53E-02
developmental process (GO:0032502)	2706	86	48.75	+	1.76	1.68E-04
anatomical structure development (GO:0048856)	2644	84	47.63	+	1.76	2.18E-04
response to stimulus (GO:0050896)	2640	79	47.56	+	1.66	1.03E-02
multicellular organismal process (GO:0032501)	3462	97	62.36	+	1.56	6.76E-03
Unclassified (UNCLASSIFIED)	2608	37	46.98	-	.79	0.00E00

## Sheet: GO anlysis_Myo1A_NT
GO cluster analysis using geneontology.org
Uploaded gene list: Top 250 genes bound by Ets21c but not PolII (non-transcribed) in ECs (Myo1A-TS)
Analysis Type:	PANTHER Overrepresentation Test (Released 20181113)
Annotation Version and Release Date:	GO Ontology database Released 2019-01-01
Analyzed List:	upload_1 (Drosophila melanogaster)
Reference List:	Drosophila melanogaster (all genes in database)
Test Type:	FISHER
Correction:	BONFERRONI
Bonferroni count:	3400
GO biological process complete	Drosophila melanogaster - REFLIST (13767)	upload_1 (204)	upload_1 (expected)	upload_1 (over/under)	upload_1 (fold Enrichment)	upload_1 (P-value)
transmembrane receptor protein tyrosine kinase signaling pathway (GO:0007169)	108	11	1.60	+	6.87	4.45E-03
dorsal closure (GO:0007391)	108	10	1.60	+	6.25	2.98E-02
embryonic development via the syncytial blastoderm (GO:0001700)	174	14	2.58	+	5.43	2.26E-03
embryo development ending in birth or egg hatching (GO:0009792)	197	14	2.92	+	4.80	8.95E-03
actin cytoskeleton organization (GO:0030036)	234	16	3.47	+	4.61	2.74E-03
positive regulation of multicellular organismal process (GO:0051240)	261	17	3.87	+	4.40	2.32E-03
positive regulation of developmental process (GO:0051094)	253	16	3.75	+	4.27	7.18E-03
actin filament-based process (GO:0030029)	255	16	3.78	+	4.23	7.91E-03
regulation of transport (GO:0051049)	257	16	3.81	+	4.20	8.70E-03
instar larval or pupal development (GO:0002165)	542	31	8.03	+	3.86	8.65E-07
post-embryonic development (GO:0009791)	609	34	9.02	+	3.77	1.93E-07
post-embryonic animal morphogenesis (GO:0009886)	454	25	6.73	+	3.72	1.12E-04
instar larval or pupal morphogenesis (GO:0048707)	440	24	6.52	+	3.68	2.56E-04
regulation of cell development (GO:0060284)	335	18	4.96	+	3.63	1.46E-02
negative regulation of response to stimulus (GO:0048585)	386	20	5.72	+	3.50	7.11E-03
metamorphosis (GO:0007552)	467	24	6.92	+	3.47	7.31E-04
post-embryonic animal organ development (GO:0048569)	457	23	6.77	+	3.40	1.89E-03
regulation of intracellular signal transduction (GO:1902531)	359	18	5.32	+	3.38	3.61E-02
post-embryonic animal organ morphogenesis (GO:0048563)	393	19	5.82	+	3.26	3.34E-02
imaginal disc morphogenesis (GO:0007560)	393	19	5.82	+	3.26	3.34E-02
regulation of localization (GO:0032879)	461	22	6.83	+	3.22	7.82E-03
regulation of multicellular organismal development (GO:2000026)	588	27	8.71	+	3.10	1.04E-03
regulation of multicellular organismal process (GO:0051239)	773	35	11.45	+	3.06	2.02E-05
epithelial tube morphogenesis (GO:0060562)	465	21	6.89	+	3.05	3.03E-02
regulation of signal transduction (GO:0009966)	748	33	11.08	+	2.98	1.07E-04
tube morphogenesis (GO:0035239)	503	22	7.45	+	2.95	2.98E-02
cell morphogenesis (GO:0000902)	512	22	7.59	+	2.90	3.88E-02
neurogenesis (GO:0022008)	888	38	13.16	+	2.89	1.79E-05
embryo development (GO:0009790)	516	22	7.65	+	2.88	4.36E-02
generation of neurons (GO:0048699)	848	36	12.57	+	2.86	5.93E-05
animal organ morphogenesis (GO:0009887)	724	30	10.73	+	2.80	1.78E-03
locomotion (GO:0040011)	628	26	9.31	+	2.79	1.12E-02
cell projection organization (GO:0030030)	604	25	8.95	+	2.79	1.77E-02
neuron differentiation (GO:0030182)	681	28	10.09	+	2.77	5.14E-03
neuron development (GO:0048666)	560	23	8.30	+	2.77	4.88E-02
nervous system development (GO:0007399)	1054	43	15.62	+	2.75	5.78E-06
cellular component morphogenesis (GO:0032989)	640	26	9.48	+	2.74	1.56E-02
oogenesis (GO:0048477)	594	24	8.80	+	2.73	4.08E-02
regulation of cell communication (GO:0010646)	851	34	12.61	+	2.70	6.36E-04
regulation of signaling (GO:0023051)	851	34	12.61	+	2.70	6.36E-04
cell development (GO:0048468)	1308	52	19.38	+	2.68	1.72E-07
germ cell development (GO:0007281)	721	28	10.68	+	2.62	1.48E-02
regulation of response to stimulus (GO:0048583)	973	37	14.42	+	2.57	5.57E-04
developmental process involved in reproduction (GO:0003006)	825	31	12.22	+	2.54	8.29E-03
regulation of developmental process (GO:0050793)	746	28	11.05	+	2.53	2.75E-02
negative regulation of cellular process (GO:0048523)	1218	45	18.05	+	2.49	5.52E-05
anatomical structure morphogenesis (GO:0009653)	1484	54	21.99	+	2.46	1.74E-06
cell differentiation (GO:0030154)	1630	59	24.15	+	2.44	2.36E-07
negative regulation of biological process (GO:0048519)	1420	51	21.04	+	2.42	9.25E-06
cellular developmental process (GO:0048869)	1674	60	24.81	+	2.42	2.20E-07
system development (GO:0048731)	1665	58	24.67	+	2.35	1.68E-06
positive regulation of cellular process (GO:0048522)	1368	45	20.27	+	2.22	1.48E-03
animal organ development (GO:0048513)	1169	38	17.32	+	2.19	2.16E-02
positive regulation of biological process (GO:0048518)	1537	49	22.78	+	2.15	9.77E-04
multicellular organism development (GO:0007275)	2287	70	33.89	+	2.07	3.96E-06
anatomical structure development (GO:0048856)	2644	77	39.18	+	1.97	3.56E-06
developmental process (GO:0032502)	2706	77	40.10	+	1.92	9.67E-06
cellular component organization (GO:0016043)	2597	66	38.48	+	1.72	1.87E-02
multicellular organismal process (GO:0032501)	3462	86	51.30	+	1.68	5.11E-04
regulation of cellular process (GO:0050794)	3509	87	52.00	+	1.67	5.62E-04
regulation of biological process (GO:0050789)	3815	92	56.53	+	1.63	5.25E-04
biological regulation (GO:0065007)	4268	98	63.24	+	1.55	1.94E-03
Unclassified (UNCLASSIFIED)	2608	22	38.65	-	.57	0.00E00
