# Supplementary material for: Ets21c Governs Tissue Renewal, Stress Tolerance, and Aging in the Drosophila Intestine
Source: Cell Rep. 2019 Jun 4;27(10):3019–3033.e5. doi: 10.1016/j.celrep.2019.05.025 (PMC6581828; doi:10.1016/j.celrep.2019.05.025)
Supplement: Table S4. TaDa-Seq Comparison to Published Genome-wide Sequencing Datasets, Related to Table S2 and Figure 4 [file mmc4.xlsx]

## Sheet: Gene data set comparison
1783 Ets21c-bound & transcribed genes in the adult gut		2146 Regulated genes in 30-day compared to 2-day old guts		837 Ets21c-dependent gene expression in imaginal disc tumors		22 Putative Ets21c target genes
(TaDa-seq esg-TS & Myo1A-TS, this paper)		(RNA-seq, Guo et al. 2014)		(RNA-seq, Külshammer et al. 2015)		(Shared between the 3 data sets)
Flybase ID	Gene name	Flybase ID	Gene name	Flybase ID	Gene name	Flybase ID	Gene name
FBgn0000042	Act5C	FBgg0000312	TORC	FBgn0261504	7SLRNA:CR42652	FBgn0015577	alpha-Est9
FBgn0000043	Act42A	FBgn0000008	a	FBgn0011293	a10	FBgn0028550	Atf3
FBgn0000053	Gart	FBgn0000042	Act5C	FBgn0031791	AANATL2	FBgn0034705	CG11170
FBgn0000064	Ald1	FBgn0000043	Act42A	FBgn0023129	aay	FBgn0050281	CG30281
FBgn0000097	aop	FBgn0000064	Ald	FBgn0000022	ac	FBgn0052091	CG32091
FBgn0000116	Argk	FBgn0000083	AnxB9	FBgn0011559	Acp36DE	FBgn0032025	CG7778
FBgn0000117	arm	FBgn0000084	AnxB10	FBgn0000045	Act79B	FBgn0038071	Dtg
FBgn0000139	ash2	FBgn0000136	as	FBgn0036752	Adgf-A	FBgn0002733	E(spl)mbeta-HLH
FBgn0000150	awd	FBgn0000140	asp	FBgn0015010	Ag5r	FBgn0264490	Eip93F
FBgn0000163	baz	FBgn0000146	aub	FBgn0020508	Ag5r2	FBgn0005660	Ets21C
FBgn0000180	bib	FBgn0000147	aurA	FBgn0000061	al	FBgn0035160	hng3
FBgn0000229	bsk	FBgn0000152	Axs	FBgn0012036	Aldh	FBgn0285926	Imp
FBgn0000244	by	FBgn0000163	baz	FBgn0283479	Alp1	FBgn0283680	IP3K2
FBgn0000250	cact	FBgn0000180	bib	FBgn0015577	alpha-Est9	FBgn0010395	Itgbn
FBgn0000251	cad	FBgn0000246	c(3)G	FBgn0011746	ana	FBgn0032264	Lip4
FBgn0000253	Cam	FBgn0000276	CecA1	FBgn0012037	Ance	FBgn0030993	Mec2
FBgn0000259	CkIIbeta	FBgn0000279	CecC	FBgn0032536	Ance-3	FBgn0027601	pdgy
FBgn0000261	Cat	FBgn0000308	chic	FBgn0260642	Antp	FBgn0035976	PGRP-LC
FBgn0000273	Pka-C1	FBgn0000330	cm	FBgn0267408	AOX1	FBgn0030964	Pvf1
FBgn0000308	chic	FBgn0000346	comt	FBgn0267978	ap	FBgn0036411	Sox21a
FBgn0000318	cl	FBgn0000392	cup	FBgn0015903	apt	FBgn0053542	upd3
FBgn0000339	cni	FBgn0000395	cv-2	FBgn0033926	Arc1	FBgn0045842	yuri
FBgn0000370	crc	FBgn0000404	CycA	FBgn0023535	arg
FBgn0000394	cv	FBgn0000405	CycB	FBgn0000116	Argk
FBgn0000395	cv-2	FBgn0000448	Hr3	FBgn0266429	AstA-R1
FBgn0000447	Dhod	FBgn0000463	Dl	FBgn0032336	AstC
FBgn0000455	Dip-C	FBgn0000527	e	FBgn0028550	Atf3
FBgn0000463	Dl	FBgn0000557	eEF1α2	FBgn0025525	bab2
FBgn0000477	DNaseII	FBgn0000567	Eip74EF	FBgn0013433	beat-Ia
FBgn0000536	eas	FBgn0000578	ena	FBgn0030538	betaNACtes1
FBgn0000541	E(bx)	FBgn0000588	esc	FBgn0026263	bip1
FBgn0000546	EcR	FBgn0000615	exu	FBgn0035608	blanks
FBgn0000559	eEF2	FBgn0000636	Fas3	FBgn0035625	Blimp-1
FBgn0000565	Eip71CD	FBgn0000674	flo	FBgn0000529	bsh
FBgn0000566	Eip55E	FBgn0000709	fliI	FBgn0005666	bt
FBgn0000567	Eip74EF	FBgn0000719	fog	FBgn0040491	Buffy
FBgn0000568	Eip75B	FBgn0001086	fzy	FBgn0004863	C15
FBgn0000575	emc	FBgn0001090	bnb	FBgn0264386	Ca-alpha1T
FBgn0000659	fkh	FBgn0001104	Gαi	FBgn0037100	CapaR
FBgn0000719	fog	FBgn0001105	Gbeta13F	FBgn0024249	cato
FBgn0000721	for	FBgn0001112	Gld	FBgn0026144	CBP
FBgn0000723	FER	FBgn0001137	grk	FBgn0039396	CCAP-R
FBgn0001078	ftz-f1	FBgn0001186	Hex-A	FBgn0033058	CCHa2-R
FBgn0001091	Gapdh1	FBgn0001197	His2Av	FBgn0259231	CCKLR-17D1
FBgn0001092	Gapdh2	FBgn0001206	Hmr	FBgn0052499	Cda4
FBgn0001098	Gdh	FBgn0001208	Hn	FBgn0265082	Cdep
FBgn0001104	Galphai	FBgn0001218	Hsc70-3	FBgn0000277	CecA2
FBgn0001105	Gbeta13F	FBgn0001223	Hsp22	FBgn0032785	CG10026
FBgn0001125	Got2	FBgn0001224	Hsp23	FBgn0037498	CG10029
FBgn0001145	Gs2	FBgn0001233	Hsp83	FBgn0034441	CG10081
FBgn0001149	GstD1	FBgn0001234	lncRNA:Hsrω	FBgn0030349	CG10353
FBgn0001168	h	FBgn0001253	ImpE1	FBgn0035452	CG10359
FBgn0001186	Hex-A	FBgn0001257	ImpL2	FBgn0035656	CG10479
FBgn0001187	Hex-C	FBgn0001258	Ldh	FBgn0039321	CG10550
FBgn0001215	Hrb98DE	FBgn0001291	Jra	FBgn0035619	CG10592
FBgn0001218	Hsc70-3	FBgn0001297	kay	FBgn0036289	CG10657
FBgn0001222	Hsf	FBgn0001321	knk	FBgn0036360	CG10713
FBgn0001248	Idh	FBgn0001612	Grip91	FBgn0033830	CG10814
FBgn0001257	ImpL2	FBgn0001941	ifc	FBgn0029963	CG10920
FBgn0001296	kar	FBgn0001961	Arpc1	FBgn0036316	CG10960
FBgn0001297	kay	FBgn0001981	esg	FBgn0031735	CG11029
FBgn0001341	Mybbp1A	FBgn0001987	Gli	FBgn0034693	CG11073
FBgn0001404	egh	FBgn0002121	l(2)gl	FBgn0030511	CG11158
FBgn0001612	Grip91	FBgn0002306	sas	FBgn0034705	CG11170
FBgn0001941	ifc	FBgn0002466	sti	FBgn0033067	CG11211
FBgn0001942	eIF4A	FBgn0002524	lace	FBgn0037195	CG11226
FBgn0001981	esg	FBgn0002525	Lam	FBgn0036346	CG11251
FBgn0001994	crp	FBgn0002526	LanA	FBgn0031835	CG11319
FBgn0002069	AspRS	FBgn0002531	Lcp1	FBgn0035490	CG1136
FBgn0002121	l(2)gl	FBgn0002542	lds	FBgn0037454	CG1137
FBgn0002284	Prosbeta6	FBgn0002543	robo2	FBgn0040359	CG11380
FBgn0002413	dco	FBgn0002576	lz	FBgn0037167	CG11425
FBgn0002441	l(3)mbt	FBgn0002609	E(spl)m3-HLH	FBgn0039864	CG11550
FBgn0002524	lace	FBgn0002643	mam	FBgn0030541	CG11584
FBgn0002543	robo2	FBgn0002645	Map205	FBgn0040551	CG11686
FBgn0002567	Rab32	FBgn0002673	twe	FBgn0031264	CG11835
FBgn0002570	Mal-A1	FBgn0002707	mei-9	FBgn0039316	CG11893
FBgn0002578	Kaz-m1	FBgn0002715	mei-S332	FBgn0014427	CG11899
FBgn0002579	RpL36	FBgn0002716	mei-W68	FBgn0036678	CG11905
FBgn0002609	E(spl)m3-HLH	FBgn0002732	E(spl)malpha-BFM	FBgn0035429	CG12017
FBgn0002626	RpL32	FBgn0002733	E(spl)mβ-HLH	FBgn0035179	CG12038
FBgn0002716	mei-W68	FBgn0002872	mu2	FBgn0029810	CG12239
FBgn0002733	E(spl)mbeta-HLH	FBgn0002873	mud	FBgn0030676	CG12379
FBgn0002778	mnd	FBgn0002878	mus101	FBgn0030542	CG12481
FBgn0002781	mod(mdg4)	FBgn0002891	mus205	FBgn0038968	CG12499
FBgn0002838	ms(3)K81	FBgn0002899	mus301	FBgn0031703	CG12512
FBgn0002914	Myb	FBgn0002905	mus308	FBgn0036872	CG12519
FBgn0002921	Atpalpha	FBgn0002906	Blm	FBgn0036324	CG12520
FBgn0002931	net	FBgn0002924	ncd	FBgn0038157	CG12538
FBgn0002932	neur	FBgn0002932	neur	FBgn0030586	CG12539
FBgn0002973	numb	FBgn0002948	nod	FBgn0030570	CG12540
FBgn0002985	odd	FBgn0002989	okr	FBgn0046294	CG12699
FBgn0003008	or	FBgn0003008	or	FBgn0035522	CG1273
FBgn0003016	osp	FBgn0003015	osk	FBgn0037206	CG12768
FBgn0003053	peb	FBgn0003041	pbl	FBgn0037798	CG12817
FBgn0003079	Raf	FBgn0003048	pcx	FBgn0037078	CG12971
FBgn0003118	pnt	FBgn0003068	per	FBgn0035501	CG1299
FBgn0003124	polo	FBgn0003082	phr	FBgn0036605	CG13041
FBgn0003159	CG2841	FBgn0003089	pip	FBgn0036599	CG13044
FBgn0003169	put	FBgn0003118	pnt	FBgn0040796	CG13064
FBgn0003175	px	FBgn0003124	polo	FBgn0036590	CG13065
FBgn0003205	Ras85D	FBgn0003165	pum	FBgn0032803	CG13082
FBgn0003209	raw	FBgn0003187	qua	FBgn0032139	CG13116
FBgn0003231	ref(2)P	FBgn0003189	r	FBgn0033721	CG13159
FBgn0003261	Rm62	FBgn0003205	Ras85D	FBgn0033592	CG13215
FBgn0003274	RpLP2	FBgn0003209	raw	FBgn0033591	CG13216
FBgn0003277	RpII215	FBgn0003227	rec	FBgn0033594	CG13226
FBgn0003295	ru	FBgn0003231	ref(2)P	FBgn0040764	CG13230
FBgn0003310	S	FBgn0003254	rib	FBgn0037013	CG13250
FBgn0003317	sax	FBgn0003257	r-l	FBgn0032614	CG13284
FBgn0003321	sbr	FBgn0003268	rod	FBgn0040827	CG13315
FBgn0003328	scb	FBgn0003285	rst	FBgn0037627	CG13318
FBgn0003345	sd	FBgn0003310	S	FBgn0036419	CG13482
FBgn0003371	sgg	FBgn0003317	sax	FBgn0034662	CG13492
FBgn0003390	shf	FBgn0003328	scb	FBgn0039217	CG13627
FBgn0003391	shg	FBgn0003345	sd	FBgn0030539	CG1368
FBgn0003396	shn	FBgn0003346	RanGAP	FBgn0036781	CG13699
FBgn0003464	sol	FBgn0003353	sei	FBgn0035582	CG13705
FBgn0003475	spir	FBgn0003390	shf	FBgn0035578	CG13707
FBgn0003480	spn-B	FBgn0003391	shg	FBgn0035563	CG13716
FBgn0003502	Btk29A	FBgn0003401	shu	FBgn0036390	CG13738
FBgn0003507	srp	FBgn0003448	sna	FBgn0039041	CG13838
FBgn0003557	Su(dx)	FBgn0003464	sol	FBgn0034506	CG13870
FBgn0003575	su(sable)	FBgn0003480	spn-B	FBgn0031763	CG13996
FBgn0003638	su(w[a])	FBgn0003483	spn-E	FBgn0031677	CG14036
FBgn0003660	Syb	FBgn0003495	spz	FBgn0029606	CG14052
FBgn0003716	tkv	FBgn0003514	sqh	FBgn0036860	CG14086
FBgn0003721	Tm1	FBgn0003525	stg	FBgn0036323	CG14118
FBgn0003731	Egfr	FBgn0003545	sub	FBgn0036205	CG14131
FBgn0003748	Treh	FBgn0003676	CCT1	FBgn0039429	CG14238
FBgn0003870	ttk	FBgn0003701	thr	FBgn0039467	CG14253
FBgn0003888	betaTub60D	FBgn0003731	Egfr	FBgn0039479	CG14257
FBgn0003892	ptc	FBgn0003748	Treh	FBgn0038695	CG14280
FBgn0003942	RpS27A	FBgn0003870	ttk	FBgn0038632	CG14301
FBgn0003996	w	FBgn0003884	alphaTub84B	FBgn0038509	CG14332
FBgn0003997	hid	FBgn0003888	betaTub60D	FBgn0032894	CG14402
FBgn0004106	Cdk1	FBgn0003943	Ubi-p63E	FBgn0029898	CG14439
FBgn0004132	boca	FBgn0003961	Uro	FBgn0027578	CG14526
FBgn0004167	kst	FBgn0003969	vap	FBgn0039613	CG14527
FBgn0004177	mts	FBgn0003978	vls	FBgn0037129	CG14565
FBgn0004179	Csp	FBgn0003984	vn	FBgn0037127	CG14566
FBgn0004228	mex1	FBgn0004106	Cdk1	FBgn0037126	CG14567
FBgn0004362	HmgD	FBgn0004108	Nrt	FBgn0037124	CG14568
FBgn0004369	Ptp99A	FBgn0004168	5-HT1A	FBgn0033054	CG14591
FBgn0004374	neb	FBgn0004170	sc	FBgn0040892	CG14634
FBgn0004379	Klp67A	FBgn0004228	mex1	FBgn0037326	CG14669
FBgn0004390	RasGAP1	FBgn0004240	DptA	FBgn0037819	CG14688
FBgn0004396	CrebA	FBgn0004242	Syt1	FBgn0037939	CG14718
FBgn0004397	Vinc	FBgn0004360	Wnt2	FBgn0025393	CG14795
FBgn0004401	Pep	FBgn0004362	HmgD	FBgn0029589	CG14810
FBgn0004432	Cyp1	FBgn0004364	18w	FBgn0035799	CG14838
FBgn0004456	mew	FBgn0004367	mei-41	FBgn0038261	CG14856
FBgn0004507	GlyP	FBgn0004378	Klp61F	FBgn0038422	CG14880
FBgn0004569	aos	FBgn0004379	Klp67A	FBgn0031169	CG1494
FBgn0004583	ex	FBgn0004381	Klp68D	FBgn0035508	CG15005
FBgn0004607	zfh2	FBgn0004391	shtd	FBgn0035544	CG15021
FBgn0004647	N	FBgn0004394	pdm2	FBgn0031157	CG1503
FBgn0004648	svr	FBgn0004395	unk	FBgn0031100	CG1504
FBgn0004652	fru	FBgn0004397	Vinc	FBgn0030938	CG15047
FBgn0004654	Pgd	FBgn0004406	tam	FBgn0030918	CG15056
FBgn0004657	mys	FBgn0004425	LysB	FBgn0030905	CG15059
FBgn0004687	Mlc-c	FBgn0004431	LysX	FBgn0034391	CG15080
FBgn0004797	mdy	FBgn0004456	mew	FBgn0034390	CG15093
FBgn0004811	fs(2)ltoPP43	FBgn0004510	Ets97D	FBgn0034461	CG15124
FBgn0004828	His3.3B	FBgn0004569	aos	FBgn0034463	CG15125
FBgn0004839	otk	FBgn0004574	Rop	FBgn0029681	CG15239
FBgn0004858	elB	FBgn0004575	Syn	FBgn0028855	CG15282
FBgn0004860	ph-d	FBgn0004583	ex	FBgn0031088	CG15322
FBgn0004861	ph-p	FBgn0004584	Rrp1	FBgn0030029	CG15343
FBgn0004876	cdi	FBgn0004595	pros	FBgn0029719	CG15473
FBgn0004888	Scsalpha1	FBgn0004598	Fur2	FBgn0032452	CG15484
FBgn0004889	tws	FBgn0004607	zfh2	FBgn0039821	CG15556
FBgn0004893	bowl	FBgn0004620	GluRIIA	FBgn0029697	CG15570
FBgn0004903	Rb97D	FBgn0004629	Cys	FBgn0037420	CG15597
FBgn0004907	14-3-3zeta	FBgn0004635	rho	FBgn0031630	CG15629
FBgn0004910	Eip63F-1	FBgn0004644	hh	FBgn0031626	CG15631
FBgn0004914	Hnf4	FBgn0004647	N	FBgn0030347	CG15739
FBgn0005322	nmd	FBgn0004649	yl	FBgn0030493	CG15756
FBgn0005585	Calr	FBgn0004657	mys	FBgn0033798	CG15870
FBgn0005612	Sox14	FBgn0004832	Xpac	FBgn0034462	CG15905
FBgn0005649	Rox8	FBgn0004837	Su(H)	FBgn0036029	CG16719
FBgn0005660	Ets21C	FBgn0004841	TkR86C	FBgn0027589	CG1688
FBgn0005672	spi	FBgn0004860	ph-d	FBgn0040732	CG16926
FBgn0005694	Aef1	FBgn0004864	hop	FBgn0032519	CG16957
FBgn0005695	gcl	FBgn0004865	Eip78C	FBgn0036551	CG17029
FBgn0010053	Jheh1	FBgn0004872	piwi	FBgn0036547	CG17032
FBgn0010078	RpL23	FBgn0004878	cas	FBgn0032285	CG17108
FBgn0010113	hdc	FBgn0004895	FoxL1	FBgn0039051	CG17109
FBgn0010198	RpS15Aa	FBgn0004908	Arl2	FBgn0031170	CG1718
FBgn0010222	Nmdmc	FBgn0004956	upd1	FBgn0031489	CG17224
FBgn0010223	Galphaf	FBgn0004957	por	FBgn0038828	CG17270
FBgn0010226	GstS1	FBgn0005612	Sox14	FBgn0032713	CG17323
FBgn0010228	HmgZ	FBgn0005624	Psc	FBgn0032772	CG17350
FBgn0010235	Klc	FBgn0005626	ple	FBgn0039077	CG17380
FBgn0010246	Myo61F	FBgn0005631	robo1	FBgn0033802	CG17724
FBgn0010265	RpS13	FBgn0005638	slbo	FBgn0030114	CG17754
FBgn0010300	brat	FBgn0005648	Pabp2	FBgn0037433	CG17919
FBgn0010315	CycD	FBgn0005655	PCNA	FBgn0031171	CG1801
FBgn0010316	dap	FBgn0005660	Ets21C	FBgn0036837	CG18135
FBgn0010348	Arf79F	FBgn0005672	spi	FBgn0036795	CG18233
FBgn0010350	Cds	FBgn0005677	dac	FBgn0265268	CG18234
FBgn0010352	Nc73EF	FBgn0005683	pie	FBgn0033285	CG18449
FBgn0010379	Akt1	FBgn0005696	DNApol-alpha73	FBgn0031469	CG18558
FBgn0010395	Itgbn	FBgn0008635	βCOP	FBgn0033888	CG18568
FBgn0010397	LamC	FBgn0008636	hbn	FBgn0031929	CG18585
FBgn0010409	RpL18A	FBgn0010014	CanB	FBgn0034411	CG18605
FBgn0010411	RpS18	FBgn0010038	GstD2	FBgn0040963	CG18662
FBgn0010435	emp	FBgn0010039	GstD3	FBgn0040967	CG18666
FBgn0010470	Fkbp14	FBgn0010041	GstD5	FBgn0042098	CG18735
FBgn0010488	NAT1	FBgn0010044	GstD8	FBgn0250839	CG2016
FBgn0010501	Dcp-1	FBgn0010097	gammaTub37C	FBgn0033484	CG2269
FBgn0010504	kermit	FBgn0010109	dpn	FBgn0030326	CG2444
FBgn0010516	wal	FBgn0010113	hdc	FBgn0034753	CG2852
FBgn0010520	Bka	FBgn0010114	hig	FBgn0050069	CG30069
FBgn0010548	Aldh-III	FBgn0010173	RpA-70	FBgn0029720	CG3009
FBgn0010583	dock	FBgn0010194	Wnt5	FBgn0050098	CG30098
FBgn0010591	Sply	FBgn0010240	Lcch3	FBgn0050101	CG30101
FBgn0010607	l(2)05714	FBgn0010247	Parp	FBgn0028496	CG30116
FBgn0010611	Hmgs	FBgn0010278	Ssrp	FBgn0050151	CG30151
FBgn0010621	CCT5	FBgn0010288	Uch	FBgn0050196	CG30196
FBgn0010638	Sec61beta	FBgn0010300	brat	FBgn0050222	CG30222
FBgn0010651	MFS14	FBgn0010314	Cks30A	FBgn0050265	CG30265
FBgn0010762	simj	FBgn0010341	Cdc42	FBgn0050280	CG30280
FBgn0010770	ppan	FBgn0010379	Akt1	FBgn0050281	CG30281
FBgn0010786	l(3)02640	FBgn0010382	CycE	FBgn0050384	CG30384
FBgn0010825	Gug	FBgn0010387	Dbi	FBgn0050438	CG30438
FBgn0010877	l(3)05822	FBgn0010395	Itgbn	FBgn0050458	CG30458
FBgn0010909	msn	FBgn0010397	LamC	FBgn0051115	CG31115
FBgn0010926	l(3)07882	FBgn0010398	Lrr47	FBgn0051183	CG31183
FBgn0011202	dia	FBgn0010434	cora	FBgn0051370	CG31370
FBgn0011204	cue	FBgn0010441	pll	FBgn0051475	CG31475
FBgn0011205	fbl	FBgn0010452	trn	FBgn0051559	CG31559
FBgn0011207	pelo	FBgn0010453	Wnt4	FBgn0051643	CG31643
FBgn0011211	blw	FBgn0010583	dock	FBgn0051668	CG31668
FBgn0011217	eff	FBgn0010590	Prosbeta1	FBgn0051674	CG31674
FBgn0011225	jar	FBgn0010621	CCT5	FBgn0051676	CG31676
FBgn0011236	ken	FBgn0010660	Nup214	FBgn0051690	CG31690
FBgn0011274	Dif	FBgn0010762	simj	FBgn0032122	CG31883
FBgn0011284	RpS4	FBgn0010812	unc-45	FBgn0051955	CG31955
FBgn0011361	ND-ACP	FBgn0010909	msn	FBgn0051997	CG31997
FBgn0011509	SrpRbeta	FBgn0011020	Sas-4	FBgn0043806	CG32032
FBgn0011576	Cyp4d2	FBgn0011224	heph	FBgn0052055	CG32055
FBgn0011592	fra	FBgn0011259	Sema1a	FBgn0052073	CG32073
FBgn0011596	fzo	FBgn0011260	Sema2a	FBgn0052091	CG32091
FBgn0011648	Mad	FBgn0011305	Rsf1	FBgn0052102	CG32102
FBgn0011656	Mef2	FBgn0011570	cpb	FBgn0042178	CG32165
FBgn0011661	Moe	FBgn0011581	Ms	FBgn0052170	CG32170
FBgn0011704	RnrS	FBgn0011589	Elk	FBgn0052182	CG32182
FBgn0011705	rost	FBgn0011591	fng	FBgn0052198	CG32198
FBgn0011710	2001-09-01	FBgn0011592	fra	FBgn0052199	CG32199
FBgn0011763	Dp	FBgn0011606	Klp3A	FBgn0052204	CG32204
FBgn0011766	E2f1	FBgn0011638	La	FBgn0052237	CG32237
FBgn0011837	Tis11	FBgn0011648	Mad	FBgn0043783	CG32444
FBgn0012034	AcCoAS	FBgn0011659	Mlh1	FBgn0052625	CG32625
FBgn0013263	Trl	FBgn0011660	Pms2	FBgn0052647	CG32647
FBgn0013272	Gp150	FBgn0011661	Moe	FBgn0052681	CG32681
FBgn0013305	Nmda1	FBgn0011666	msi	FBgn0267253	CG32700
FBgn0013432	bcn92	FBgn0011674	insc	FBgn0052783	CG32783
FBgn0013469	klu	FBgn0011676	Nos	FBgn0038878	CG3301
FBgn0013576	mtd	FBgn0011692	pav	FBgn0053060	CG33060
FBgn0013725	phyl	FBgn0011703	RnrL	FBgn0053098	CG33098
FBgn0013726	pnut	FBgn0011704	RnrS	FBgn0053124	CG33124
FBgn0013733	shot	FBgn0011705	rost	FBgn0053137	CG33137
FBgn0013746	alien	FBgn0011722	Tig	FBgn0053262	CG33262
FBgn0013765	cnn	FBgn0011726	tsr	FBgn0053333	CG33333
FBgn0013770	Cp1	FBgn0011737	Wee1	FBgn0053459	CG33459
FBgn0013981	His4r	FBgn0011742	Arp2	FBgn0053460	CG33460
FBgn0013987	MAPk-Ak2	FBgn0011745	Arp1	FBgn0053462	CG33462
FBgn0013995	Calx	FBgn0011761	dhd	FBgn0053509	CG33509
FBgn0014002	Pdi	FBgn0011762	DNApol-alpha50	FBgn0053687	CG33687
FBgn0014009	Rab2	FBgn0011802	Gem3	FBgn0053690	CG33690
FBgn0014011	Rac2	FBgn0011817	nmo	FBgn0053703	CG33703
FBgn0014018	Rel	FBgn0011832	Ser12	FBgn0053922	CG33922
FBgn0014020	Rho1	FBgn0013305	Nmda1	FBgn0047095	CG33939
FBgn0014029	2002-09-01	FBgn0013342	nSyb	FBgn0053970	CG33970
FBgn0014133	bif	FBgn0013343	Syx1A	FBgn0053993	CG33993
FBgn0014184	Oda	FBgn0013432	bcn92	FBgn0054007	CG34007
FBgn0014380	RhoL	FBgn0013469	klu	FBgn0054038	CG34038
FBgn0014388	sty	FBgn0013531	MED20	FBgn0083972	CG34136
FBgn0014396	tim	FBgn0013548	l(2)dtl	FBgn0085201	CG34172
FBgn0014879	Set	FBgn0013726	pnut	FBgn0085239	CG34210
FBgn0015000	betaggt-I	FBgn0013749	Arf102F	FBgn0085250	CG34221
FBgn0015024	CkIalpha	FBgn0013765	cnn	FBgn0085256	CG34227
FBgn0015031	cype	FBgn0013772	Cyp6a8	FBgn0085276	CG34247
FBgn0015039	Cyp9b2	FBgn0013810	Dhc36C	FBgn0085298	CG34269
FBgn0015218	eIF4E1	FBgn0014007	Ptp69D	FBgn0085310	CG34281
FBgn0015221	Fer2LCH	FBgn0014011	Rac2	FBgn0085325	CG34296
FBgn0015229	glec	FBgn0014018	Rel	FBgn0085330	CG34301
FBgn0015240	Hr96	FBgn0014020	Rho1	FBgn0085333	CG34304
FBgn0015247	Diap2	FBgn0014075	Uggt	FBgn0085367	CG34338
FBgn0015270	Orc2	FBgn0014127	barr	FBgn0085380	CG34351
FBgn0015286	Rala	FBgn0014141	cher	FBgn0085384	CG34355
FBgn0015299	Ssb-c31a	FBgn0014147	dh	FBgn0085422	CG34393
FBgn0015371	chn	FBgn0014163	fax	FBgn0085431	CG34402
FBgn0015372	RabX1	FBgn0014388	sty	FBgn0085474	CG34445
FBgn0015513	mbc	FBgn0014861	Mcm2	FBgn0085475	CG34446
FBgn0015522	olf186-M	FBgn0014865	Mtk	FBgn0085486	CG34457
FBgn0015569	alpha-Est10	FBgn0014879	Set	FBgn0025643	CG3588
FBgn0015572	alpha-Est4	FBgn0014906	Hydr2	FBgn0035069	CG3611
FBgn0015577	alpha-Est9	FBgn0015000	betaggt-I	FBgn0032981	CG3635
FBgn0015623	Cpr	FBgn0015010	Ag5r	FBgn0034785	CG3649
FBgn0015737	Hmu	FBgn0015019	CCT3	FBgn0034755	CG3746
FBgn0015754	Lis-1	FBgn0015037	Cyp4p1	FBgn0032119	CG3769
FBgn0015765	p38a	FBgn0015075	Ddx1	FBgn0029863	CG3823
FBgn0015776	nrv1	FBgn0015229	glec	FBgn0029866	CG3842
FBgn0015777	nrv2	FBgn0015240	Hr96	FBgn0058006	CG40006
FBgn0015789	Rab10	FBgn0015270	Orc2	FBgn0058198	CG40198
FBgn0015790	Rab11	FBgn0015271	Orc5	FBgn0031257	CG4133
FBgn0015795	Rab7	FBgn0015279	Pi3K92E	FBgn0036793	CG4174
FBgn0015801	Reg-5	FBgn0015286	Rala	FBgn0250862	CG42237
FBgn0015924	crq	FBgn0015296	Shc	FBgn0259150	CG42265
FBgn0016031	lama	FBgn0015316	Try29F	FBgn0259226	CG42326
FBgn0016070	smg	FBgn0015320	Ubc2	FBgn0259950	CG42460
FBgn0016076	vri	FBgn0015336	CG15865	FBgn0260226	CG42500
FBgn0016078	wun	FBgn0015371	chn	FBgn0260758	CG42556
FBgn0016131	Cdk4	FBgn0015372	RabX1	FBgn0260955	CG42587
FBgn0016685	Nlp	FBgn0015376	cutlet	FBgn0261508	CG42656
FBgn0016687	Nurf-38	FBgn0015391	glu	FBgn0261531	CG42659
FBgn0016693	Past1	FBgn0015396	jumu	FBgn0264979	CG4267
FBgn0016694	Pdp1	FBgn0015399	kek1	FBgn0261566	CG42680
FBgn0016756	Usp47	FBgn0015520	nonA-l	FBgn0261571	CG42685
FBgn0016794	dos	FBgn0015577	alpha-Est9	FBgn0261628	CG42711
FBgn0016797	fz2	FBgn0015589	Apc	FBgn0261705	CG42741
FBgn0016917	Stat92E	FBgn0015625	CycB3	FBgn0261803	CG42749
FBgn0016926	Pino	FBgn0015714	Cyp6a17	FBgn0261830	CG42762
FBgn0016977	spen	FBgn0015765	p38a	FBgn0262004	CG42822
FBgn0016984	sktl	FBgn0015805	HDAC1	FBgn0262023	CG42834
FBgn0017414	cag	FBgn0015838	Vang	FBgn0036787	CG4306
FBgn0017545	RpS3A	FBgn0015903	apt	FBgn0262535	CG43089
FBgn0017550	Rga	FBgn0015905	ast	FBgn0262563	CG43103
FBgn0017558	Pdk	FBgn0015929	dpa	FBgn0262572	CG43112
FBgn0017578	Max	FBgn0016031	lama	FBgn0262605	CG43131
FBgn0017581	Lk6	FBgn0016034	mael	FBgn0262855	CG43219
FBgn0019830	colt	FBgn0016675	Lectin-galC1	FBgn0263216	CG43386
FBgn0019936	RpS20	FBgn0016685	Nlp	FBgn0263250	CG43393
FBgn0019952	Orct	FBgn0016693	Past1	FBgn0263400	CG43446
FBgn0019972	Drice	FBgn0016697	Prosalpha5	FBgn0263621	CG43630
FBgn0020224	Cbl	FBgn0016754	sba	FBgn0263776	CG43693
FBgn0020236	ATPCL	FBgn0016794	dos	FBgn0263777	CG43694
FBgn0020238	14-3-3epsilon	FBgn0016930	Dyrk2	FBgn0039078	CG4374
FBgn0020249	stck	FBgn0017414	cag	FBgn0264489	CG43897
FBgn0020257	Ppa	FBgn0017577	Mcm5	FBgn0039075	CG4393
FBgn0020278	loco	FBgn0019890	Smg5	FBgn0264894	CG44085
FBgn0020279	lig	FBgn0019968	Khc-73	FBgn0264907	CG44098
FBgn0020304	drongo	FBgn0019972	Drice	FBgn0265182	CG44247
FBgn0020386	Pdk1	FBgn0020224	Cbl	FBgn0032115	CG4438
FBgn0020443	eRF3	FBgn0020238	14-3-3epsilon	FBgn0035969	CG4476
FBgn0020445	E23	FBgn0020248	stet	FBgn0266101	CG44838
FBgn0020493	Dad	FBgn0020257	Ppa	FBgn0038358	CG4525
FBgn0020503	CLIP-190	FBgn0020258	ppk	FBgn0266801	CG45263
FBgn0020513	Paics	FBgn0020272	mst	FBgn0267428	CG45781
FBgn0020618	Rack1	FBgn0020414	Idgf3	FBgn0029924	CG4586
FBgn0020622	Pi3K21B	FBgn0020416	Idgf1	FBgn0029932	CG4607
FBgn0020647	KrT95D	FBgn0020506	Amyrel	FBgn0034733	CG4752
FBgn0020653	Trxr-1	FBgn0020510	Abi	FBgn0027546	CG4766
FBgn0020764	Alas	FBgn0020622	Pi3K21B	FBgn0031220	CG4822
FBgn0020910	RpL3	FBgn0020633	Mcm7	FBgn0032187	CG4839
FBgn0020912	Ptx1	FBgn0020764	Alas	FBgn0036436	CG4914
FBgn0021750	SerRS-m	FBgn0020880	CG7179	FBgn0036587	CG4950
FBgn0021765	scu	FBgn0021767	org-1	FBgn0034145	CG5065
FBgn0021979	l(2)k09913	FBgn0021768	nudC	FBgn0032235	CG5096
FBgn0022029	l(2)k01209	FBgn0022160	Gpo1	FBgn0035620	CG5150
FBgn0022764	Sin3A	FBgn0022338	dnk	FBgn0030575	CG5321
FBgn0023000	mth	FBgn0022355	Tsf1	FBgn0032218	CG5381
FBgn0023083	fray	FBgn0022700	Cht4	FBgn0039527	CG5639
FBgn0023094	cyc	FBgn0022702	Cht2	FBgn0036977	CG5665
FBgn0023095	caps	FBgn0022772	Orc1	FBgn0035293	CG5687
FBgn0023097	bon	FBgn0022893	Df31	FBgn0032666	CG5758
FBgn0023129	aay	FBgn0022936	CycH	FBgn0039190	CG5762
FBgn0023167	SmD3	FBgn0022960	vimar	FBgn0032670	CG5783
FBgn0023169	AMPKalpha	FBgn0023000	mth	FBgn0038866	CG5810
FBgn0023197	Jon74E	FBgn0023001	melt	FBgn0038897	CG5849
FBgn0023214	edl	FBgn0023091	dimm	FBgn0038508	CG5866
FBgn0023215	Mnt	FBgn0023095	caps	FBgn0036206	CG5964
FBgn0023407	B4	FBgn0023096	btv	FBgn0032615	CG6012
FBgn0023441	fus	FBgn0023143	Uba1	FBgn0030912	CG6023
FBgn0023477	Taldo	FBgn0023180	Orc6	FBgn0036162	CG6140
FBgn0023507	D2hgdh	FBgn0023181	Orc4	FBgn0033866	CG6280
FBgn0023511	Edem1	FBgn0023214	edl	FBgn0032350	CG6287
FBgn0023519	mRpL16	FBgn0023395	Chd3	FBgn0039470	CG6296
FBgn0023526	CG2865	FBgn0023407	B4	FBgn0032369	CG6614
FBgn0023528	CG2924	FBgn0023416	Ac3	FBgn0039030	CG6660
FBgn0023537	CG17896	FBgn0023495	Lip3	FBgn0036040	CG6749
FBgn0023549	Mct1	FBgn0023508	Ocrl	FBgn0038070	CG6753
FBgn0024182	waw	FBgn0023513	CG14803	FBgn0030880	CG6788
FBgn0024183	vig	FBgn0023515	CG14814	FBgn0037934	CG6830
FBgn0024236	foi	FBgn0023517	Pgam5	FBgn0029733	CG6927
FBgn0024238	Fim	FBgn0023529	CG2918	FBgn0038957	CG7059
FBgn0024244	drm	FBgn0023534	CG17778	FBgn0038941	CG7080
FBgn0024251	bbx	FBgn0024196	robl	FBgn0031945	CG7191
FBgn0024273	WASp	FBgn0024222	IKKβ	FBgn0031968	CG7231
FBgn0024315	Picot	FBgn0024227	aurB	FBgn0032282	CG7299
FBgn0024320	Npc1a	FBgn0024234	gbb	FBgn0032286	CG7300
FBgn0024321	NK7.1	FBgn0024238	Fim	FBgn0036939	CG7365
FBgn0024329	Mekk1	FBgn0024244	drm	FBgn0035817	CG7409
FBgn0024365	CG12773	FBgn0024245	dnt	FBgn0037146	CG7470
FBgn0024510	dlt	FBgn0024250	brk	FBgn0039681	CG7582
FBgn0024542	Neos	FBgn0024277	trio	FBgn0038652	CG7720
FBgn0024555	flfl	FBgn0024288	Sox100B	FBgn0036415	CG7768
FBgn0024728	Slip1	FBgn0024314	Plap	FBgn0032025	CG7778
FBgn0024733	RpL10	FBgn0024320	Npc1a	FBgn0036417	CG7906
FBgn0024806	DIP2	FBgn0024321	NK7.1	FBgn0033387	CG8008
FBgn0024814	Clc	FBgn0024361	Tsp2A	FBgn0033388	CG8046
FBgn0024841	Pcd	FBgn0024432	Dlc90F	FBgn0036070	CG8072
FBgn0024945	NitFhit	FBgn0024510	dlt	FBgn0032010	CG8086
FBgn0024947	NTPase	FBgn0024732	Drep1	FBgn0033365	CG8170
FBgn0024980	Syx4	FBgn0024804	Dbp80	FBgn0040532	CG8369
FBgn0024986	CG3719	FBgn0024806	DIP2	FBgn0034069	CG8401
FBgn0024995	CG2680	FBgn0024913	Actbeta	FBgn0037664	CG8420
FBgn0024997	CG2681	FBgn0024920	Ts	FBgn0038126	CG8483
FBgn0025111	Ant2	FBgn0024980	Syx4	FBgn0035813	CG8492
FBgn0025335	Cpes	FBgn0024983	CG4293	FBgn0035791	CG8539
FBgn0025366	Ip259	FBgn0024986	CG3719	FBgn0033320	CG8586
FBgn0025373	Fpps	FBgn0024989	CG3777	FBgn0033321	CG8738
FBgn0025390	Mur2B	FBgn0025111	Ant2	FBgn0036380	CG8757
FBgn0025469	slv	FBgn0025185	az2	FBgn0033679	CG8888
FBgn0025574	Pli	FBgn0025355	SuUR	FBgn0031747	CG9021
FBgn0025592	Gk1	FBgn0025373	Fpps	FBgn0031762	CG9098
FBgn0025621	CG16989	FBgn0025388	CG12179	FBgn0031775	CG9150
FBgn0025631	moody	FBgn0025456	CREG	FBgn0038179	CG9312
FBgn0025632	CG4313	FBgn0025549	unc-119	FBgn0037064	CG9389
FBgn0025633	CG13366	FBgn0025558	CG4101	FBgn0034438	CG9416
FBgn0025635	CG17829	FBgn0025625	Sik2	FBgn0036877	CG9452
FBgn0025639	Hmt4-20	FBgn0025631	moody	FBgn0030598	CG9503
FBgn0025640	CG13369	FBgn0025633	CG13366	FBgn0031805	CG9505
FBgn0025680	cry	FBgn0025678	CaBP1	FBgn0030592	CG9514
FBgn0025683	CG3164	FBgn0025680	cry	FBgn0031089	CG9572
FBgn0025692	Lfg	FBgn0025682	scf	FBgn0038214	CG9616
FBgn0025693	ZnT41F	FBgn0025692	Lfg	FBgn0036433	CG9628
FBgn0025800	Smox	FBgn0025739	pon	FBgn0036659	CG9701
FBgn0025814	Mgstl	FBgn0025740	PlexB	FBgn0039759	CG9733
FBgn0025864	Crag	FBgn0025781	Cdc16	FBgn0039754	CG9747
FBgn0025866	CalpB	FBgn0025807	Rad9	FBgn0038160	CG9759
FBgn0025879	Timp	FBgn0025808	Rad17	FBgn0034860	CG9812
FBgn0026160	tna	FBgn0025809	Paf-AHalpha	FBgn0034844	CG9861
FBgn0026179	siz	FBgn0025815	Mcm6	FBgn0034490	CG9864
FBgn0026181	Rok	FBgn0025820	JTBR	FBgn0034808	CG9896
FBgn0026250	eIF1A	FBgn0025835	CG17707	FBgn0030737	CG9914
FBgn0026257	cav	FBgn0025864	Crag	FBgn0262160	CG9932
FBgn0026259	eIF5B	FBgn0025865	Cortactin	FBgn0261289	CheB98a
FBgn0026309	aft	FBgn0025866	CalpB	FBgn0014141	cher
FBgn0026319	Traf4	FBgn0025879	Timp	FBgn0086758	chinmo
FBgn0026323	Tak1	FBgn0025885	Inos	FBgn0250907	Cht10
FBgn0026361	2005-09-01	FBgn0026084	cib	FBgn0038180	Cht5
FBgn0026404	Dronc	FBgn0026085	dgt4	FBgn0263132	Cht6
FBgn0026409	Mpcp2	FBgn0026148	CG12253	FBgn0051116	ClC-a
FBgn0026566	CG1307	FBgn0026181	Rok	FBgn0035767	Cln7
FBgn0026570	CG5704	FBgn0026207	mbo	FBgn0005775	Con
FBgn0026593	CG5707	FBgn0026257	cav	FBgn0033192	Corin
FBgn0026619	Taz	FBgn0026263	bip1	FBgn0030394	Cpr11A
FBgn0026630	nes	FBgn0026309	aft	FBgn0030398	Cpr11B
FBgn0026666	MagR	FBgn0026319	Traf4	FBgn0033598	Cpr47Eb
FBgn0026713	l(1)G0007	FBgn0026324	Taf10b	FBgn0033602	Cpr47Ee
FBgn0026718	Agpat2	FBgn0026371	SAK	FBgn0050045	Cpr49Aa
FBgn0026741	mRpL18	FBgn0026378	Rep	FBgn0033726	Cpr49Ad
FBgn0026749	Yippee	FBgn0026380	Prosbeta3	FBgn0033869	Cpr50Cb
FBgn0026878	CG4325	FBgn0026404	Dronc	FBgn0035512	Cpr64Ac
FBgn0027066	Eb1	FBgn0026417	Hus1-like	FBgn0035736	Cpr65Eb
FBgn0027095	Manf	FBgn0026430	Grip84	FBgn0035875	Cpr66Cb
FBgn0027279	l(1)G0196	FBgn0026431	Grip75	FBgn0036618	Cpr72Eb
FBgn0027280	l(1)G0193	FBgn0026433	Grip128	FBgn0038819	Cpr92F
FBgn0027287	Gmap	FBgn0026582	Hmg-2	FBgn0039480	Cpr97Ea
FBgn0027335	Rip11	FBgn0026598	Apc2	FBgn0050029	CR30029
FBgn0027338	Kap-alpha3	FBgn0026620	tacc	FBgn0051292	CR31292
FBgn0027339	jim	FBgn0026713	l(1)G0007	FBgn0052010	CR32010
FBgn0027343	fz3	FBgn0026737	CG6171	FBgn0053317	CR33317
FBgn0027359	Tim8	FBgn0026751	XRCC1	FBgn0085789	CR41506
FBgn0027493	AdSS	FBgn0026876	CG11403	FBgn0085790	CR41507
FBgn0027499	wde	FBgn0026878	CG4325	FBgn0262532	CR43086
FBgn0027506	EDTP	FBgn0027066	Eb1	FBgn0263092	CR43360
FBgn0027508	Tnks	FBgn0027081	ThrRS	FBgn0263493	CR43482
FBgn0027524	CG3909	FBgn0027095	Manf	FBgn0263835	CR43697
FBgn0027532	CG7139	FBgn0027259	Kmn1	FBgn0014143	croc
FBgn0027537	Nup93-1	FBgn0027280	l(1)G0193	FBgn0036278	CrzR
FBgn0027538	beta4GalNAcTA	FBgn0027329	CCT6	FBgn0062412	Ctr1B
FBgn0027539	lili	FBgn0027341	Gfat1	FBgn0034387	Cyp12b2
FBgn0027547	CG1927	FBgn0027363	Stam	FBgn0015032	Cyp4c3
FBgn0027548	nito	FBgn0027500	spd-2	FBgn0014469	Cyp4e2
FBgn0027569	cert	FBgn0027509	TBCD	FBgn0015035	Cyp4e3
FBgn0027579	mino	FBgn0027513	ana2	FBgn0031726	Cyp6a16
FBgn0027580	PCB	FBgn0027521	CG3679	FBgn0013771	Cyp6a9
FBgn0027590	GstE12	FBgn0027537	Nup93-1	FBgn0034756	Cyp6d2
FBgn0027592	MED15	FBgn0027550	CG6495	FBgn0031182	Cyp6t1
FBgn0027596	Kank	FBgn0027553	NELF-B	FBgn0033065	Cyp6w1
FBgn0027598	cindr	FBgn0027558	Pgant3	FBgn0033775	Cyp9h1
FBgn0027601	pdgy	FBgn0027561	CG18659	FBgn0010385	Def
FBgn0027608	CG2082	FBgn0027562	CG10345	FBgn0052843	Dh31-R
FBgn0027621	Pfrx	FBgn0027569	cert	FBgn0259714	DIP-epsilon
FBgn0027835	Dp1	FBgn0027578	CG14526	FBgn0037463	djl
FBgn0027843	CAH2	FBgn0027585	CG8740	FBgn0010497	dmGlut
FBgn0027844	CAH1	FBgn0027589	CG1688	FBgn0038916	dnd
FBgn0027932	Akap200	FBgn0027594	drpr	FBgn0028789	Doc1
FBgn0027945	ppl	FBgn0027598	cindr	FBgn0035956	Doc2
FBgn0028331	l(1)G0289	FBgn0027601	pdgy	FBgn0035954	Doc3
FBgn0028341	Ptpmeg2	FBgn0027608	CG2082	FBgn0011763	Dp
FBgn0028343	Ankle2	FBgn0027609	morgue	FBgn0051361	dpr17
FBgn0028360	Cdc7	FBgn0027660	blot	FBgn0030723	dpr18
FBgn0028381	Decay	FBgn0027783	SMC2	FBgn0032233	dpr19
FBgn0028394	CG17834	FBgn0027836	Dgp-1	FBgn0053481	dpr7
FBgn0028424	JhI-26	FBgn0027868	Nup107	FBgn0260006	drd
FBgn0028425	JhI-21	FBgn0027889	ball	FBgn0085369	Drgx
FBgn0028468	rtet	FBgn0027903	CG12018	FBgn0038071	Dtg
FBgn0028484	Ack	FBgn0027932	Akap200	FBgn0004511	dy
FBgn0028491	CG2930	FBgn0027949	msb1l	FBgn0260003	Dys
FBgn0028494	CG6424	FBgn0027950	MBD-like	FBgn0002592	E(spl)m2-BFM
FBgn0028509	CenG1A	FBgn0028341	Ptpmeg2	FBgn0002631	E(spl)m5-HLH
FBgn0028518	CG18480	FBgn0028369	kirre	FBgn0002632	E(spl)m6-BFM
FBgn0028540	CG9008	FBgn0028380	fal	FBgn0002633	E(spl)m7-HLH
FBgn0028550	Atf3	FBgn0028381	Decay	FBgn0002732	E(spl)mα-BFM
FBgn0028563	sut1	FBgn0028396	TotA	FBgn0002733	E(spl)mβ-HLH
FBgn0028646	aralar1	FBgn0028406	Drep4	FBgn0002734	E(spl)mδ-HLH
FBgn0028670	Vha100-2	FBgn0028411	Nxt1	FBgn0026438	Eaat2
FBgn0028689	Rpn6	FBgn0028421	Kap3	FBgn0260746	Ect3
FBgn0028691	Rpn9	FBgn0028425	JhI-21	FBgn0000551	Edg78E
FBgn0028708	Mst85C	FBgn0028426	RNaseZ	FBgn0000552	Edg84A
FBgn0028950	CG15255	FBgn0028427	Ilk	FBgn0000557	eEF1α2
FBgn0028953	CG14478	FBgn0028434	Ercc1	FBgn0000560	eg
FBgn0028955	CG8788	FBgn0028476	Usp1	FBgn0034883	Eglp2
FBgn0028978	trbl	FBgn0028499	CG7985	FBgn0034885	Eglp4
FBgn0028983	Spn55B	FBgn0028504	CG12182	FBgn0004588	Eig71Ea
FBgn0029067	Dd	FBgn0028506	CG4455	FBgn0004590	Eig71Ec
FBgn0029092	ced-6	FBgn0028515	EndoGI	FBgn0004591	Eig71Ed
FBgn0029094	asf1	FBgn0028518	CG18480	FBgn0014848	Eig71Eh
FBgn0029131	Debcl	FBgn0028523	CG5888	FBgn0004865	Eip78C
FBgn0029155	Men-b	FBgn0028546	ics	FBgn0264490	Eip93F
FBgn0029157	ssh	FBgn0028550	Atf3	FBgn0032660	elfless
FBgn0029161	slmo	FBgn0028552	γSnap1	FBgn0037762	eloF
FBgn0029174	Fkbp59	FBgn0028554	x16	FBgn0037090	Est-Q
FBgn0029504	CHES-1-like	FBgn0028573	prc	FBgn0266758	Esyt2
FBgn0029507	Tsp42Ed	FBgn0028647	CG11902	FBgn0005660	Ets21C
FBgn0029508	Tsp42Ea	FBgn0028691	Rpn9	FBgn0039225	Ets96B
FBgn0029529	CG13365	FBgn0028743	Dhit	FBgn0283427	FASN1
FBgn0029603	CG14053	FBgn0028789	Doc1	FBgn0032820	fbp
FBgn0029687	Vap33	FBgn0028836	CSN7	FBgn0264954	fd3F
FBgn0029763	Usp16-45	FBgn0028841	jhamt	FBgn0004897	fd96Ca
FBgn0029766	CG15784	FBgn0028894	GMF	FBgn0032405	firl
FBgn0029771	CG12730	FBgn0028899	CG31817	FBgn0010470	Fkbp14
FBgn0029801	CG15771	FBgn0028916	CG33090	FBgn0030407	Fpgs
FBgn0029813	AgmNAT	FBgn0028940	Cyp28a5	FBgn0035798	frac
FBgn0029823	Shmt	FBgn0028946	Or35a	FBgn0051774	fred
FBgn0029827	CG6048	FBgn0028978	trbl	FBgn0004652	fru
FBgn0029831	CG5966	FBgn0028990	Spn27A	FBgn0001078	ftz-f1
FBgn0029849	Efr	FBgn0028992	sds22	FBgn0034937	fzr2
FBgn0029866	CG3842	FBgn0028997	nmdyn-D7	FBgn0031275	GABA-B-R3
FBgn0029867	CG3847	FBgn0029002	miple2	FBgn0001089	Gal
FBgn0029881	pigs	FBgn0029079	icln	FBgn0039915	Gat
FBgn0029888	ND-ASHI	FBgn0029094	asf1	FBgn0036428	Gbs-70E
FBgn0029893	CG14442	FBgn0029114	Tollo	FBgn0019809	gcm2
FBgn0029895	CG14441	FBgn0029121	Sras	FBgn0000808	gd
FBgn0029899	CG14438	FBgn0029174	FKBP59	FBgn0262869	Gfrl
FBgn0029915	CG14434	FBgn0029503	CHORD	FBgn0039099	GILT2
FBgn0029941	CG1677	FBgn0029506	Tsp42Ee	FBgn0033799	GLaz
FBgn0029943	Atg5	FBgn0029507	Tsp42Ed	FBgn0040322	GNBP2
FBgn0029944	Dok	FBgn0029508	Tsp42Ea	FBgn0040321	GNBP3
FBgn0029971	ND-MNLL	FBgn0029514	312	FBgn0045487	Gr36a
FBgn0029975	spidey	FBgn0029639	CG14419	FBgn0041240	Gr57a
FBgn0029996	UbcE2H	FBgn0029664	CG10802	FBgn0010041	GstD5
FBgn0030001	cyr	FBgn0029666	CG10803	FBgn0010042	GstD6
FBgn0030003	CG2116	FBgn0029689	CG6428	FBgn0010043	GstD7
FBgn0030026	sni	FBgn0029710	CG3568	FBgn0063495	GstE5
FBgn0030040	CG15347	FBgn0029713	CG11436	FBgn0063494	GstE6
FBgn0030052	CG12065	FBgn0029766	CG15784	FBgn0063493	GstE7
FBgn0030056	CAH3	FBgn0029771	CG12730	FBgn0035904	GstO3
FBgn0030057	Ppt1	FBgn0029778	RhoGAP5A	FBgn0027790	GV1
FBgn0030114	CG17754	FBgn0029799	CG15772	FBgn0016660	H15
FBgn0030136	RpS28b	FBgn0029823	Shmt	FBgn0001170	H2.0
FBgn0030137	CG15317	FBgn0029825	CG12728	FBgn0045852	ham
FBgn0030189	CG2909	FBgn0029826	CG6041	FBgn0027788	Hey
FBgn0030196	Psf3	FBgn0029827	CG6048	FBgn0029167	Hml
FBgn0030234	CG15211	FBgn0029828	CG6067	FBgn0035160	hng3
FBgn0030239	CG17333	FBgn0029834	CG5937	FBgn0031613	HP6
FBgn0030292	CG11752	FBgn0029835	CG5921	FBgn0000448	Hr3
FBgn0030294	Pa1	FBgn0029861	CG3815	FBgn0264562	Hr4
FBgn0030309	CG1572	FBgn0029879	APC7	FBgn0001224	Hsp23
FBgn0030318	rho-4	FBgn0029881	pigs	FBgn0001226	Hsp27
FBgn0030329	prtp	FBgn0029882	CG3226	FBgn0001227	Hsp67Ba
FBgn0030336	CG1578	FBgn0029903	pod1	FBgn0051354	Hsp70Bbb
FBgn0030343	ATP7	FBgn0029909	mAChR-C	FBgn0020415	Idgf2
FBgn0030357	Sclp	FBgn0029913	Cht11	FBgn0020414	Idgf3
FBgn0030396	CG2556	FBgn0029915	CG14434	FBgn0064237	Idgf5
FBgn0030400	Pits	FBgn0029924	CG4586	FBgn0013763	Idgf6
FBgn0030418	CG4004	FBgn0029925	CG3040	FBgn0001250	if
FBgn0030467	CG1764	FBgn0029936	CG4617	FBgn0044047	Ilp6
FBgn0030478	CG1640	FBgn0029937	CG8300	FBgn0036690	Ilp8
FBgn0030484	GstT4	FBgn0029939	CG9650	FBgn0034328	IM23
FBgn0030502	tth	FBgn0029943	Atg5	FBgn0285926	Imp
FBgn0030505	NFAT	FBgn0029944	Dok	FBgn0001253	ImpE1
FBgn0030519	CG11151	FBgn0029990	CG2233	FBgn0001254	ImpE2
FBgn0030520	Pdcd4	FBgn0029997	CG2258	FBgn0001255	ImpE3
FBgn0030521	CtsB1	FBgn0030004	CG10958	FBgn0030356	IncRNA:CR32661
FBgn0030529	Clic	FBgn0030006	CG17982	FBgn0052773	IncRNA:CR32773
FBgn0030603	CG5541	FBgn0030010	CG10959	FBgn0054046	IncRNA:CR34046
FBgn0030605	ND-B18	FBgn0030028	Corp	FBgn0261586	IncRNA:CR42696
FBgn0030608	Lsd-2	FBgn0030030	CG1636	FBgn0262895	IncRNA:CR43250
FBgn0030648	CG6340	FBgn0030040	CG15347	FBgn0262901	IncRNA:CR43256
FBgn0030668	CG8128	FBgn0030048	CG12112	FBgn0263380	IncRNA:CR43432
FBgn0030673	CG15601	FBgn0030051	spirit	FBgn0263384	IncRNA:CR43436
FBgn0030679	CG8206	FBgn0030052	CG12065	FBgn0263413	IncRNA:CR43459
FBgn0030685	Graf	FBgn0030054	Caf1-180	FBgn0263415	IncRNA:CR43461
FBgn0030703	MSBP	FBgn0030073	CG10962	FBgn0263507	IncRNA:CR43496
FBgn0030731	Mfe2	FBgn0030078	CG10970	FBgn0263626	IncRNA:CR43635
FBgn0030740	CG9917	FBgn0030085	CG6999	FBgn0264371	IncRNA:CR43823
FBgn0030743	CG9921	FBgn0030086	CCT2	FBgn0264441	IncRNA:CR43859
FBgn0030744	CG9992	FBgn0030122	Aladin	FBgn0264462	IncRNA:CR43870
FBgn0030747	CG4301	FBgn0030170	CG2990	FBgn0264475	IncRNA:CR43883
FBgn0030748	Traf-like	FBgn0030189	CG2909	FBgn0264480	IncRNA:CR43888
FBgn0030749	AnxB11	FBgn0030230	Rph	FBgn0264481	IncRNA:CR43889
FBgn0030753	rngo	FBgn0030234	CG15211	FBgn0264548	IncRNA:CR43927
FBgn0030761	CG9784	FBgn0030241	feo	FBgn0264677	IncRNA:CR43962
FBgn0030766	mthl1	FBgn0030242	sofe	FBgn0263049	IncRNA:let7C
FBgn0030790	CG4768	FBgn0030268	Klp10A	FBgn0030989	Inx5
FBgn0030808	RhoGAP15B	FBgn0030270	CG15199	FBgn0283680	IP3K2
FBgn0030838	CG5445	FBgn0030271	CG15202	FBgn0030385	Ir11a
FBgn0030847	CG12991	FBgn0030294	Pa1	FBgn0259683	Ir40a
FBgn0030850	stas	FBgn0030309	CG1572	FBgn0259190	Ir7d
FBgn0030883	CG7772	FBgn0030310	PGRP-SA	FBgn0259189	Ir7e
FBgn0030890	CG7536	FBgn0030318	rho-4	FBgn0259188	Ir7f
FBgn0030893	RhoGAP16F	FBgn0030331	CG15221	FBgn0029968	Ir7g
FBgn0030894	Mvb12	FBgn0030332	CG9360	FBgn0259193	Ir94d
FBgn0030955	CG6891	FBgn0030347	CG15739	FBgn0259194	Ir94e
FBgn0030964	Pvf1	FBgn0030348	CG10352	FBgn0265042	Irk1
FBgn0030993	Mec2	FBgn0030351	CG1840	FBgn0010395	Itgbn
FBgn0031003	CG7889	FBgn0030361	CG1492	FBgn0086677	jeb
FBgn0031008	CG8010	FBgn0030412	Tomosyn	FBgn0034406	Jheh3
FBgn0031011	CG8034	FBgn0030421	CG3812	FBgn0263973	jv
FBgn0031012	CG8051	FBgn0030465	CG15743	FBgn0037375	kat-60L1
FBgn0031030	Tao	FBgn0030466	CG15744	FBgn0063924	Kaz1-ORFA
FBgn0031047	Rcd-1	FBgn0030467	CG1764	FBgn0028370	kek3
FBgn0031054	Ssu72	FBgn0030479	Rbp1-like	FBgn0262123	l(2)41Ab
FBgn0031068	Alr	FBgn0030482	CG1673	FBgn0086451	l(2)k09022
FBgn0031117	GstT3	FBgn0030499	CG11178	FBgn0037163	laza
FBgn0031118	RhoGAP19D	FBgn0030500	Ndc80	FBgn0020641	Lcp65Ad
FBgn0031126	Cyp6v1	FBgn0030501	BthD	FBgn0020640	Lcp65Ae
FBgn0031145	Ntf-2	FBgn0030507	CG11164	FBgn0020638	Lcp65Ag1
FBgn0031146	CG15449	FBgn0030510	CG12177	FBgn0020637	Lcp65Ag2
FBgn0031150	bves	FBgn0030529	Clic	FBgn0086611	Lcp65Ag3
FBgn0031182	Cyp6t1	FBgn0030530	jub	FBgn0040093	lectin-46Ca
FBgn0031183	CG14621	FBgn0030536	CG11068	FBgn0035626	lin-28
FBgn0031184	CG14615	FBgn0030569	CG9411	FBgn0032264	Lip4
FBgn0031190	CG12576	FBgn0030590	CG9518	FBgn0027611	LManII
FBgn0031209	Ir21a	FBgn0030592	CG9514	FBgn0050009	lncRNA:CR30009
FBgn0031228	ND-15	FBgn0030600	hiw	FBgn0040859	lncRNA:CR32658
FBgn0031229	CG3436	FBgn0030603	CG5541	FBgn0267793	lncRNA:CR45232
FBgn0031263	Tspo	FBgn0030607	dob	FBgn0266129	lov
FBgn0031312	Tango14	FBgn0030617	CG9095	FBgn0034660	Loxl2
FBgn0031317	Charon	FBgn0030628	CG9114	FBgn0002564	Lsp1gamma
FBgn0031356	CG17660	FBgn0030655	CG9213	FBgn0034140	Lst
FBgn0031357	mRpL48	FBgn0030660	CG8097	FBgn0268063	ltl
FBgn0031359	Rim2	FBgn0030670	Pis	FBgn0002577	m
FBgn0031401	papi	FBgn0030673	CG15601	FBgn0285912	mah
FBgn0031418	CG3609	FBgn0030683	CG8239	FBgn0032382	Mal-B2
FBgn0031437	Arpc5	FBgn0030684	CG8260	FBgn0032116	Mco1
FBgn0031449	CG31689	FBgn0030691	Efhc1.1	FBgn0023549	Mct1
FBgn0031453	Bacc	FBgn0030699	CG8578	FBgn0030993	Mec2
FBgn0031474	CG2991	FBgn0030700	CG15914	FBgn0039851	mey
FBgn0031516	CG9663	FBgn0030701	CG16952	FBgn0260745	mfas
FBgn0031518	CG3277	FBgn0030710	CG8924	FBgn0262433	mir-210
FBgn0031589	Naprt	FBgn0030716	CG9170	FBgn0263555	mir-4943
FBgn0031637	mxt	FBgn0030723	dpr18	FBgn0015770	MstProx
FBgn0031638	CG11927	FBgn0030739	SWIP	FBgn0035623	mthl2
FBgn0031661	Gmd	FBgn0030744	CG9992	FBgn0262598	mtsh
FBgn0031662	CG3792	FBgn0030749	AnxB11	FBgn0050361	mtt
FBgn0031678	Nepl3	FBgn0030769	CG13012	FBgn0036181	Muc68Ca
FBgn0031682	CG5828	FBgn0030773	CG9676	FBgn0025390	Mur2B
FBgn0031683	CG4230	FBgn0030788	Sap30	FBgn0086778	nAChRalpha7
FBgn0031759	lid	FBgn0030791	CG9132	FBgn0031261	nAChRbeta3
FBgn0031768	CG12393	FBgn0030797	CG13004	FBgn0034797	nahoda
FBgn0031782	WDR79	FBgn0030799	CG4872	FBgn0260795	NaPi-III
FBgn0031813	CG9527	FBgn0030805	wus	FBgn0026403	Ndg
FBgn0031818	CG9536	FBgn0030806	CG13001	FBgn0002930	nec
FBgn0031830	COX5B	FBgn0030808	RhoGAP15B	FBgn0027570	Nep2
FBgn0031832	CG9596	FBgn0030813	CG4949	FBgn0036101	NijA
FBgn0031836	CG11050	FBgn0030824	CG5070	FBgn0261514	NimA
FBgn0031865	Nha1	FBgn0030839	CG5613	FBgn0028939	NimC2
FBgn0031888	Pvf2	FBgn0030855	CG5800	FBgn0001967	NimC3
FBgn0031897	CG13784	FBgn0030858	IntS2	FBgn0002937	ninaB
FBgn0031948	CG7149	FBgn0030864	CG8173	FBgn0053126	NLaz
FBgn0031950	Herp	FBgn0030871	CG8142	FBgn0010399	Nmdar1
FBgn0031952	cdc14	FBgn0030894	Mvb12	FBgn0051619	nolo
FBgn0031968	CG7231	FBgn0030904	upd2	FBgn0002962	nos
FBgn0031969	pes	FBgn0030912	CG6023	FBgn0261675	Npc1b
FBgn0031974	CG12560	FBgn0030928	CG15044	FBgn0035092	Nplp1
FBgn0031988	CG8668	FBgn0030929	CG15043	FBgn0040813	Nplp2
FBgn0031998	SLC5A11	FBgn0030943	Nup35	FBgn0034740	nsr
FBgn0032001	CG8360	FBgn0030955	CG6891	FBgn0039852	nyo
FBgn0032002	CG8353	FBgn0030958	CR6900	FBgn0022774	Oat
FBgn0032024	CG14273	FBgn0030963	CG7101	FBgn0033268	Obp44a
FBgn0032025	CG7778	FBgn0030964	Pvf1	FBgn0039678	Obp99a
FBgn0032026	CG7627	FBgn0030969	Usp39	FBgn0036947	obst-F
FBgn0032033	CG13392	FBgn0030985	Obp18a	FBgn0053983	obst-H
FBgn0032034	Rcd4	FBgn0030993	Mec2	FBgn0004514	Oct-TyrR
FBgn0032074	Tsp29Fa	FBgn0030994	HP1D3csd	FBgn0033727	Or49a
FBgn0032075	Tsp29Fb	FBgn0031032	CG14204	FBgn0036009	Or67a
FBgn0032076	Argl	FBgn0031068	Alr	FBgn0036080	Or67d
FBgn0032078	C1GalTA	FBgn0031070	CG12702	FBgn0036474	Or71a
FBgn0032085	CG9555	FBgn0031078	Nup205	FBgn0010401	Os-C
FBgn0032088	CG13102	FBgn0031080	CG12655	FBgn0037427	Osi17
FBgn0032120	CG33298	FBgn0031089	CG9572	FBgn0037428	Osi18
FBgn0032123	Oatp30B	FBgn0031091	Phf7	FBgn0037410	Osi2
FBgn0032124	CG17855	FBgn0031139	CG11227	FBgn0037414	Osi7
FBgn0032135	GlcAT-S	FBgn0031145	Ntf-2	FBgn0003015	osk
FBgn0032147	IP3K1	FBgn0031146	CG15449	FBgn0003023	otu
FBgn0032160	CG4598	FBgn0031209	Ir21a	FBgn0285944	para
FBgn0032161	CG4594	FBgn0031216	Zir	FBgn0023178	Pdf
FBgn0032167	CG5853	FBgn0031224	CG11454	FBgn0027601	pdgy
FBgn0032191	CG5734	FBgn0031252	CG13690	FBgn0261588	pdm3
FBgn0032213	CG5390	FBgn0031253	CG11885	FBgn0016694	Pdp1
FBgn0032217	CG4972	FBgn0031261	nAChRβ3	FBgn0011270	Pglym87
FBgn0032218	CG5381	FBgn0031263	Tspo	FBgn0037906	PGRP-LB
FBgn0032223	GATAd	FBgn0031267	Ipk2	FBgn0035976	PGRP-LC
FBgn0032234	gny	FBgn0031270	CG13689	FBgn0030310	PGRP-SA
FBgn0032242	CG5355	FBgn0031281	Saf6	FBgn0043578	PGRP-SB1
FBgn0032246	Wdfy2	FBgn0031287	CG4291	FBgn0026190	PH4alphaMP
FBgn0032253	LManI	FBgn0031306	CG4577	FBgn0264953	Piezo
FBgn0032264	Lip4	FBgn0031309	Tfb4	FBgn0000489	Pka-C3
FBgn0032293	Dpy-30L1	FBgn0031315	CG14341	FBgn0003117	pnr
FBgn0032297	CG17124	FBgn0031317	Charon	FBgn0003129	Poxm
FBgn0032330	Samuel	FBgn0031324	CG14342	FBgn0003132	Pp1-13C
FBgn0032350	CG6287	FBgn0031356	CG17660	FBgn0053508	ppk13
FBgn0032399	CG6785	FBgn0031378	CG15362	FBgn0034103	prim
FBgn0032400	CG6770	FBgn0031381	Npc2a	FBgn0033635	Prip
FBgn0032401	Plzf	FBgn0031398	CG10880	FBgn0263121	Prosalpha1
FBgn0032455	Pih1D1	FBgn0031403	CG15387	FBgn0031442	Prosbeta4R1
FBgn0032482	Pect	FBgn0031412	CG16995	FBgn0034842	Prosbeta5R1
FBgn0032485	CG9426	FBgn0031413	CG9967	FBgn0261552	ps
FBgn0032586	Tpr2	FBgn0031420	Atxn7	FBgn0030926	psh
FBgn0032587	CG5953	FBgn0031422	PIG-Wa	FBgn0262867	Ptr
FBgn0032609	CG13280	FBgn0031434	insv	FBgn0030964	Pvf1
FBgn0032633	Lrch	FBgn0031435	Elba2	FBgn0086913	Rab26
FBgn0032665	CG15152	FBgn0031450	Hrs	FBgn0260943	Rbp6
FBgn0032681	CG10283	FBgn0031457	CG3077	FBgn0038946	rdhB
FBgn0032694	MESR3	FBgn0031458	aph-1	FBgn0011701	repo
FBgn0032704	Jwa	FBgn0031468	CG2975	FBgn0039209	REPTOR
FBgn0032715	CG17597	FBgn0031483	CG9641	FBgn0011829	Ret
FBgn0032726	CG10621	FBgn0031484	CG3165	FBgn0040074	retinin
FBgn0032731	Swip-1	FBgn0031489	CG17224	FBgn0259216	RhoGAP102A
FBgn0032775	CG17544	FBgn0031490	CG17264	FBgn0083940	RhoU
FBgn0032779	Alp12	FBgn0031491	alpha4GT1	FBgn0266417	ringer
FBgn0032780	CG13085	FBgn0031495	GABPI	FBgn0034837	RpL22-like
FBgn0032782	Rab9	FBgn0031498	CG17260	FBgn0087005	rtp
FBgn0032783	CG10237	FBgn0031520	CG8837	FBgn0020617	Rx
FBgn0032805	CG10337	FBgn0031529	CG9662	FBgn0025697	santa-maria
FBgn0032822	CG10466	FBgn0031534	Snx1	FBgn0003319	Sb
FBgn0032859	Arpc2	FBgn0031535	CG12795	FBgn0004170	sc
FBgn0032870	CG2608	FBgn0031549	Spindly	FBgn0032013	Scgalpha
FBgn0032886	CG9328	FBgn0031560	CG16713	FBgn0003339	Scr
FBgn0032889	CG9331	FBgn0031561	IM33	FBgn0028993	scro
FBgn0032925	CG9246	FBgn0031562	CG3604	FBgn0052823	Sdic3
FBgn0032949	Lamp1	FBgn0031564	CG2816	FBgn0051632	sens-2
FBgn0032955	CG2201	FBgn0031571	bark	FBgn0034897	Sesn
FBgn0032961	CG1416	FBgn0031574	TTLL4B	FBgn0259974	Sfp84E
FBgn0032997	CG17486	FBgn0031575	Cep97	FBgn0003378	Sgs8
FBgn0033038	CG7791	FBgn0031597	CG17612	FBgn0085387	shakB
FBgn0033079	Fmo-2	FBgn0031602	CG15431	FBgn0039593	Sid
FBgn0033095	chk	FBgn0031609	CG15443	FBgn0016061	side
FBgn0033100	CG3420	FBgn0031611	FIG4	FBgn0004666	sim
FBgn0033101	CG9436	FBgn0031627	CG15630	FBgn0035968	Slc45-1
FBgn0033122	CG17002	FBgn0031631	CG3225	FBgn0264978	Slh
FBgn0033134	Tsp42El	FBgn0031632	CG15628	FBgn0085409	smal
FBgn0033139	Tsp42Er	FBgn0031634	Ir25a	FBgn0260004	Snmp1
FBgn0033153	Gadd45	FBgn0031643	CG3008	FBgn0086533	snoRNA:Me18S-C419
FBgn0033177	CG11141	FBgn0031655	Marcal1	FBgn0086039	snoRNA:Me28S-A2113
FBgn0033188	Drat	FBgn0031661	Gmd	FBgn0086027	snoRNA:Or-CD1
FBgn0033199	CG17985	FBgn0031678	CG31918	FBgn0083021	snoRNA:Psi18S-640f
FBgn0033204	CG2065	FBgn0031701	TotM	FBgn0263468	snoRNA:SC35-a
FBgn0033205	CG2064	FBgn0031735	CG11029	FBgn0003463	sog
FBgn0033212	LRR	FBgn0031745	rau	FBgn0039938	Sox102F
FBgn0033214	CG1941	FBgn0031747	CG9021	FBgn0036411	Sox21a
FBgn0033215	Dgat2	FBgn0031769	CG9135	FBgn0051755	SoYb
FBgn0033224	Nop17l	FBgn0031782	WDR79	FBgn0263236	SP1029
FBgn0033226	CG1882	FBgn0031799	Pez	FBgn0003475	spir
FBgn0033234	MFS12	FBgn0031848	Nse1	FBgn0030051	spirit
FBgn0033236	CG14764	FBgn0031866	Nlg2	FBgn0039795	Spn100A
FBgn0033244	CG8726	FBgn0031872	ihog	FBgn0031973	Spn28Dc
FBgn0033246	ACC	FBgn0031875	CG3430	FBgn0033112	Spn42Db
FBgn0033247	Nup44A	FBgn0031878	sip2	FBgn0033113	Spn42Dc
FBgn0033265	coil	FBgn0031886	Nuf2	FBgn0024294	Spn43Aa
FBgn0033266	Socs44A	FBgn0031888	Pvf2	FBgn0024293	Spn43Ab
FBgn0033294	Mal-A4	FBgn0031902	Wnt6	FBgn0003482	spn-D
FBgn0033296	Mal-A7	FBgn0031909	CG5181	FBgn0031959	spz3
FBgn0033297	Mal-A8	FBgn0031910	CG15818	FBgn0035379	spz5
FBgn0033301	CG12780	FBgn0031913	CG5958	FBgn0003515	st
FBgn0033309	Lnpk	FBgn0031918	CG6055	FBgn0037665	St2
FBgn0033313	Cirl	FBgn0031945	CG7191	FBgn0265052	St3
FBgn0033356	CG8229	FBgn0031969	pes	FBgn0086408	stl
FBgn0033357	Tom7	FBgn0031973	Spn28Dc	FBgn0020299	stumps
FBgn0033373	CG8080	FBgn0031977	baf	FBgn0005561	sv
FBgn0033377	Pgm2a	FBgn0031985	mon2	FBgn0261090	Sytbeta
FBgn0033382	Hydr1	FBgn0031988	CG8668	FBgn0086367	t
FBgn0033391	CG8026	FBgn0031996	CG8460	FBgn0031623	Taf12L
FBgn0033402	Myd88	FBgn0032002	CG8353	FBgn0026760	Tehao
FBgn0033413	prel	FBgn0032004	CG8292	FBgn0041183	Tep1
FBgn0033421	CG1888	FBgn0032005	Snx6	FBgn0261953	TfAP-2
FBgn0033428	Updo	FBgn0032006	Pvr	FBgn0040338	TfIIA-S-2
FBgn0033434	CG1902	FBgn0032018	CG7806	FBgn0011555	thetaTry
FBgn0033437	CG12926	FBgn0032025	CG7778	FBgn0038979	tHMG2
FBgn0033446	CG1648	FBgn0032026	CG7627	FBgn0037487	thw
FBgn0033448	hebe	FBgn0032082	CG18088	FBgn0000964	tj
FBgn0033449	CG1663	FBgn0032087	CG9568	FBgn0003720	tll
FBgn0033450	Lsm11	FBgn0032101	CG9586	FBgn0037751	topi
FBgn0033453	Sting	FBgn0032105	borr	FBgn0086355	Tpi
FBgn0033463	CG1513	FBgn0032123	Oatp30B	FBgn0051575	tRNA:Ala-AGC-2-9
FBgn0033467	Pdrg1	FBgn0032135	GlcAT-S	FBgn0052493	tRNA:Gln-TTG-2-1
FBgn0033483	egr	FBgn0032139	CG13116	FBgn0052330	tRNA:Glu-CTC-3-1
FBgn0033491	CG18011	FBgn0032140	CG13117	FBgn0052518	tRNA:Ile-AAT-2-1Ψ
FBgn0033494	KCNQ	FBgn0032156	CG13124	FBgn0011916	tRNA:Met-CAT-1-2
FBgn0033504	CAP	FBgn0032178	Spn31A	FBgn0052546	tRNA:Pro-CGG-2-1
FBgn0033519	CG11825	FBgn0032191	CG5734	FBgn0284408	trol
FBgn0033529	CG17765	FBgn0032196	CG5708	FBgn0035934	TrpA1
FBgn0033543	CG12338	FBgn0032213	CG5390	FBgn0022355	Tsf1
FBgn0033544	CG7220	FBgn0032244	RfC3	FBgn0033629	Tsp47F
FBgn0033582	CG9084	FBgn0032249	TBC1D16	FBgn0029837	Tsp5D
FBgn0033627	CG13204	FBgn0032264	Lip4	FBgn0043550	Tsp68C
FBgn0033631	Sod3	FBgn0032286	CG7300	FBgn0029170	TwdlT
FBgn0033635	Prip	FBgn0032343	CG6201	FBgn0034636	twz
FBgn0033638	CG9005	FBgn0032354	CG4788	FBgn0263118	tx
FBgn0033639	CG9003	FBgn0032390	dgt2	FBgn0026315	Ugt35a
FBgn0033649	pyr	FBgn0032405	firl	FBgn0040262	Ugt36Ba
FBgn0033659	Damm	FBgn0032409	Ced-12	FBgn0004956	upd1
FBgn0033665	Zip48C	FBgn0032414	CG17211	FBgn0030904	upd2
FBgn0033672	rho-7	FBgn0032429	CG5446	FBgn0053542	upd3
FBgn0033693	CG13175	FBgn0032435	Oatp33Eb	FBgn0035521	VhaM9.7-a
FBgn0033716	Den1	FBgn0032444	CCT4	FBgn0053544	Vkor
FBgn0033717	CG8839	FBgn0032445	CG6153	FBgn0039620	wat
FBgn0033760	CG8785	FBgn0032446	CG5780	FBgn0004003	wbl
FBgn0033781	CG13319	FBgn0032447	PICK1	FBgn0037750	Whamy
FBgn0033782	sug	FBgn0032451	spict	FBgn0250827	whip
FBgn0033787	CG13321	FBgn0032472	CG9928	FBgn0004360	Wnt2
FBgn0033788	CG13323	FBgn0032485	CG9426	FBgn0010453	Wnt4
FBgn0033810	CG4646	FBgn0032495	CG16820	FBgn0041713	yellow-c
FBgn0033812	Pex13	FBgn0032514	CG9302	FBgn0038151	yellow-e2
FBgn0033826	CG4734	FBgn0032521	CG7110	FBgn0038150	yellow-e3
FBgn0033853	CG6145	FBgn0032587	CG5953	FBgn0040063	yip3
FBgn0033875	CG6357	FBgn0032602	ppk17	FBgn0045842	yuri
FBgn0033879	Echs1	FBgn0032620	CG12288	FBgn0028516	ZnT35C
FBgn0033889	CG6701	FBgn0032633	Lrch	FBgn0037000	ZnT77C
FBgn0033904	CG18327	FBgn0032634	Rpb11	FBgn0052311	zormin
FBgn0033905	CG18324	FBgn0032635	CG15141
FBgn0033906	ReepB	FBgn0032645	CG15142
FBgn0033913	CG8468	FBgn0032681	CG10283
FBgn0033942	Cpr51A	FBgn0032682	grnd
FBgn0033948	CG12863	FBgn0032684	CG10178
FBgn0033980	Cyp6a20	FBgn0032685	CG10211
FBgn0033982	Cyp317a1	FBgn0032694	MESR3
FBgn0033987	ckn	FBgn0032698	CG10336
FBgn0033988	pcs	FBgn0032699	CG10383
FBgn0034031	CG12963	FBgn0032702	CG10376
FBgn0034049	bdg	FBgn0032704	Jwa
FBgn0034058	Pex11	FBgn0032705	Grip71
FBgn0034063	CG8389	FBgn0032717	CG10600
FBgn0034072	Dg	FBgn0032719	CG17321
FBgn0034082	CG10734	FBgn0032723	ssp3
FBgn0034083	lbk	FBgn0032731	Swip-1
FBgn0034086	CG8441	FBgn0032751	CG17343
FBgn0034091	mrj	FBgn0032781	RtcB
FBgn0034141	CG8311	FBgn0032805	CG10337
FBgn0034179	CG6805	FBgn0032811	CG10268
FBgn0034180	Ehbp1	FBgn0032816	Nf-YB
FBgn0034194	CG15611	FBgn0032840	sNPF
FBgn0034217	Lhr	FBgn0032848	nesd
FBgn0034245	UQCR-6.4	FBgn0032857	CG10947
FBgn0034247	CG6484	FBgn0032863	Cdc23
FBgn0034295	CG10911	FBgn0032864	CG2493
FBgn0034296	CG10912	FBgn0032877	CG2617
FBgn0034304	CG5742	FBgn0032882	Ns4
FBgn0034321	CG14502	FBgn0032884	Pomp
FBgn0034356	Pepck2	FBgn0032906	RPA2
FBgn0034366	Atg7	FBgn0032911	tadr
FBgn0034389	Mctp	FBgn0032929	Mcm10
FBgn0034397	CG15082	FBgn0032934	CG8679
FBgn0034398	CG15098	FBgn0032935	Atg18b
FBgn0034399	CG15083	FBgn0032938	CG8671
FBgn0034405	Jheh2	FBgn0032943	Tsp39D
FBgn0034406	Jheh3	FBgn0032961	CG1416
FBgn0034417	CG15117	FBgn0033051	Strica
FBgn0034419	CG15111	FBgn0033054	CG14591
FBgn0034436	CG11961	FBgn0033055	Tbce
FBgn0034443	cer	FBgn0033065	Cyp6w1
FBgn0034480	CG16898	FBgn0033089	CG17266
FBgn0034493	CG8908	FBgn0033115	Spn42De
FBgn0034501	CG13868	FBgn0033122	CG17002
FBgn0034534	maf-S	FBgn0033127	Tsp42Ef
FBgn0034543	galla-1	FBgn0033129	Tsp42Eh
FBgn0034577	cpa	FBgn0033130	Tsp42Ei
FBgn0034583	CG10527	FBgn0033134	Tsp42El
FBgn0034590	Magi	FBgn0033137	Tsp42Ep
FBgn0034602	Lapsyn	FBgn0033139	Tsp42Er
FBgn0034628	Acox57D-p	FBgn0033153	Gadd45
FBgn0034629	Acox57D-d	FBgn0033159	Dscam1
FBgn0034638	CG10433	FBgn0033177	CG11141
FBgn0034639	CG15673	FBgn0033186	CG1602
FBgn0034642	CG15674	FBgn0033199	CG17985
FBgn0034644	CG10082	FBgn0033204	CG2065
FBgn0034647	pirk	FBgn0033205	CG2064
FBgn0034649	PIG-M	FBgn0033206	DCTN4-p62
FBgn0034705	CG11170	FBgn0033207	CG12826
FBgn0034706	CG11275	FBgn0033222	CG12824
FBgn0034709	Swim	FBgn0033234	MFS12
FBgn0034718	wdp	FBgn0033244	CG8726
FBgn0034723	CG13506	FBgn0033259	CG11210
FBgn0034724	babos	FBgn0033266	Socs44A
FBgn0034736	gas	FBgn0033273	Gasz
FBgn0034741	CG4269	FBgn0033301	CG12780
FBgn0034743	RpS16	FBgn0033309	Lnpk
FBgn0034753	CG2852	FBgn0033313	Cirl
FBgn0034763	RYBP	FBgn0033340	CG13751
FBgn0034783	CG9825	FBgn0033348	Spt
FBgn0034804	CG3831	FBgn0033354	FANCI
FBgn0034849	CG3500	FBgn0033372	CG13742
FBgn0034877	levy	FBgn0033377	Pmm45A
FBgn0034878	pita	FBgn0033395	Cyp4p2
FBgn0034883	Eglp2	FBgn0033397	Cyp4p3
FBgn0034885	Eglp4	FBgn0033431	CG1827
FBgn0034909	CG4797	FBgn0033434	CG1902
FBgn0034948	PPP1R15	FBgn0033437	CG12926
FBgn0034958	CG3907	FBgn0033438	Mmp2
FBgn0034959	CG11388	FBgn0033443	CG1698
FBgn0034968	RpL12	FBgn0033447	dila
FBgn0035021	CG4622	FBgn0033453	CG1667
FBgn0035023	ITP	FBgn0033458	CG18446
FBgn0035024	CG11414	FBgn0033468	CG1418
FBgn0035049	Mmp1	FBgn0033474	CG1407
FBgn0035059	CG3894	FBgn0033518	Prx2540-2
FBgn0035063	CG3594	FBgn0033520	Prx2540-1
FBgn0035083	Tina-1	FBgn0033521	CG12896
FBgn0035084	CG15861	FBgn0033526	Caf1-105
FBgn0035085	CG3770	FBgn0033527	CG11777
FBgn0035087	CG2765	FBgn0033528	trsn
FBgn0035088	CG3776	FBgn0033550	CG12341
FBgn0035091	CG3829	FBgn0033551	CG7222
FBgn0035099	CG6845	FBgn0033566	CG18004
FBgn0035101	p130CAS	FBgn0033582	CG9084
FBgn0035102	CG7049	FBgn0033587	CG13218
FBgn0035109	CG13876	FBgn0033592	CG13215
FBgn0035113	pyx	FBgn0033593	Listericin
FBgn0035120	wac	FBgn0033636	tou
FBgn0035121	Tudor-SN	FBgn0033656	S2P
FBgn0035132	mthl10	FBgn0033657	Sln
FBgn0035142	Hipk	FBgn0033659	Damm
FBgn0035147	Gale	FBgn0033663	ERp60
FBgn0035154	hiro	FBgn0033733	CG8834
FBgn0035160	hng3	FBgn0033738	DUBAI
FBgn0035162	Sf3b3	FBgn0033740	dgt5
FBgn0035189	CG9119	FBgn0033753	Cyp301a1
FBgn0035211	CG2211	FBgn0033755	ClC-b
FBgn0035228	CG12091	FBgn0033760	CG8785
FBgn0035236	CG12004	FBgn0033778	Balat
FBgn0035237	CG13917	FBgn0033783	CG17019
FBgn0035238	CG12104	FBgn0033784	SCCRO3
FBgn0035252	CG7970	FBgn0033785	Sans
FBgn0035265	PIG-Wb	FBgn0033787	CG13321
FBgn0035266	Gk2	FBgn0033788	CG13323
FBgn0035346	CG1146	FBgn0033789	CG13324
FBgn0035355	CG16985	FBgn0033798	CG15870
FBgn0035371	AhcyL1	FBgn0033826	CG4734
FBgn0035388	CG2162	FBgn0033845	mars
FBgn0035390	scramb2	FBgn0033875	CG6357
FBgn0035397	CG11486	FBgn0033889	CG6701
FBgn0035407	Asciz	FBgn0033890	Ctf4
FBgn0035431	CG14968	FBgn0033901	O-fut1
FBgn0035432	ZnT63C	FBgn0033926	Arc1
FBgn0035437	Strip	FBgn0033928	Arc2
FBgn0035438	PHGPx	FBgn0033942	Cpr51A
FBgn0035471	Sc2	FBgn0033945	CG12868
FBgn0035476	CG12766	FBgn0033968	hui
FBgn0035497	CG14995	FBgn0033978	Cyp6a23
FBgn0035498	Fit1	FBgn0033979	Cyp6a19
FBgn0035499	Chd64	FBgn0033984	Lap1
FBgn0035515	CG14997	FBgn0033990	CG10265
FBgn0035517	CG1265	FBgn0033993	CG8089
FBgn0035533	Cip4	FBgn0033994	CG7544
FBgn0035534	mRpS6	FBgn0034005	ItgaPS4
FBgn0035540	Syx17	FBgn0034032	CG8195
FBgn0035542	DOR	FBgn0034047	CG12970
FBgn0035558	CG11357	FBgn0034070	SP2353
FBgn0035600	Cyt-c1	FBgn0034072	Dg
FBgn0035601	Uev1A	FBgn0034073	CG8414
FBgn0035625	Blimp-1	FBgn0034091	mrj
FBgn0035626	lin-28	FBgn0034094	Tsf3
FBgn0035656	CG10479	FBgn0034098	krimp
FBgn0035663	CG6462	FBgn0034135	Syn2
FBgn0035708	axed	FBgn0034140	Lst
FBgn0035713	velo	FBgn0034143	CG8303
FBgn0035721	CG9948	FBgn0034159	CG15615
FBgn0035753	RpL18	FBgn0034160	CG5550
FBgn0035770	pst	FBgn0034168	CG15614
FBgn0035771	Sec63	FBgn0034175	ste24b
FBgn0035772	Sh3beta	FBgn0034179	CG6805
FBgn0035811	Mcad	FBgn0034184	CG9646
FBgn0035812	CG7457	FBgn0034186	CG8950
FBgn0035831	CG8038	FBgn0034187	CG6967
FBgn0035849	ERR	FBgn0034197	Cda9
FBgn0035879	GAPcenA	FBgn0034210	CG6568
FBgn0035896	CG6983	FBgn0034217	Lhr
FBgn0035900	ZC3H3	FBgn0034223	Tes
FBgn0035904	GstO3	FBgn0034246	Dcr-2
FBgn0035926	Acbp5	FBgn0034270	PIG-A
FBgn0035976	PGRP-LC	FBgn0034277	OstDelta
FBgn0035977	PGRP-LF	FBgn0034279	CG18635
FBgn0035981	CG4452	FBgn0034288	CG5084
FBgn0035983	CG4080	FBgn0034289	CG10910
FBgn0035987	CG3689	FBgn0034291	CG5770
FBgn0035989	CG3967	FBgn0034293	CG14495
FBgn0035997	phol	FBgn0034294	Muc55B
FBgn0035998	CG3437	FBgn0034295	CG10911
FBgn0035999	CG3552	FBgn0034296	CG10912
FBgn0036007	path	FBgn0034304	CG5742
FBgn0036008	CG3408	FBgn0034310	Nup75
FBgn0036052	CG10809	FBgn0034312	CG10916
FBgn0036058	CG6707	FBgn0034315	CG5721
FBgn0036063	CG6674	FBgn0034346	PIG-O
FBgn0036066	CG14160	FBgn0034354	GstE11
FBgn0036101	NijA	FBgn0034360	CG10927
FBgn0036111	Aps	FBgn0034365	CG5335
FBgn0036134	FoxK	FBgn0034366	Atg7
FBgn0036152	CG6175	FBgn0034379	CG15073
FBgn0036191	Sugb	FBgn0034389	Mctp
FBgn0036192	Pldn	FBgn0034396	CG15097
FBgn0036196	CG11658	FBgn0034399	CG15083
FBgn0036199	Bmcp	FBgn0034400	CG15099
FBgn0036211	CG5946	FBgn0034401	MetRS
FBgn0036240	CG6928	FBgn0034403	CG18190
FBgn0036248	ssp	FBgn0034407	DptB
FBgn0036288	CG10660	FBgn0034417	CG15117
FBgn0036316	CG10960	FBgn0034430	mip40
FBgn0036320	CG10943	FBgn0034443	cer
FBgn0036331	CG14117	FBgn0034451	TBCB
FBgn0036332	CG11261	FBgn0034452	Oseg6
FBgn0036334	CG11267	FBgn0034467	CG15128
FBgn0036335	mRpL20	FBgn0034494	CG10444
FBgn0036337	AdenoK	FBgn0034495	CG11788
FBgn0036356	CG10222	FBgn0034507	CG11192
FBgn0036367	CG10116	FBgn0034511	GNBP-like3
FBgn0036372	Abp1	FBgn0034512	CG18067
FBgn0036373	Tgi	FBgn0034523	Nnf1a
FBgn0036381	CG8745	FBgn0034538	CG16799
FBgn0036411	Sox21a	FBgn0034540	Lrt
FBgn0036422	CG3868	FBgn0034569	dgt3
FBgn0036428	Gbs-70E	FBgn0034577	cpa
FBgn0036449	bmm	FBgn0034578	CG15653
FBgn0036484	Pex3	FBgn0034580	Cht8
FBgn0036493	CG7255	FBgn0034583	CG10527
FBgn0036501	CG7272	FBgn0034614	CG9752
FBgn0036502	CG7841	FBgn0034647	pirk
FBgn0036518	RhoGAP71E	FBgn0034657	LBR
FBgn0036537	CG18081	FBgn0034670	CG13488
FBgn0036538	CG15715	FBgn0034674	CG9304
FBgn0036551	CG17029	FBgn0034689	CG2921
FBgn0036552	CG17028	FBgn0034694	CG6613
FBgn0036556	CG5830	FBgn0034705	CG11170
FBgn0036565	CG5235	FBgn0034707	MED16
FBgn0036576	CG5151	FBgn0034709	Swim
FBgn0036622	Agpat4	FBgn0034710	CG3292
FBgn0036623	Agpat3	FBgn0034712	CG3264
FBgn0036663	CG9674	FBgn0034718	wdp
FBgn0036666	TSG101	FBgn0034723	CG13506
FBgn0036684	CG3764	FBgn0034724	babos
FBgn0036685	CG6664	FBgn0034730	ppk12
FBgn0036697	rogdi	FBgn0034741	CG4269
FBgn0036728	UQCR-Q	FBgn0034744	Vps20
FBgn0036731	CG6333	FBgn0034756	Cyp6d2
FBgn0036732	Oatp74D	FBgn0034758	CG13510
FBgn0036735	Edc3	FBgn0034759	CG13511
FBgn0036741	anchor	FBgn0034761	CG4250
FBgn0036742	CG7497	FBgn0034789	PIP5K59B
FBgn0036746	Crtc	FBgn0034800	CG3788
FBgn0036752	Adgf-A	FBgn0034871	CG3906
FBgn0036812	Nufip	FBgn0034878	pita
FBgn0036813	Atg3	FBgn0034894	sigmar
FBgn0036816	Indy	FBgn0034913	Snap29
FBgn0036820	Grx1	FBgn0034923	Upf3
FBgn0036824	CG3902	FBgn0034931	CG2812
FBgn0036825	RpL26	FBgn0034935	Orcokinin
FBgn0036837	CG18135	FBgn0034950	Pask
FBgn0036843	Sfxn2	FBgn0034951	CG3860
FBgn0036844	Mkp3	FBgn0034961	CG3163
FBgn0036888	CG9330	FBgn0034965	ppk29
FBgn0036896	wnd	FBgn0034966	CG13563
FBgn0036910	Cyp305a1	FBgn0034997	CG3376
FBgn0036921	RhoGDI	FBgn0035016	CG4612
FBgn0036945	Ssk	FBgn0035023	ITP
FBgn0036974	eRF1	FBgn0035036	CG4707
FBgn0036975	CG5618	FBgn0035042	CG3640
FBgn0036980	RhoBTB	FBgn0035049	Mmp1
FBgn0036993	CG5910	FBgn0035085	CG3770
FBgn0036994	CG5199	FBgn0035087	CG2765
FBgn0037001	ND-39	FBgn0035089	Phk-3
FBgn0037007	CG5059	FBgn0035099	CG6845
FBgn0037009	CG5104	FBgn0035107	mri
FBgn0037010	CG4825	FBgn0035120	wac
FBgn0037011	CG4858	FBgn0035132	mthl10
FBgn0037012	Rcd2	FBgn0035145	MED14
FBgn0037016	CG13252	FBgn0035147	Gale
FBgn0037057	CG10512	FBgn0035151	CG17129
FBgn0037063	CG9391	FBgn0035159	CG13896
FBgn0037065	CG12974	FBgn0035160	hng3
FBgn0037071	CG7632	FBgn0035176	CG13905
FBgn0037092	M6	FBgn0035193	CG9192
FBgn0037150	CG7133	FBgn0035203	CG9149
FBgn0037163	laza	FBgn0035207	Herc4
FBgn0037174	CG14457	FBgn0035208	CG9184
FBgn0037185	CG11367	FBgn0035210	msd5
FBgn0037186	CG11241	FBgn0035238	CG12104
FBgn0037195	CG11226	FBgn0035246	CG13928
FBgn0037203	slif	FBgn0035251	Vta1
FBgn0037207	Mes2	FBgn0035262	CG18171
FBgn0037240	Cont	FBgn0035267	CG13921
FBgn0037241	CG14646	FBgn0035271	CG2021
FBgn0037244	CG14647	FBgn0035282	CNMa
FBgn0037270	eIF3f1	FBgn0035290	dsb
FBgn0037279	CG1129	FBgn0035295	Cnb
FBgn0037292	plh	FBgn0035313	CG13810
FBgn0037299	Vps37B	FBgn0035325	CG13806
FBgn0037307	Tim17a2	FBgn0035343	CG16762
FBgn0037310	Tim17b1	FBgn0035346	CG1146
FBgn0037315	Cerk	FBgn0035355	CG16985
FBgn0037327	PEK	FBgn0035356	CG16986
FBgn0037340	CG14671	FBgn0035357	MEP-1
FBgn0037341	CG12746	FBgn0035372	CG12093
FBgn0037350	CG2911	FBgn0035375	Pgant6
FBgn0037354	CG12171	FBgn0035402	Usp5
FBgn0037358	elm	FBgn0035409	CG14963
FBgn0037378	CG2046	FBgn0035412	CG14957
FBgn0037386	CG1208	FBgn0035414	CG14965
FBgn0037387	CG1213	FBgn0035430	CG12009
FBgn0037442	godzilla	FBgn0035444	CG12012
FBgn0037443	Dmtn	FBgn0035462	IntS10
FBgn0037517	CG10086	FBgn0035482	CG14985
FBgn0037518	CG2641	FBgn0035488	CG11593
FBgn0037533	CD98hc	FBgn0035497	CG14995
FBgn0037548	CG7900	FBgn0035498	Fit1
FBgn0037551	Arl8	FBgn0035499	Chd64
FBgn0037579	COX7AL	FBgn0035515	CG14997
FBgn0037592	CG11737	FBgn0035517	CG1265
FBgn0037606	CG8032	FBgn0035522	CG1273
FBgn0037607	CG8036	FBgn0035523	Ctl1
FBgn0037621	M1BP	FBgn0035533	Cip4
FBgn0037635	CG9837	FBgn0035539	slow
FBgn0037637	IscU	FBgn0035557	CG11353
FBgn0037643	ScsbetaA	FBgn0035583	CG13704
FBgn0037647	RagA-B	FBgn0035586	Fitm
FBgn0037657	hyx	FBgn0035589	CHMP2B
FBgn0037670	Ibf1	FBgn0035608	blanks
FBgn0037671	ATP6AP2	FBgn0035611	CG13285
FBgn0037700	CG8149	FBgn0035624	Eaf6
FBgn0037705	mura	FBgn0035627	Sse
FBgn0037715	CG9399	FBgn0035640	mad2
FBgn0037722	CG8319	FBgn0035644	DNApol-ε58
FBgn0037723	SpdS	FBgn0035675	CG6610
FBgn0037747	CG8481	FBgn0035678	CG10469
FBgn0037750	Whamy	FBgn0035689	CG7376
FBgn0037758	CG9467	FBgn0035699	CG13300
FBgn0037842	CG6567	FBgn0035708	axed
FBgn0037846	CG6574	FBgn0035715	CG10103
FBgn0037853	CG14696	FBgn0035725	Mis12
FBgn0037855	CG6621	FBgn0035743	CG15829
FBgn0037856	Leash	FBgn0035756	unc-13-4A
FBgn0037874	Tctp	FBgn0035760	CG8607
FBgn0037882	CG17187	FBgn0035761	RhoGEF4
FBgn0037885	CG17721	FBgn0035767	Cln7
FBgn0037890	CG17734	FBgn0035772	Sh3beta
FBgn0037891	CG5214	FBgn0035806	PGRP-SD
FBgn0037906	PGRP-LB	FBgn0035811	CG12262
FBgn0037912	sea	FBgn0035815	Snmp2
FBgn0037933	Ho	FBgn0035825	CG8111
FBgn0037936	CG6908	FBgn0035829	HP4
FBgn0037955	CG6950	FBgn0035830	CG8209
FBgn0037960	mthl5	FBgn0035838	ldbr
FBgn0037973	CG18547	FBgn0035868	CG7194
FBgn0037989	ATP8B	FBgn0035871	BI-1
FBgn0038020	GstD9	FBgn0035879	GAPcenA
FBgn0038037	Cyp9f2	FBgn0035886	Jon66Ci
FBgn0038038	Sccpdh2	FBgn0035887	Jon66Cii
FBgn0038039	CG5196	FBgn0035902	CG6683
FBgn0038047	CG5245	FBgn0035907	GstO1
FBgn0038051	CG17207	FBgn0035916	GAPsec
FBgn0038053	CG18549	FBgn0035918	Cdc6
FBgn0038071	Dtg	FBgn0035923	CG6511
FBgn0038149	GILT1	FBgn0035929	CG13311
FBgn0038168	omd	FBgn0035933	CG13309
FBgn0038194	Cyp6d5	FBgn0035944	CG5021
FBgn0038195	CG3061	FBgn0035948	CG5644
FBgn0038197	foxo	FBgn0035956	Doc2
FBgn0038243	CG8066	FBgn0035965	Use1
FBgn0038244	CG7987	FBgn0035975	PGRP-LA
FBgn0038256	CG7530	FBgn0035976	PGRP-LC
FBgn0038257	smp-30	FBgn0035977	PGRP-LF
FBgn0038290	CG6912	FBgn0035983	CG4080
FBgn0038292	CG3987	FBgn0035986	CG4022
FBgn0038307	mRpS10	FBgn0035995	CG3529
FBgn0038312	Zip88E	FBgn0035996	CG3448
FBgn0038321	CG6218	FBgn0036007	path
FBgn0038325	Atg4b	FBgn0036008	CG3408
FBgn0038327	Trax	FBgn0036015	CG3088
FBgn0038331	Ccm3	FBgn0036022	CG8329
FBgn0038353	CG5399	FBgn0036028	CG16717
FBgn0038380	CG14877	FBgn0036053	iPLA2-VIA
FBgn0038391	GATAe	FBgn0036058	CG6707
FBgn0038396	CG5013	FBgn0036062	CG6685
FBgn0038419	CG14879	FBgn0036121	CG6310
FBgn0038420	CG10311	FBgn0036126	Irbp18
FBgn0038429	CG14882	FBgn0036141	wls
FBgn0038461	CG3678	FBgn0036180	Duba
FBgn0038462	CG17556	FBgn0036184	PCID2
FBgn0038463	CG3534	FBgn0036186	CG6071
FBgn0038475	Keap1	FBgn0036196	CG11658
FBgn0038476	kuk	FBgn0036207	CG10907
FBgn0038488	m-cup	FBgn0036212	CG11597
FBgn0038504	Sur-8	FBgn0036220	CG5897
FBgn0038516	P5cr-2	FBgn0036225	CG5883
FBgn0038535	alt	FBgn0036226	CG7252
FBgn0038542	TyrR	FBgn0036229	CG7248
FBgn0038583	CG7183	FBgn0036237	viaf
FBgn0038595	CG7142	FBgn0036240	CG6928
FBgn0038627	CG7694	FBgn0036263	thoc6
FBgn0038638	CG7702	FBgn0036266	CG5626
FBgn0038659	EndoA	FBgn0036272	CG4300
FBgn0038662	Mpc1	FBgn0036277	CG10418
FBgn0038678	mRpL55	FBgn0036279	Ncc69
FBgn0038681	Cyp12a4	FBgn0036286	CG10616
FBgn0038682	CG5835	FBgn0036287	CG10663
FBgn0038734	CG11453	FBgn0036289	CG10657
FBgn0038738	CG4572	FBgn0036290	CG10638
FBgn0038740	CG4562	FBgn0036291	CG10681
FBgn0038747	RhoGAP92B	FBgn0036298	nst
FBgn0038826	Syp	FBgn0036302	sowah
FBgn0038828	CG17270	FBgn0036306	CG10973
FBgn0038829	CG17271	FBgn0036309	Hip1
FBgn0038830	CG17272	FBgn0036320	CG10943
FBgn0038842	hdly	FBgn0036323	CG14118
FBgn0038878	CG3301	FBgn0036324	CG12520
FBgn0038881	CG16791	FBgn0036331	CG14117
FBgn0038897	CG5849	FBgn0036332	CG11261
FBgn0038917	CG6678	FBgn0036333	MICAL-like
FBgn0038922	Idh3b	FBgn0036341	Syx13
FBgn0038923	mRpL35	FBgn0036354	Poc1
FBgn0038924	CG6028	FBgn0036363	CG10140
FBgn0038947	Sar1	FBgn0036372	Abp1
FBgn0038953	CG18596	FBgn0036373	Tgi
FBgn0038965	mats	FBgn0036389	ssp2
FBgn0038966	pinta	FBgn0036402	CG6650
FBgn0038972	CG7054	FBgn0036411	Sox21a
FBgn0038973	Pebp1	FBgn0036419	CG13482
FBgn0038981	CG5346	FBgn0036448	mop
FBgn0038984	AdipoR	FBgn0036450	Tdrd3
FBgn0039045	CG17119	FBgn0036463	Reck
FBgn0039056	CenB1A	FBgn0036476	sstn
FBgn0039085	CG10170	FBgn0036480	Cep135
FBgn0039086	CG16732	FBgn0036481	CG16959
FBgn0039087	CG10168	FBgn0036485	FucTA
FBgn0039094	CG10184	FBgn0036486	Msh6
FBgn0039109	CG10365	FBgn0036487	Prp31
FBgn0039130	CG5854	FBgn0036509	CG7739
FBgn0039137	CG13604	FBgn0036516	CG7656
FBgn0039141	spas	FBgn0036518	RhoGAP71E
FBgn0039209	REPTOR	FBgn0036519	CG7650
FBgn0039213	atl	FBgn0036536	CG12713
FBgn0039249	CG11168	FBgn0036544	sff
FBgn0039266	CG11791	FBgn0036563	CG13075
FBgn0039280	Mocs2B	FBgn0036565	CG5235
FBgn0039326	CG10562	FBgn0036571	Strumpellin
FBgn0039328	CHKov2	FBgn0036580	PDCD-5
FBgn0039349	Ssadh	FBgn0036607	CG13059
FBgn0039350	jigr1	FBgn0036612	CG4998
FBgn0039358	CG5028	FBgn0036640	nxf2
FBgn0039419	CG12290	FBgn0036648	CG4098
FBgn0039430	CG5455	FBgn0036660	CG13025
FBgn0039461	CG5500	FBgn0036661	CG9705
FBgn0039467	CG14253	FBgn0036671	CG9951
FBgn0039473	CG17191	FBgn0036688	Fit2
FBgn0039492	CG6051	FBgn0036715	Cad74A
FBgn0039507	mrt	FBgn0036716	CG13728
FBgn0039509	bigmax	FBgn0036740	Vps60
FBgn0039543	CG12428	FBgn0036742	CG7497
FBgn0039580	Gfat2	FBgn0036764	CG5535
FBgn0039590	CG10011	FBgn0036767	CG16775
FBgn0039637	Ctl2	FBgn0036773	CG13698
FBgn0039647	jus	FBgn0036777	CG7341
FBgn0039694	fig	FBgn0036804	Sgf11
FBgn0039713	RpS8	FBgn0036815	HipHop
FBgn0039714	Zip99C	FBgn0036819	Dysb
FBgn0039741	CG7943	FBgn0036835	CG14075
FBgn0039756	CG9743	FBgn0036836	CG11619
FBgn0039774	CDase	FBgn0036844	Mkp3
FBgn0039828	CG1542	FBgn0036846	MESR6
FBgn0039830	ATPsynC	FBgn0036847	CNPYb
FBgn0039831	CG12054	FBgn0036850	Gem2
FBgn0039857	RpL6	FBgn0036877	CG9452
FBgn0039858	CycG	FBgn0036897	CG8786
FBgn0039870	CG1896	FBgn0036910	Cyp305a1
FBgn0039882	Rift	FBgn0036921	RhoGDI
FBgn0039890	CG2316	FBgn0036922	CG14182
FBgn0039929	CG11076	FBgn0036929	CG7668
FBgn0039941	CG17167	FBgn0036945	Ssk
FBgn0039993	CG17691	FBgn0036948	CG7298
FBgn0040068	Vav	FBgn0036950	CG6996
FBgn0040069	vanin-like	FBgn0036951	CG7017
FBgn0040070	Trx-2	FBgn0036952	CG6933
FBgn0040071	tara	FBgn0036953	CG17145
FBgn0040087	p115	FBgn0036973	Rbbp5
FBgn0040153	l(1)G0469	FBgn0036975	CG5618
FBgn0040206	krz	FBgn0036984	CG13248
FBgn0040207	kat80	FBgn0036993	CG5910
FBgn0040208	Kat60	FBgn0037016	CG13252
FBgn0040238	Best1	FBgn0037025	Spc105R
FBgn0040285	Scamp	FBgn0037028	CG3618
FBgn0040294	POSH	FBgn0037035	CG10589
FBgn0040297	Nhe2	FBgn0037046	CG10581
FBgn0040299	Myo28B1	FBgn0037050	ICA69
FBgn0040305	MTF-1	FBgn0037065	CG12974
FBgn0040308	Jafrac2	FBgn0037082	CG5664
FBgn0040309	Jafrac1	FBgn0037092	M6
FBgn0040319	Gclc	FBgn0037126	CG14567
FBgn0040364	CG11378	FBgn0037140	SLC22A
FBgn0040383	CG5254	FBgn0037141	DNApol-eta
FBgn0040384	CG32795	FBgn0037142	CG14562
FBgn0040388	boi	FBgn0037149	CG14561
FBgn0040395	Unc-76	FBgn0037151	CG7130
FBgn0040396	CG3939	FBgn0037166	CG11426
FBgn0040475	SH3PX1	FBgn0037167	CG11425
FBgn0040512	zetaCOP	FBgn0037207	Mes2
FBgn0040575	CG15922	FBgn0037217	CG14636
FBgn0040636	CG13255	FBgn0037231	Vps24
FBgn0040658	CG13516	FBgn0037236	Skp2
FBgn0040660	CG13551	FBgn0037279	CG1129
FBgn0040759	CG13177	FBgn0037299	Vps37B
FBgn0040763	CG18336	FBgn0037307	Tim17a2
FBgn0040777	CG14767	FBgn0037339	Pi4KIIalpha
FBgn0040837	CG8620	FBgn0037345	rev7
FBgn0040918	schlank	FBgn0037364	Rab23
FBgn0041087	wun2	FBgn0037369	CG2100
FBgn0041092	tai	FBgn0037372	CG2091
FBgn0041111	lilli	FBgn0037376	Hat1
FBgn0041156	exex	FBgn0037377	CG1218
FBgn0041184	Socs36E	FBgn0037391	CG2017
FBgn0041191	Rheb	FBgn0037405	CG1077
FBgn0041210	HDAC4	FBgn0037443	Dmtn
FBgn0041342	Pcyt1	FBgn0037465	CG1105
FBgn0041582	tamo	FBgn0037468	CG1943
FBgn0041585	olf186-F	FBgn0037472	CG10098
FBgn0041775	tral	FBgn0037475	Fer1
FBgn0041789	Pax	FBgn0037481	MAGE
FBgn0042094	Adk3	FBgn0037490	CG10053
FBgn0042102	CG18745	FBgn0037515	Sp7
FBgn0042103	CG18746	FBgn0037517	CG10086
FBgn0042105	CG18748	FBgn0037518	CG2641
FBgn0042110	CG18765	FBgn0037521	CG2993
FBgn0042135	CG18812	FBgn0037531	CG10445
FBgn0042627	FASN2	FBgn0037537	CG2767
FBgn0043364	cbt	FBgn0037538	CG3223
FBgn0043456	Ndf	FBgn0037547	CG7910
FBgn0043457	CG5180	FBgn0037548	CG7900
FBgn0043471	kappaTry	FBgn0037551	Gie
FBgn0044020	Roc2	FBgn0037554	DNApol-iota
FBgn0044030	mRpS14	FBgn0037562	CG11671
FBgn0044047	Ilp6	FBgn0037563	CG11672
FBgn0044823	Spec2	FBgn0037569	tex
FBgn0044826	Pak3	FBgn0037583	CG9684
FBgn0045064	bwa	FBgn0037609	CG9773
FBgn0045842	yuri	FBgn0037627	CG13318
FBgn0045866	bai	FBgn0037632	CCT7
FBgn0046114	Gclm	FBgn0037647	RagA-B
FBgn0046214	vig2	FBgn0037667	CG16734
FBgn0046225	CG17230	FBgn0037669	Ibf2
FBgn0046247	CG5938	FBgn0037721	CG9427
FBgn0046302	CG10650	FBgn0037722	CG8319
FBgn0046685	Wsck	FBgn0037723	SpdS
FBgn0046687	Tre1	FBgn0037724	Fst
FBgn0046704	Liprin-alpha	FBgn0037739	CG12948
FBgn0050000	GstT1	FBgn0037746	CG8478
FBgn0050005	GstT2	FBgn0037751	topi
FBgn0050008	CG30008	FBgn0037756	CG8507
FBgn0050011	gem	FBgn0037757	CG8516
FBgn0050015	CG30015	FBgn0037773	CG5359
FBgn0050035	Tret1-1	FBgn0037783	Npc2c
FBgn0050069	CG30069	FBgn0037797	CG12420
FBgn0050090	CG30090	FBgn0037809	CG12818
FBgn0050122	CG30122	FBgn0037810	sle
FBgn0050159	CG30159	FBgn0037811	CG12592
FBgn0050273	CG30273	FBgn0037829	CG14691
FBgn0050280	CG30280	FBgn0037834	Art1
FBgn0050281	CG30281	FBgn0037838	TTLL15
FBgn0050344	CG30344	FBgn0037843	CG4511
FBgn0050345	CG30345	FBgn0037844	CG4570
FBgn0050354	UQCR-11L	FBgn0037848	Tsp86D
FBgn0050381	PIG-X	FBgn0037850	CG14695
FBgn0050414	CG30414	FBgn0037853	CG14696
FBgn0050421	Usp15-31	FBgn0037856	Leash
FBgn0050424	CG30424	FBgn0037878	CG6693
FBgn0050456	CG30456	FBgn0037885	CG17721
FBgn0050460	CG30460	FBgn0037897	CG5270
FBgn0050497	CG30497	FBgn0037901	CG6744
FBgn0050502	fa2h	FBgn0037920	CG14710
FBgn0051086	CG31086	FBgn0037958	CG6962
FBgn0051097	CG31097	FBgn0037960	mthl5
FBgn0051198	CG31198	FBgn0037972	CG10005
FBgn0051211	CG31211	FBgn0037975	CG3397
FBgn0051223	CG31223	FBgn0037989	ATP8B
FBgn0051229	CG31229	FBgn0037999	CG4860
FBgn0051230	CG31230	FBgn0038009	CG17738
FBgn0051288	CG31288	FBgn0038020	GstD9
FBgn0051300	CG31300	FBgn0038039	CG5196
FBgn0051344	CG31344	FBgn0038046	CG5641
FBgn0051352	Unc-115a	FBgn0038058	CG5608
FBgn0051431	CG31431	FBgn0038065	Snx3
FBgn0051457	CG31457	FBgn0038071	Dtg
FBgn0051522	CG31522	FBgn0038074	Gnmt
FBgn0051523	CG31523	FBgn0038088	CG10126
FBgn0051548	CG31548	FBgn0038098	CG7381
FBgn0051626	CG31626	FBgn0038109	CG11656
FBgn0051632	sens-2	FBgn0038110	CG8031
FBgn0051635	CG31635	FBgn0038118	timeout
FBgn0051673	CG31673	FBgn0038128	Ravus
FBgn0051674	CG31674	FBgn0038143	CG9813
FBgn0051694	CG31694	FBgn0038144	CG8870
FBgn0051710	CG31710	FBgn0038149	GILT1
FBgn0051719	RluA-1	FBgn0038180	Cht5
FBgn0051720	mthl15	FBgn0038191	CG9925
FBgn0051800	CG31800	FBgn0038199	CCHa1
FBgn0051809	CG31809	FBgn0038206	twf
FBgn0051908	CG31908	FBgn0038243	CG8066
FBgn0051974	CG31974	FBgn0038250	CG3505
FBgn0051975	CG31975	FBgn0038260	CG14855
FBgn0052053	CG32053	FBgn0038290	CG6912
FBgn0052054	CG32054	FBgn0038292	CG3987
FBgn0052068	Adi1	FBgn0038295	Gyc88E
FBgn0052091	CG32091	FBgn0038296	CG6752
FBgn0052103	CG32103	FBgn0038318	CG6236
FBgn0052109	CG32109	FBgn0038320	Sra-1
FBgn0052250	PMP34	FBgn0038321	CG6218
FBgn0052369	CG32369	FBgn0038324	CG5038
FBgn0052380	SMSr	FBgn0038325	Atg4b
FBgn0052423	shep	FBgn0038330	CG14868
FBgn0052425	CG32425	FBgn0038332	CG6136
FBgn0052428	CG32428	FBgn0038353	CG5399
FBgn0052476	mthl14	FBgn0038365	CG9593
FBgn0052479	Usp10	FBgn0038366	CG4576
FBgn0052484	Sk2	FBgn0038369	Arpc3A
FBgn0052485	CG32485	FBgn0038380	CG14877
FBgn0052512	CG32512	FBgn0038390	Rbf2
FBgn0052529	Hers	FBgn0038395	CG10407
FBgn0052549	CG32549	FBgn0038428	CG14894
FBgn0052579	CG32579	FBgn0038446	CG14903
FBgn0052594	be	FBgn0038466	CG8907
FBgn0052626	AMPdeam	FBgn0038470	CG18213
FBgn0052666	Drak	FBgn0038476	kuk
FBgn0052669	CG32669	FBgn0038498	beat-IIa
FBgn0052672	Atg8a	FBgn0038499	Brf
FBgn0052676	stx	FBgn0038527	CG14324
FBgn0052687	CG32687	FBgn0038530	AttD
FBgn0052695	CG32695	FBgn0038535	alt
FBgn0052699	LPCAT	FBgn0038536	CG7655
FBgn0052758	CG32758	FBgn0038542	TyrR
FBgn0052803	CG32803	FBgn0038582	CG7988
FBgn0052813	CG32813	FBgn0038589	CG18598
FBgn0052982	CG32982	FBgn0038608	WRNexo
FBgn0053051	CG33051	FBgn0038609	Nup43
FBgn0053094	Synd	FBgn0038610	CG7675
FBgn0053108	CG33108	FBgn0038627	CG7694
FBgn0053113	Rtnl1	FBgn0038638	CG7702
FBgn0053127	CG33127	FBgn0038647	CG14302
FBgn0053170	CG33170	FBgn0038658	CG14292
FBgn0053181	CG33181	FBgn0038660	CG14291
FBgn0053207	pxb	FBgn0038672	CG6005
FBgn0053208	Mical	FBgn0038692	CG3773
FBgn0053260	CG33260	FBgn0038720	CG6231
FBgn0053509	CG33509	FBgn0038725	CG6184
FBgn0053514	CG33514	FBgn0038747	RhoGAP92B
FBgn0053526	PNUTS	FBgn0038765	CG4424
FBgn0053542	upd3	FBgn0038783	CG4367
FBgn0053725	CG33725	FBgn0038815	CG5466
FBgn0053969	CG33969	FBgn0038827	Fancd2
FBgn0053995	CG33995	FBgn0038832	CG15695
FBgn0054010	Glyat	FBgn0038833	CG15696
FBgn0060296	pain	FBgn0038842	hdly
FBgn0061515	endos	FBgn0038866	CG5810
FBgn0062412	Ctr1B	FBgn0038870	Oga
FBgn0063492	GstE8	FBgn0038881	CG16791
FBgn0063497	GstE3	FBgn0038901	Burs
FBgn0063649	CG6006	FBgn0038953	CG18596
FBgn0063923	Kaz1-ORFB	FBgn0038967	CG13847
FBgn0064225	RpL5	FBgn0038973	Pebp1
FBgn0064766	CG7600	FBgn0038981	CG5346
FBgn0065035	AlkB	FBgn0039003	wfs1
FBgn0066101	LpR1	FBgn0039004	Nup133
FBgn0066304	Rpp20	FBgn0039016	Dcr-1
FBgn0067102	GlcT	FBgn0039017	CG6985
FBgn0067779	dbr	FBgn0039044	p53
FBgn0082585	sprt	FBgn0039056	CenB1A
FBgn0083985	CG34149	FBgn0039064	CG4467
FBgn0085192	CG34163	FBgn0039065	Rad60
FBgn0085201	CG34172	FBgn0039075	CG4393
FBgn0085208	CG34179	FBgn0039091	CG10182
FBgn0085223	CG34194	FBgn0039094	CG10184
FBgn0085229	CG34200	FBgn0039098	GILT3
FBgn0085249	CG34220	FBgn0039106	CG10301
FBgn0085265	CG34236	FBgn0039120	Nup98-96
FBgn0085279	CG34250	FBgn0039125	Ndc1
FBgn0085342	CG34313	FBgn0039128	CG13599
FBgn0085354	CG34325	FBgn0039136	CG5902
FBgn0085358	Diedel3	FBgn0039137	CG13604
FBgn0085370	Pde11	FBgn0039139	Mettl3
FBgn0085377	CG34348	FBgn0039141	spas
FBgn0085405	CG34376	FBgn0039149	CG18428
FBgn0085408	Shroom	FBgn0039155	Kal1
FBgn0085421	Epac	FBgn0039189	CG18528
FBgn0085423	GramD1B	FBgn0039226	Ude
FBgn0085430	CG34401	FBgn0039234	Nct
FBgn0085442	NKAIN	FBgn0039249	CG11168
FBgn0085446	CG34417	FBgn0039250	Mink
FBgn0085468	ND-MWFE	FBgn0039257	tnc
FBgn0085478	CG34449	FBgn0039260	Smg6
FBgn0085484	Pdxk	FBgn0039265	CG11790
FBgn0086254	CG6084	FBgn0039271	CG11839
FBgn0086346	ALiX	FBgn0039273	shams
FBgn0086347	Myo31DF	FBgn0039277	CG13650
FBgn0086358	Tab2	FBgn0039290	CG13654
FBgn0086361	alph	FBgn0039296	CG10420
FBgn0086365	Orct2	FBgn0039298	to
FBgn0086442	mib2	FBgn0039301	Nup37
FBgn0086605	CG9853	FBgn0039310	CG11878
FBgn0086608	CG34112	FBgn0039319	CG13659
FBgn0086676	spin	FBgn0039323	CG10559
FBgn0086679	p	FBgn0039328	CHKov2
FBgn0086687	Desat1	FBgn0039355	CG4730
FBgn0086695	hd	FBgn0039402	Vps2
FBgn0086708	stv	FBgn0039415	CG6142
FBgn0086779	step	FBgn0039431	plum
FBgn0086782	amn	FBgn0039449	CG6425
FBgn0087013	Karybeta3	FBgn0039453	CG6403
FBgn0243512	puc	FBgn0039454	CG14247
FBgn0243516	Vrp1	FBgn0039462	CG14252
FBgn0250789	alpha-Spec	FBgn0039464	CG6330
FBgn0250823	gish	FBgn0039465	Tsp97E
FBgn0250869	CG42240	FBgn0039473	CG17191
FBgn0250906	Pgk	FBgn0039474	CG6283
FBgn0259168	mnb	FBgn0039476	CG6271
FBgn0259176	bun	FBgn0039487	gb
FBgn0259221	CG42321	FBgn0039488	CG6066
FBgn0259228	C3G	FBgn0039505	CG5934
FBgn0259238	CG42336	FBgn0039520	Gr98a
FBgn0259243	Pka-R1	FBgn0039527	CG5639
FBgn0259481	Mob2	FBgn0039528	dsd
FBgn0259682	Jabba	FBgn0039532	Mtl
FBgn0259700	CG42354	FBgn0039538	CG12883
FBgn0259708	CG42362	FBgn0039558	BCAS2
FBgn0259709	CG42363	FBgn0039562	Gp93
FBgn0259722	CG42376	FBgn0039563	CG4951
FBgn0259725	CG42379	FBgn0039589	CG9986
FBgn0259726	CG42380	FBgn0039590	CG10011
FBgn0259745	wech	FBgn0039593	Sid
FBgn0259749	mmy	FBgn0039596	CG10000
FBgn0259834	out	FBgn0039625	beta4GalNAcTB
FBgn0259923	2004-09-01	FBgn0039634	alpha-Man-Ib
FBgn0259938	cwo	FBgn0039637	Ctl2
FBgn0259964	Sfp33A3	FBgn0039638	dgt6
FBgn0259992	CG42489	FBgn0039642	CG11882
FBgn0260003	Dys	FBgn0039647	jus
FBgn0260049	flr	FBgn0039656	CG11951
FBgn0260233	CG42507	FBgn0039663	CG2321
FBgn0260388	CG42514	FBgn0039665	CG2310
FBgn0260399	gwl	FBgn0039666	Diedel
FBgn0260400	elav	FBgn0039670	CG7567
FBgn0260431	CG42526	FBgn0039671	CG11470
FBgn0260439	Pp2A-29B	FBgn0039680	Cap-D2
FBgn0260442	rhea	FBgn0039687	Naa40
FBgn0260462	CG12163	FBgn0039694	fig
FBgn0260632	dl	FBgn0039702	Vps16B
FBgn0260635	Diap1	FBgn0039733	CG11504
FBgn0260659	CG42542	FBgn0039738	Mgat2
FBgn0260743	GC1	FBgn0039748	CG15529
FBgn0260747	Chchd2	FBgn0039754	CG9747
FBgn0260748	CG5004	FBgn0039756	CG9743
FBgn0260758	CG42556	FBgn0039776	PH4alphaEFB
FBgn0260770	CG42568	FBgn0039807	CG15546
FBgn0260855	Sec22	FBgn0039818	CG11318
FBgn0260857	Bet1	FBgn0039836	CG1750
FBgn0260866	dnr1	FBgn0039859	CG11539
FBgn0260933	rempA	FBgn0039862	kek6
FBgn0260934	par-1	FBgn0039864	CG11550
FBgn0260945	Atg1	FBgn0039869	CG1890
FBgn0260959	MCPH1	FBgn0039881	CG1971
FBgn0260960	Baldspot	FBgn0039883	RhoGAP100F
FBgn0260970	Ubr3	FBgn0039900	Syt7
FBgn0260972	alc	FBgn0039911	CG1909
FBgn0261108	Atg13	FBgn0039920	CG11360
FBgn0261113	Xrp1	FBgn0039932	fuss
FBgn0261238	Alh	FBgn0039966	Rab21
FBgn0261243	Psa	FBgn0039969	Fis1
FBgn0261258	rgn	FBgn0039972	CG17018
FBgn0261383	IntS6	FBgn0040070	Trx-2
FBgn0261393	alpha-Est5	FBgn0040075	rept
FBgn0261396	Rpn3	FBgn0040080	pins
FBgn0261439	SdhA	FBgn0040089	meso18E
FBgn0261444	CG3638	FBgn0040208	Kat60
FBgn0261458	capt	FBgn0040211	hgo
FBgn0261461	RhoGAP18B	FBgn0040212	Dhap-at
FBgn0261477	slim	FBgn0040232	cmet
FBgn0261524	lic	FBgn0040236	c11.1
FBgn0261547	Exn	FBgn0040251	Ugt86Di
FBgn0261550	CG42668	FBgn0040290	RecQ4
FBgn0261552	ps	FBgn0040294	POSH
FBgn0261554	CG42672	FBgn0040298	Myt1
FBgn0261560	Thor	FBgn0040323	GNBP1
FBgn0261564	ReepA	FBgn0040347	mus81
FBgn0261565	Lmpt	FBgn0040348	CG3703
FBgn0261570	CG42684	FBgn0040351	CG11638
FBgn0261587	CG42697	FBgn0040360	CG14626
FBgn0261592	RpS6	FBgn0040361	CG14627
FBgn0261599	RpS29	FBgn0040364	CG11378
FBgn0261618	larp	FBgn0040367	CG11382
FBgn0261625	GLS	FBgn0040370	CG13375
FBgn0261674	CG42709	FBgn0040373	CG3038
FBgn0261703	gce	FBgn0040388	boi
FBgn0261791	SNRPG	FBgn0040475	SH3PX1
FBgn0261802	CG42748	FBgn0040502	CG8343
FBgn0261808	cu	FBgn0040532	CG8369
FBgn0261822	Bsg	FBgn0040534	Sf3b5
FBgn0261823	Asx	FBgn0040551	CG11686
FBgn0261836	Msp300	FBgn0040601	CG13643
FBgn0261885	osa	FBgn0040653	IM4
FBgn0261930	vnd	FBgn0040726	dpr1
FBgn0261955	kdn	FBgn0040729	CG15126
FBgn0261984	Ire1	FBgn0040733	CG15068
FBgn0261985	Ptpmeg	FBgn0040759	CG13177
FBgn0262007	CG42825	FBgn0040765	luna
FBgn0262026	CG42837	FBgn0040837	CG8620
FBgn0262081	Csk	FBgn0040850	CG15210
FBgn0262103	Sik3	FBgn0040929	CG12659
FBgn0262127	kibra	FBgn0040958	Peritrophin-15b
FBgn0262169	magu	FBgn0040959	Peritrophin-15a
FBgn0262519	Mi-2	FBgn0040964	CG18661
FBgn0262527	nsl1	FBgn0041087	wun2
FBgn0262570	CG43110	FBgn0041094	scyl
FBgn0262579	Ect4	FBgn0041096	rols
FBgn0262582	cic	FBgn0041164	armi
FBgn0262617	CG43143	FBgn0041180	Tep4
FBgn0262656	Myc	FBgn0041182	Tep2
FBgn0262699	fzr	FBgn0041184	Socs36E
FBgn0262716	Arp3	FBgn0041186	Slbp
FBgn0262736	Vha16-1	FBgn0041205	key
FBgn0262739	AGO1	FBgn0041225	Gr94a
FBgn0262740	Evi5	FBgn0041579	AttC
FBgn0262872	milt	FBgn0041581	AttB
FBgn0262975	cnc	FBgn0041582	tamo
FBgn0263005	CG43313	FBgn0041627	Ku80
FBgn0263006	SERCA	FBgn0041712	yellow-d
FBgn0263050	CG43345	FBgn0041723	rho-5
FBgn0263051	CG43346	FBgn0041789	Pax
FBgn0263106	DnaJ-1	FBgn0042094	Adk3
FBgn0263108	BtbVII	FBgn0042105	CG18748
FBgn0263112	Mitf	FBgn0042119	Cpr65Au
FBgn0263120	Acsl	FBgn0042127	CG18789
FBgn0263144	bin3	FBgn0042129	OS9
FBgn0263197	Patronin	FBgn0042134	Capr
FBgn0263231	bel	FBgn0043001	Chrac-16
FBgn0263234	Phae1	FBgn0043012	AP-2sigma
FBgn0263240	Coop	FBgn0043362	bchs
FBgn0263241	Mocs1	FBgn0043578	PGRP-SB1
FBgn0263346	CG43427	FBgn0043791	phu
FBgn0263391	hts	FBgn0043903	dome
FBgn0263392	Tet	FBgn0044020	Roc2
FBgn0263396	sqd	FBgn0044050	Ilp3
FBgn0263397	Ih	FBgn0044812	TotC
FBgn0263400	CG43446	FBgn0044871	Gos28
FBgn0263490	mld	FBgn0045035	tefu
FBgn0263607	l(3)72Dp	FBgn0045474	Gr77a
FBgn0263706	CG43658	FBgn0045495	Gr28b
FBgn0263773	fok	FBgn0045761	CHKov1
FBgn0263776	CG43693	FBgn0045823	vsg
FBgn0263864	Dark	FBgn0045842	yuri
FBgn0263873	sick	FBgn0046258	CG12880
FBgn0263911	COX8	FBgn0046685	Wsck
FBgn0263916	Ent2	FBgn0046687	Tre1
FBgn0263930	dally	FBgn0046689	Takl1
FBgn0263987	spoon	FBgn0046706	Haspin
FBgn0263993	CG43736	FBgn0047000	CG33946
FBgn0263995	cpo	FBgn0047205	lncRNA:CR32385
FBgn0264089	sli	FBgn0050000	GstT1
FBgn0264270	Sxl	FBgn0050001	CG30001
FBgn0264294	Cyt-b5	FBgn0050005	GstT2
FBgn0264357	SNF4Agamma	FBgn0050026	CG30026
FBgn0264389	opm	FBgn0050085	Rif1
FBgn0264426	CG43844	FBgn0050090	CG30090
FBgn0264490	Eip93F	FBgn0050096	CG30096
FBgn0264491	how	FBgn0050105	CG30105
FBgn0264493	rdx	FBgn0050106	CCHa1-R
FBgn0264672	Eogt	FBgn0050115	GEFmeso
FBgn0264693	ens	FBgn0050148	CG30148
FBgn0264742	CG44000	FBgn0050151	CG30151
FBgn0264743	CG44001	FBgn0050154	CG30154
FBgn0264744	CG44002	FBgn0050157	CG30157
FBgn0264751	Vti1b	FBgn0050269	CG30269
FBgn0264775	CG44013	FBgn0050281	CG30281
FBgn0264776	CG44014	FBgn0050287	CG30287
FBgn0264785	Hph	FBgn0050293	Cht12
FBgn0264816	koko	FBgn0050338	CG30338
FBgn0264855	AP-2alpha	FBgn0050345	CG30345
FBgn0264894	CG44085	FBgn0050361	mtt
FBgn0264922	smt3	FBgn0050372	Asap
FBgn0265003	koi	FBgn0050403	CG30403
FBgn0265042	Irk1	FBgn0050414	CG30414
FBgn0265082	Cdep	FBgn0050423	CG30423
FBgn0265140	Meltrin	FBgn0050424	CG30424
FBgn0265174	PIG-V	FBgn0050438	CG30438
FBgn0265177	CG44242	FBgn0050440	CG30440
FBgn0265178	CG44243	FBgn0050466	CG30466
FBgn0265180	CG44245	FBgn0050496	CG30496
FBgn0265186	CG44251	FBgn0051004	mesh
FBgn0265191	Gyg	FBgn0051028	CG31028
FBgn0265274	Inx3	FBgn0051041	CG31041
FBgn0265276	l(3)neo38	FBgn0051087	CG31087
FBgn0265298	SC35	FBgn0051100	CG31100
FBgn0265342	CG44296	FBgn0051148	Gba1a
FBgn0265413	CG44325	FBgn0051155	Rpb7
FBgn0265512	mlt	FBgn0051158	Efa6
FBgn0265523	Smr	FBgn0051176	CG31176
FBgn0265575	yin	FBgn0051195	CG31195
FBgn0265974	ttv	FBgn0051216	Naam
FBgn0265998	Doa	FBgn0051313	CG31313
FBgn0266064	GlyS	FBgn0051320	HEATR2
FBgn0266084	Fhos	FBgn0051344	CG31344
FBgn0266124	ghi	FBgn0051345	CG31345
FBgn0266186	Vamp7	FBgn0051360	CG31360
FBgn0266377	Pde8	FBgn0051363	Jupiter
FBgn0266410	CG45050	FBgn0051390	MED7
FBgn0266411	sima	FBgn0051410	Npc2e
FBgn0266418	wake	FBgn0051436	CG31436
FBgn0266430	CG45060	FBgn0051453	pch2
FBgn0266449	Kr-h2	FBgn0051454	CG31454
FBgn0266450	Kr-h1	FBgn0051460	CG31460
FBgn0266570	NO66	FBgn0051469	CG31469
FBgn0266599	Hsc70-4	FBgn0051606	CG31606
FBgn0266696	Svil	FBgn0051633	CG31633
FBgn0266711	EloC	FBgn0051658	Nnf1b
FBgn0266719	stac	FBgn0051697	CG31697
FBgn0266756	btsz	FBgn0051704	CG31704
FBgn0266977	CG45428	FBgn0051715	CG31715
FBgn0267033	mamo	FBgn0051717	CG31717
FBgn0267330	KdelR	FBgn0051720	mthl15
FBgn0267336	Glut4EF	FBgn0051721	Trim9
FBgn0267339	p38c	FBgn0051755	SoYb
FBgn0267384	Ubc7	FBgn0051777	CG31777
FBgn0267385	PyK	FBgn0051798	CG31798
FBgn0267398	Yeti	FBgn0051809	CG31809
FBgn0267487	Ptp61F	FBgn0051864	Qtzl
FBgn0267698	Pak	FBgn0051866	Ada1-2
FBgn0267790	rump	FBgn0051869	CG31869
FBgn0267792	rgr	FBgn0051898	CG31898
FBgn0267795	Frl	FBgn0051901	Mur29B
FBgn0267824	PRAS40	FBgn0051915	CG31915
FBgn0267828	Fatp1	FBgn0051922	CG31922
FBgn0270926	AsnS	FBgn0051950	Sbat
FBgn0278608	Dsp1	FBgn0051954	CG31954
FBgn0283440	solo	FBgn0051955	CG31955
FBgn0283451	br	FBgn0051956	Pgant4
FBgn0283472	S6k	FBgn0051961	TBCC
FBgn0283473	S6KL	FBgn0051973	Cda5
FBgn0283477	SF2	FBgn0051989	Cap-D3
FBgn0283499	InR	FBgn0052022	CG32022
FBgn0283509	Phm	FBgn0052091	CG32091
FBgn0283510	Pal1	FBgn0052105	Lmx1a
FBgn0283521	lola	FBgn0052107	CG32107
FBgn0283657	Tlk	FBgn0052109	CG32109
FBgn0283658	muc	FBgn0052115	CG32115
FBgn0283666	Rap2l	FBgn0052170	CG32170
FBgn0283680	IP3K2	FBgn0052176	CG32176
FBgn0283712	LIMK1	FBgn0052181	CG32181
FBgn0283741	prage	FBgn0052182	CG32182
FBgn0284221	Sema5c	FBgn0052185	edin
FBgn0284243	betaTub56D	FBgn0052190	NUCB1
FBgn0284245	eEF1alpha1	FBgn0052243	CG32243
FBgn0284249	Adf1	FBgn0052251	Claspin
FBgn0284257	Ttd14	FBgn0052279	Drsl2
FBgn0285913	red	FBgn0052283	Drsl3
FBgn0285917	sbb	FBgn0052284	CG32284
FBgn0285926	Imp	FBgn0052302	CG32302
FBgn0285952	eEF5	FBgn0052368	CG32368
FBgn0285955	cv-c	FBgn0052369	CG32369
FBgn0286075	DNAlig3	FBgn0052373	CG32373
FBgn0286507	vrs	FBgn0052380	SMSr
FBgn0286511	Pld	FBgn0052412	QC
FBgn0286516	aqz	FBgn0052423	shep
		FBgn0052438	SMC5
		FBgn0052476	mthl14
		FBgn0052479	Usp10
		FBgn0052485	CG32485
		FBgn0052528	parvin
		FBgn0052547	CG32547
		FBgn0052554	CG32554
		FBgn0052557	CG32557
		FBgn0052579	CG32579
		FBgn0052582	lncRNA:CR32582
		FBgn0052594	be
		FBgn0052640	CG32640
		FBgn0052677	X11Lbeta
		FBgn0052683	CG32683
		FBgn0052699	LPCAT
		FBgn0052756	CG32756
		FBgn0052758	CG32758
		FBgn0052791	DIP-alpha
		FBgn0052808	CG32808
		FBgn0052845	CG32845
		FBgn0052856	CG32856
		FBgn0052982	CG32982
		FBgn0053057	CG33057
		FBgn0053095	CG33095
		FBgn0053096	CG33096
		FBgn0053107	CG33107
		FBgn0053110	CG33110
		FBgn0053111	CG33111
		FBgn0053116	CG33116
		FBgn0053147	Hs3st-A
		FBgn0053198	pen-2
		FBgn0053260	CG33260
		FBgn0053265	Muc68E
		FBgn0053337	CG33337
		FBgn0053346	CG33346
		FBgn0053468	CG33468
		FBgn0053469	CG33469
		FBgn0053494	CG33494
		FBgn0053510	CG33510
		FBgn0053511	CG33511
		FBgn0053531	Ddr
		FBgn0053532	lectin-37Da
		FBgn0053533	lectin-37Db
		FBgn0053542	upd3
		FBgn0053543	CG33543
		FBgn0053547	Rim
		FBgn0053548	SmydA-8
		FBgn0053926	CG33926
		FBgn0053958	CG33958
		FBgn0053983	obst-H
		FBgn0054005	CG34005
		FBgn0054031	CG34031
		FBgn0054039	CG34039
		FBgn0054043	CG34043
		FBgn0054056	CG34056
		FBgn0058198	CG40198
		FBgn0058354	CR40354
		FBgn0060296	pain
		FBgn0061198	HSPC300
		FBgn0061476	Zwilch
		FBgn0063498	GstE2
		FBgn0063649	CG6006
		FBgn0063923	Kaz1-ORFB
		FBgn0064237	Idgf5
		FBgn0065032	Arpc3B
		FBgn0065088	snmRNA:641
		FBgn0067905	IM14
		FBgn0069973	CG40485
		FBgn0082582	tmod
		FBgn0082954	snoRNA:Ψ28S-3571
		FBgn0082962	snoRNA:Ψ28S-3385a
		FBgn0083120	Uhg8
		FBgn0083121	Uhg7
		FBgn0083961	CG34125
		FBgn0083972	CG34136
		FBgn0083990	lncRNA:sphinx
		FBgn0084590	gfr
		FBgn0085195	CG34166
		FBgn0085203	CG34174
		FBgn0085223	CG34194
		FBgn0085227	CG34198
		FBgn0085242	CG34213
		FBgn0085256	CG34227
		FBgn0085261	CG34232
		FBgn0085265	CG34236
		FBgn0085290	CG34261
		FBgn0085354	CG34325
		FBgn0085376	CG34347
		FBgn0085386	CG34357
		FBgn0085395	Shawl
		FBgn0085397	Fili
		FBgn0085399	CG34370
		FBgn0085400	side-V
		FBgn0085404	CG34375
		FBgn0085412	CG34383
		FBgn0085415	CG34386
		FBgn0085419	Rgk2
		FBgn0085421	Epac
		FBgn0085423	CG34394
		FBgn0085424	nub
		FBgn0085428	Nox
		FBgn0085433	CG34404
		FBgn0085444	mute
		FBgn0085452	CG34423
		FBgn0085456	CG34427
		FBgn0085459	CG34430
		FBgn0085486	CG34457
		FBgn0085487	CG34458
		FBgn0085736	CG40472
		FBgn0085811	CR41598
		FBgn0086251	del
		FBgn0086253	rumi
		FBgn0086346	ALiX
		FBgn0086350	tef
		FBgn0086356	tum
		FBgn0086359	Invadolysin
		FBgn0086365	Orct2
		FBgn0086370	sra
		FBgn0086408	stl
		FBgn0086443	AsnRS
		FBgn0086448	PIG-Q
		FBgn0086613	Ino80
		FBgn0086690	Plp
		FBgn0086693	iav
		FBgn0086695	hd
		FBgn0086704	stops
		FBgn0086782	amn
		FBgn0086895	pea
		FBgn0087007	bbg
		FBgn0087021	Spc25
		FBgn0087035	AGO2
		FBgn0087039	Sbp2
		FBgn0087040	alphaTub67C
		FBgn0243511	psidin
		FBgn0243512	puc
		FBgn0243516	Vrp1
		FBgn0250746	Prosbeta7
		FBgn0250754	CG42232
		FBgn0250755	CG42233
		FBgn0250789	alpha-Spec
		FBgn0250830	CG12547
		FBgn0250835	CG15394
		FBgn0250836	CG8628
		FBgn0250837	dUTPase
		FBgn0250848	26-29-p
		FBgn0250867	CG42238
		FBgn0250869	CG42240
		FBgn0250871	pot
		FBgn0250907	Cht10
		FBgn0259108	futsch
		FBgn0259113	DNApol-alpha180
		FBgn0259170	α-Man-Ia
		FBgn0259221	CG42321
		FBgn0259237	CG42335
		FBgn0259243	Pka-R1
		FBgn0259246	brp
		FBgn0259247	laccase2
		FBgn0259676	DNApol-alpha60
		FBgn0259677	CG42346
		FBgn0259700	CG42354
		FBgn0259711	CG42365
		FBgn0259728	CG42382
		FBgn0259734	Nost
		FBgn0259735	CG42389
		FBgn0259740	CG42394
		FBgn0259748	CG42397
		FBgn0259832	CG34229
		FBgn0259982	l(2)35Cc
		FBgn0259984	kuz
		FBgn0260027	CG42495
		FBgn0260049	flr
		FBgn0260393	CG17147
		FBgn0260399	gwl
		FBgn0260440	spdo
		FBgn0260442	rhea
		FBgn0260450	CalpC
		FBgn0260477	CG30283
		FBgn0260634	eIF4G2
		FBgn0260639	gammaTub23C
		FBgn0260658	CG42541
		FBgn0260660	Mp
		FBgn0260748	CG5004
		FBgn0260755	CG42553
		FBgn0260767	CG42565
		FBgn0260768	CG42566
		FBgn0260795	NaPi-III
		FBgn0260799	p120ctn
		FBgn0260817	gkt
		FBgn0260932	cuff
		FBgn0260933	rempA
		FBgn0260940	lsn
		FBgn0260945	Atg1
		FBgn0260960	Baldspot
		FBgn0260962	pic
		FBgn0260985	RfC4
		FBgn0260986	mei-38
		FBgn0260991	Incenp
		FBgn0261004	asl
		FBgn0261020	wol
		FBgn0261053	Cad86C
		FBgn0261089	Sytalpha
		FBgn0261109	mrn
		FBgn0261238	Alh
		FBgn0261243	Psa
		FBgn0261244	inaE
		FBgn0261258	rgn
		FBgn0261260	mgl
		FBgn0261266	zuc
		FBgn0261269	conv
		FBgn0261277	rtv
		FBgn0261278	grp
		FBgn0261385	scra
		FBgn0261397	didum
		FBgn0261444	CG3638
[truncated: 149 more rows]
