# Supplementary material for: Ets21c Governs Tissue Renewal, Stress Tolerance, and Aging in the Drosophila Intestine
Source: Cell Rep. 2019 Jun 4;27(10):3019–3033.e5. doi: 10.1016/j.celrep.2019.05.025 (PMC6581828; doi:10.1016/j.celrep.2019.05.025)
Supplement: Table S5. Raw Data, Quantifications, and Statistical Analysis, Related to Figures 1, 2, 3, 4, 5, 6, S1, S3, S4, and S5 [file mmc5.xlsx]

## Sheet: Figure 1B
Figure 1B
RT-qPCR
RNA was isolated from dissected midguts from female adult flies maintained for 6 days at 29°C
relative mRNA expression normalized to rp49				Mean ± SEM			Two-tailed Unpaired t Test			G*Power Post hoc test (1-β error propability)
fold change calculated by Delta-Delta CT method
esg-TS>	esg-TS>hep-WT	esg-TS>hep-WT ets21c-RNAi		esg-TS>	1.143 ± 0.3415 N=4		esg-TS> vs esg-TS>hep-WT	0.0119 (*)		esg-TS> vs esg-TS>hep-WT	0.999
0.98	1.87	0.7		esg-TS>hep-WT	2.516 ± 0.2429 N=5		esg-TS> vs esg-TS>hep-WT ets21c-RNAi	0.0538 (n.s.)		esg-TS> vs esg-TS>hep-WT ets21c-RNAi	0.960
1.01	3.15	0.4		esg-TS>hep-WT ets21c-RNAi	0.4200 ± 0.07609 N=5		esg-TS>hep-WT vs esg-TS>hep-WT ets21c-RNAi	< 0.0001 (***)		esg-TS>hep-WT vs esg-TS>hep-WT ets21c-RNAi	1000
2.1	2.78	0.27
0.48	2.03	0.3
	2.75	0.43

## Sheet: Figure 1F
Figure 1F
pH3+ cells / midgut
6 days at 29°C
Total counts				Mean ± SEM			Two-tailed Unpaired t Test			G*Power Post hoc test (1-β error propability)
esg-TS>	esg-TS>hep-WT	esg-TS>hep-WT ets21c-RNAi		esg-TS>	16.50 ± 1.821 N=18		esg-TS> vs esg-TS>hep-WT	< 0.0001 (***)		esg-TS> vs esg-TS>hep-WT	1000
30	52	1		esg-TS>hep-WT	79.87 ± 5.918 N=23		esg-TS> vs esg-TS>hep-WT ets21c-RNAi	< 0.0001 (***)		esg-TS> vs esg-TS>hep-WT ets21c-RNAi	1000
29	117	5		esg-TS>hep-WT ets21c-RNAi	4.783 ± 1.016 N=23		esg-TS>hep-WT vs esg-TS>hep-WT ets21c-RNAi	< 0.0001 (***)		esg-TS>hep-WT vs esg-TS>hep-WT ets21c-RNAi	1000
12	94	0
2	122	3
20	103	0
23	73	2
3	94	11
19	105	1
17	81	8
25	91	2
13	107	3
15	88	3
16	103	4
9	104	5
14	22	7
11	26	22
18	37	4
21	76	0
	75	10
	73	5
	45	7
	93	6
	56	1

## Sheet: Figure 1J
Figure 1J
pH3+ cells / midgut
6 days at 29°C
Total counts				Mean ± SEM			Two-tailed Unpaired t Test			G*Power Post hoc test (1-β error propability)
Myo1A-TS>	Myo1A-TS>hep-WT	Myo1A-TS>hep-WT ets21c-RNAi		Myo1A-TS>	10.05 ± 0.8179 N=21		Myo1A-TS> vs Myo1A-TS>hep-WT	< 0.0001 (***)		Myo1A-TS> vs Myo1A-TS>hep-WT	1000
12	31	29		Myo1A-TS>hep-WT	44.11 ± 5.546 N=36		Myo1A-TS> vs Myo1A-TS>hep-WT ets21c-RNAi	0.0010 (***)		Myo1A-TS> vs Myo1A-TS>hep-WT ets21c-RNAi	1000
13	81	13		Myo1A-TS>hep-WT ets21c-RNAi	20.44 ± 3.142 N=16		Myo1A-TS>hep-WT vs Myo1A-TS>hep-WT ets21c-RNAi	0.0083 (**)		Myo1A-TS>hep-WT vs Myo1A-TS>hep-WT ets21c-RNAi	1000
11	37	45
18	20	9
12	25	2
4	34	6
7	110	20
3	90	20
10	33	35
16	25	10
7	24	24
10	29	15
7	27	37
12	35	32
14	48	7
12	75	23
10	60
5	14
10	75
9	102
9	5
	1
	68
	10
	40
	66
	31
	11
	0
	90
	0
	88
	3
	94
	17
	89

## Sheet: Figure 1O
Figure 1O
pH3+ cells / midgut
3 days at 29°C + 24 hours feeding with 5 mM paraquat (PQ) at 29°C
Total counts				Mean ± SEM			Two-tailed Unpaired t Test			G*Power Post hoc test (1-β error propability)
Mock esg-TS>	PQ esg-TS>	PQ esg-TS>ets21c-RNAi		Mock esg-TS>	0.7941 ± 0.1878 N=34		Mock esg-TS> vs PQ esg-TS>	< 0.0001 (***)		Mock esg-TS> vs PQ esg-TS>	1000
0	10	3		PQ esg-TS>	8.971 ± 0.7535 N=34		Mock esg-TS> vs PQ esg-TS>ets21c-RNAi	0.1319 (n.s.)		Mock esg-TS> vs PQ esg-TS>ets21c-RNAi	1000
0	8	0		PQ esg-TS>ets21c-RNAi	1.263 ± 0.2376 N=38		PQ esg-TS> vs PQ esg-TS>ets21c-RNAi	< 0.0001 (***)		PQ esg-TS> vs PQ esg-TS>ets21c-RNAi	1000
0	13	3
3	9	0
3	9	0
1	7	1
0	6	0
0	11	2
0	6	2
1	12	3
0	13	0
0	8	0
0	9	3
0	15	4
4	5	3
1	3	0
0	2	4
1	7	0
2	9	3
0	11	1
0	7	1
0	5	0
1	4	0
1	12	0
3	3	2
0	2	1
1	15	0
2	19	0
0	12	1
0	13	0
1	8	2
1	11	5
0	3	0
1	18	0
		0
		2
		2
		0

## Sheet: Figure 1S
Figure 1S
pH3+ cells / midgut
3 days at 29°C + 24 hours feeding with 5 mM paraquat (PQ) at 29°C
Total counts				Mean ± SEM			Two-tailed Unpaired t Test			G*Power Post hoc test (1-β error propability)
Mock Myo1A-TS>	PQ Myo1A-TS>	PQ Myo1A-TS>ets21c-RNAi		Mock Myo1A-TS>	1.267 ± 0.2579 N=30		Mock Myo1A-TS> vs PQ Myo1A-TS>	< 0.0001 (***)		Mock Myo1A-TS> vs PQ Myo1A-TS>	1000
1	13	10		PQ Myo1A-TS>	11.24 ± 0.9663 N=33		Mock Myo1A-TS> vs PQ Myo1A-TS>ets21c-RNAi	< 0.0001 (***)		Mock Myo1A-TS> vs PQ Myo1A-TS>ets21c-RNAi	1000
0	10	13		PQ Myo1A-TS>ets21c-RNAi	10.36 ± 1.200 N=33		PQ Myo1A-TS> vs PQ Myo1A-TS>ets21c-RNAi	0.5703 (n.s.)		PQ Myo1A-TS> vs PQ Myo1A-TS>ets21c-RNAi	0.898
2	11	8
3	17	7
3	12	14
1	19	19
0	9	18
0	15	5
1	18	17
2	23	20
0	9	8
1	6	20
0	10	13
2	7	6
1	7	22
4	19	1
0	5	15
1	2	1
1	4	9
0	16	5
0	4	8
3	10	1
0	11	6
3	7	15
1	14	22
5	17	19
0	5	3
0	23	4
3	6	0
0	14	15
	12	0
	10	12
	6	6

## Sheet: Figure 2A
Figure 2A
pH3+ cells / midgut
6 days at 29°C
Total counts				Mean ± SEM			Two-tailed Unpaired t Test			G*Power Post hoc test (1-β error propability)
esg-TS>	esg-TS>ets21c-RNAi	esg-TS>ets21c-WT		esg-TS>	11.14 ± 1.166 N=36		esg-TS> vs esg-TS>ets21c-RNAi	< 0.0001 (***)		esg-TS> vs esg-TS>ets21c-RNAi	1000
13	1	17		esg-TS>ets21c-RNAi	2.537 ± 0.3811 N=41		esg-TS> vs esg-TS>ets21c-WT	< 0.0001 (***)		esg-TS> vs esg-TS>ets21c-WT	1000
15	0	22		esg-TS>ets21c-WT	26.40 ± 2.580 N=30
9	8	10
15	1	12
5	7	42
19	0	12
12	4	38
21	0	35
7	4	54
9	7	17
6	5	10
11	6	13
8	2	68
15	4	18
23	0	12
17	0	25
1	2	14
6	6	23
20	2	27
13	2	16
6	0	34
4	2	42
3	2	26
5	0	34
10	3	25
14	7	36
2	1	45
5	3	23
24	3	14
9	0	28
13	5
25	5
18	3
18	4
0	0
0	0
	0
	0
	0
	4
	1

## Sheet: Figure 2I
Figure 2I
RT-qPCR
RNA was isolated from esg-TS control female adult guts after 3, 6 and 20 days at 29°C
relative mRNA expression normalized to rp49				Mean ± SEM			Two-tailed Unpaired t Test				G*Power Post hoc test (1-β error propability)
fold change calculated by Delta-Delta CT method
Day 3	Day 6	Day 20		Day 3	1.066 ± 0.2425 N=4		Day 3 vs Day 6	0.2345	n.s.		Day 3 vs Day 6	0.599
1.79157	1.56544	5.56104		Day 6	1.639 ± 0.3597 N=4		Day 3 vs Day 20	0.0001	***		Day 3 vs Day 20	1000
0.871791	1.47399	4.05842		Day 20	5.214 ± 0.4021 N=4		Day 6 vs Day 20	0.0006	***		Day 6 vs Day 20	1000
0.798525	2.62219	5.3371
0.801799	0.895017	5.89934

## Sheet: Figure 3E
Figure 3E
Posterior midgut diameter
10 days at 29°C
Total measurements in Fiji [µm]				Mean ± SEM			Two-tailed Unpaired t Test			G*Power Post hoc test (1-β error propability)
Myo1A-TS>	Myo1A-TS>ets21c-RNAi	Myo1A-TS>ets21c-WT		Myo1A-TS>	199.3 ± 4.252 N=22		Myo1A-TS> vs Myo1A-TS>ets21c-RNAi	< 0.0001 (***)		Myo1A-TS> vs Myo1A-TS>ets21c-RNAi	1000
184	247	185		Myo1A-TS>ets21c-RNAi	164.5 ± 7.032 N=18		Myo1A-TS> vs Myo1A-TS>ets21c-WT	< 0.0001 (***)		Myo1A-TS> vs Myo1A-TS>ets21c-WT	1000
213	218	139		Myo1A-TS>ets21c-WT	226.0 ± 3.546 N=20
201	253	163
192	237	205
188	211	180
218	236	145
215	202	168
199	220	181
219	250	141
177	249	164
223	206	111
199	212	210
188	218	179
229	213	125
213	209	148
222	225	197
217	235	122
174	221	198
165	220
207	237
179
162

## Sheet: Figure 3N
Figure 3N
pH3+ cells / midgut
6 days at 29°C
Total counts				Mean ± SEM			Two-tailed Unpaired t Test			G*Power Post hoc test (1-β error propability)
Myo1A-TS>	Myo1A-TS>ets21c-WT	Myo1A-TS>ets21c-WT p35		Myo1A-TS>	7.929 ± 1.348 N=28		Myo1A-TS> vs Myo1A-TS>ets21c-WT	< 0.0001 (***)		Myo1A-TS> vs Myo1A-TS>ets21c-WT	1000
15	53	12		Myo1A-TS>ets21c-WT	41.04 ± 2.538 N=24		Myo1A-TS>ets21c-WT vs Myo1A-TS>ets21c-WT p35	< 0.0001 (***)		Myo1A-TS>ets21c-WT vs Myo1A-TS>ets21c-WT p35	1000
16	43	15		Myo1A-TS>ets21c-WT p35	6.850 ± 1.263 N=20		Myo1A-TS> vs Myo1A-TS>ets21c-WT p35	0.5772 (n.s.)		Myo1A-TS> vs Myo1A-TS>ets21c-WT p35	0.788
21	46	8
12	47	6
18	42	5
2	43	3
18	26	11
3	36	5
6	62	4
2	46	7
5	75	18
6	59	2
5	87	5
8	42	3
23	33	2
2	25	19
12	22	10
5	58	2
0	26	0
0	55	0
12	46
2	24
6	58
2	32
1	29
18	32
1
1

## Sheet: Figure 4C
Figure 4C
RT-qPCR
RNA was isolated from female adult midguts maintained for 6 days at 29°C
relative mRNA expression normalized to rp49
fold change calculated by Delta-Delta CT method				Mean ± SEM			Two-tailed Unpaired t Test			G*Power Post hoc test (1-β error propability)
pvf1				pvf1			pvf1			pvf1
esg-TS>	esg-TS>hep-WT	esg-TS>hep-WT ets21c-RNAi		esg-TS>	1.185 ± 0.3695 N=4		esg-TS> vs esg-TS>hep-WT	< 0.0001 (***)		esg-TS> vs esg-TS>hep-WT	1000
0.77	13.04	4.27		esg-TS>hep-WT	12.23 ± 0.5556 N=5		esg-TS>hep-WT vs esg-TS>hep-WT ets21c-RNAi	< 0.0001 (***)		esg-TS>hep-WT vs esg-TS>hep-WT ets21c-RNAi	1000
1.42	13.58	0.9		esg-TS>hep-WT ets21c-RNAi	2.056 ± 0.6906 N=5		esg-TS> vs esg-TS>hep-WT ets21c-RNAi	0.3383 (n.s.)		esg-TS> vs esg-TS>hep-WT ets21c-RNAi	0.524
2.11	10.91	3.07
0.44	12.69	1.27
	10.91	0.77
upd3				upd3			upd3			upd3
esg-TS>	esg-TS>hep-WT	esg-TS>hep-WT ets21c-RNAi		esg-TS>	1.255 ± 0.3772 N=4		esg-TS> vs esg-TS>hep-WT	0.0002 (***)		esg-TS> vs esg-TS>hep-WT	1000
1.21	5.1	0.84		esg-TS>hep-WT	6.860 ± 0.6518 N=5		esg-TS>hep-WT vs esg-TS>hep-WT ets21c-RNAi	<0.0001 (***)		esg-TS>hep-WT vs esg-TS>hep-WT ets21c-RNAi	1000
1.45	8.16	0.29		esg-TS>hep-WT ets21c-RNAi	0.3880 ± 0.1227 N=5		esg-TS> vs esg-TS>hep-WT ets21c-RNAi	0.0466 (*)		esg-TS> vs esg-TS>hep-WT ets21c-RNAi	0.975
2.09	8.57	0.43
0.27	6.19	0.25
	6.28	0.13
imp				imp			imp			imp
esg-TS>	esg-TS>hep-WT	esg-TS>hep-WT ets21c-RNAi		esg-TS>	1.015 ± 0.1133 N=4		esg-TS> vs esg-TS>hep-WT	0.0014 (**)		esg-TS> vs esg-TS>hep-WT	1000
0.84	1.79	1.03		esg-TS>hep-WT	1.642 ± 0.06430 N=5		esg-TS>hep-WT vs esg-TS>hep-WT ets21c-RNAi	<0.0001 (***)		esg-TS>hep-WT vs esg-TS>hep-WT ets21c-RNAi	1000
1.03	1.78	0.98		esg-TS>hep-WT ets21c-RNAi	0.9660 ± 0.05278 N=5		esg-TS> vs esg-TS>hep-WT ets21c-RNAi	0.6857 (n.s.)		esg-TS> vs esg-TS>hep-WT ets21c-RNAi	0.111
1.33	1.46	1.08
0.86	1.63	0.97
	1.55	0.77
eip93F				eip93F			eip93F			eip93F
esg-TS>	esg-TS>hep-WT	esg-TS>hep-WT ets21c-RNAi		esg-TS>	1.068 ± 0.2223 N=4		esg-TS> vs esg-TS>hep-WT	0.0082 (**)		esg-TS> vs esg-TS>hep-WT	0.999
0.82	2.02	1.43		esg-TS>hep-WT	1.940 ± 0.1218 N=5		esg-TS>hep-WT vs esg-TS>hep-WT ets21c-RNAi	0.0025 (**)		esg-TS>hep-WT vs esg-TS>hep-WT ets21c-RNAi	1000
1.18	2.32	0.99		esg-TS>hep-WT ets21c-RNAi	1.120 ± 0.1446 N=5		esg-TS> vs esg-TS>hep-WT ets21c-RNAi	0.8427 (n.s.)		esg-TS> vs esg-TS>hep-WT ets21c-RNAi	0.065
1.64	1.62	1.47
0.63	2	0.71
	1.74	1

[truncated: 19 more sheets: Figure 5P, Figure 6E, Figure 6F, Figure 6G, Figure 6H, Figure 6I, Figure S1O, Figure S1P, Figure S1S, Figure S3C, Figure S4A, Figure S4B, Figure S4C, Figure S5B, Figure S5C, Figure S5D, Figure S5E, Figure S5F, Figure S5G]
